# Supplementary material for: Interpreting biologically informed neural networks for enhanced proteomic biomarker discovery and pathway analysis
Source: Nat Commun. 2023 Sep 2;14:5359. doi: 10.1038/s41467-023-41146-4 (PMC10475049; doi:10.1038/s41467-023-41146-4)
Supplement: Supplementary file 4 — Source Data [file 41467_2023_41146_MOESM4_ESM.zip]

Archive with 5 entries (5 files):
- Source Data/Figure2.xlsx
- Source Data/Figure3.xlsx
- Source Data/Figure4.xlsx
- Source Data/Figure5.xlsx
- Source Data/Figure6.xlsx
