# Supplementary material for: Interpreting biologically informed neural networks for enhanced proteomic biomarker discovery and pathway analysis
Source: Nat Commun. 2023 Sep 2;14:5359. doi: 10.1038/s41467-023-41146-4 (PMC10475049; doi:10.1038/s41467-023-41146-4)
Supplement: Supplementary file 4 — Source Data [file 41467_2023_41146_MOESM4_ESM.zip › Source Data/Figure2.xlsx]

## Sheet: Figure 2a
	TPR					FPR
	AKI-BINN					AKI-BINN
fold		0	1	2			0	1	2
	0	0	0	0		0	0	0	0
	1	0.962963	1	0.962963		1	0.010101	0.010101	0.010101
	2	0.962963	1	0.962963		2	0.020202	0.020202	0.020202
	3	0.962963	1	0.962963		3	0.030303	0.030303	0.030303
	4	0.962963	1	0.962963		4	0.040404	0.040404	0.040404
	5	0.962963	1	1		5	0.0505051	0.0505051	0.0505051
	6	0.962963	1	1		6	0.0606061	0.0606061	0.0606061
	7	0.962963	1	1		7	0.0707071	0.0707071	0.0707071
	8	0.962963	1	1		8	0.0808081	0.0808081	0.0808081
	9	0.962963	1	1		9	0.0909091	0.0909091	0.0909091
	10	1	1	1		10	0.10101	0.10101	0.10101
	11	1	1	1		11	0.111111	0.111111	0.111111
	12	1	1	1		12	0.121212	0.121212	0.121212
	13	1	1	1		13	0.131313	0.131313	0.131313
	14	1	1	1		14	0.141414	0.141414	0.141414
	15	1	1	1		15	0.151515	0.151515	0.151515
	16	1	1	1		16	0.161616	0.161616	0.161616
	17	1	1	1		17	0.171717	0.171717	0.171717
	18	1	1	1		18	0.181818	0.181818	0.181818
	19	1	1	1		19	0.191919	0.191919	0.191919
	20	1	1	1		20	0.20202	0.20202	0.20202
	21	1	1	1		21	0.212121	0.212121	0.212121
	22	1	1	1		22	0.222222	0.222222	0.222222
	23	1	1	1		23	0.232323	0.232323	0.232323
	24	1	1	1		24	0.242424	0.242424	0.242424
	25	1	1	1		25	0.252525	0.252525	0.252525
	26	1	1	1		26	0.262626	0.262626	0.262626
	27	1	1	1		27	0.272727	0.272727	0.272727
	28	1	1	1		28	0.282828	0.282828	0.282828
	29	1	1	1		29	0.292929	0.292929	0.292929
	30	1	1	1		30	0.30303	0.30303	0.30303
	31	1	1	1		31	0.313131	0.313131	0.313131
	32	1	1	1		32	0.323232	0.323232	0.323232
	33	1	1	1		33	0.333333	0.333333	0.333333
	34	1	1	1		34	0.343434	0.343434	0.343434
	35	1	1	1		35	0.353535	0.353535	0.353535
	36	1	1	1		36	0.363636	0.363636	0.363636
	37	1	1	1		37	0.373737	0.373737	0.373737
	38	1	1	1		38	0.383838	0.383838	0.383838
	39	1	1	1		39	0.393939	0.393939	0.393939
	40	1	1	1		40	0.40404	0.40404	0.40404
	41	1	1	1		41	0.414141	0.414141	0.414141
	42	1	1	1		42	0.424242	0.424242	0.424242
	43	1	1	1		43	0.434343	0.434343	0.434343
	44	1	1	1		44	0.444444	0.444444	0.444444
	45	1	1	1		45	0.454545	0.454545	0.454545
	46	1	1	1		46	0.464646	0.464646	0.464646
	47	1	1	1		47	0.474747	0.474747	0.474747
	48	1	1	1		48	0.484848	0.484848	0.484848
	49	1	1	1		49	0.494949	0.494949	0.494949
	50	1	1	1		50	0.505051	0.505051	0.505051
	51	1	1	1		51	0.515152	0.515152	0.515152
	52	1	1	1		52	0.525253	0.525253	0.525253
	53	1	1	1		53	0.535354	0.535354	0.535354
	54	1	1	1		54	0.545455	0.545455	0.545455
	55	1	1	1		55	0.555556	0.555556	0.555556
	56	1	1	1		56	0.565657	0.565657	0.565657
	57	1	1	1		57	0.575758	0.575758	0.575758
	58	1	1	1		58	0.585859	0.585859	0.585859
	59	1	1	1		59	0.59596	0.59596	0.59596
	60	1	1	1		60	0.606061	0.606061	0.606061
	61	1	1	1		61	0.616162	0.616162	0.616162
	62	1	1	1		62	0.626263	0.626263	0.626263
	63	1	1	1		63	0.636364	0.636364	0.636364
	64	1	1	1		64	0.646465	0.646465	0.646465
	65	1	1	1		65	0.656566	0.656566	0.656566
	66	1	1	1		66	0.666667	0.666667	0.666667
	67	1	1	1		67	0.676768	0.676768	0.676768
	68	1	1	1		68	0.686869	0.686869	0.686869
	69	1	1	1		69	0.69697	0.69697	0.69697
	70	1	1	1		70	0.707071	0.707071	0.707071
	71	1	1	1		71	0.717172	0.717172	0.717172
	72	1	1	1		72	0.727273	0.727273	0.727273
	73	1	1	1		73	0.737374	0.737374	0.737374
	74	1	1	1		74	0.747475	0.747475	0.747475
	75	1	1	1		75	0.757576	0.757576	0.757576
	76	1	1	1		76	0.767677	0.767677	0.767677
	77	1	1	1		77	0.777778	0.777778	0.777778
	78	1	1	1		78	0.787879	0.787879	0.787879
	79	1	1	1		79	0.79798	0.79798	0.79798
	80	1	1	1		80	0.808081	0.808081	0.808081
	81	1	1	1		81	0.818182	0.818182	0.818182
	82	1	1	1		82	0.828283	0.828283	0.828283
	83	1	1	1		83	0.838384	0.838384	0.838384
	84	1	1	1		84	0.848485	0.848485	0.848485
	85	1	1	1		85	0.858586	0.858586	0.858586
	86	1	1	1		86	0.868687	0.868687	0.868687
	87	1	1	1		87	0.878788	0.878788	0.878788
	88	1	1	1		88	0.888889	0.888889	0.888889
	89	1	1	1		89	0.89899	0.89899	0.89899
	90	1	1	1		90	0.909091	0.909091	0.909091
	91	1	1	1		91	0.919192	0.919192	0.919192
	92	1	1	1		92	0.929293	0.929293	0.929293
	93	1	1	1		93	0.939394	0.939394	0.939394
	94	1	1	1		94	0.949495	0.949495	0.949495
	95	1	1	1		95	0.959596	0.959596	0.959596
	96	1	1	1		96	0.969697	0.969697	0.969697
	97	1	1	1		97	0.979798	0.979798	0.979798
	98	1	1	1		98	0.989899	0.989899	0.989899
	99	1	1	1		99	1	1	1

## Sheet: Figure 2 b
	Precision-recall curve
	Sepsis-BINN
Fold		0	1	2
	0	1	1	1
	1	1	1	1
	2	1	1	1
	3	1	1	1
	4	1	1	1
	5	1	1	1
	6	1	1	1
	7	1	1	1
	8	1	1	1
	9	1	1	1
	10	1	1	1
	11	1	1	1
	12	1	1	1
	13	1	1	1
	14	1	1	1
	15	1	1	1
	16	1	1	1
	17	1	1	1
	18	1	1	1
	19	1	1	1
	20	1	1	1
	21	1	1	1
	22	1	1	1
	23	1	1	1
	24	1	1	1
	25	1	1	1
	26	1	1	1
	27	1	1	1
	28	1	1	1
	29	1	1	1
	30	1	1	1
	31	1	1	1
	32	1	1	1
	33	1	1	1
	34	1	1	1
	35	1	1	1
	36	1	1	1
	37	1	1	1
	38	1	1	1
	39	1	1	1
	40	1	1	1
	41	1	1	1
	42	1	1	1
	43	1	1	1
	44	1	1	1
	45	1	1	1
	46	1	1	1
	47	1	1	1
	48	1	1	1
	49	1	1	1
	50	1	1	1
	51	1	1	1
	52	1	1	1
	53	1	1	1
	54	1	1	1
	55	1	1	1
	56	1	1	1
	57	1	1	1
	58	1	1	1
	59	1	1	1
	60	1	1	1
	61	1	1	1
	62	1	1	1
	63	1	1	1
	64	1	1	1
	65	1	1	1
	66	1	1	1
	67	1	1	1
	68	1	1	1
	69	1	1	1
	70	1	1	1
	71	1	1	1
	72	1	1	1
	73	1	1	1
	74	1	1	1
	75	1	1	1
	76	1	1	1
	77	1	1	1
	78	1	1	1
	79	1	1	1
	80	1	1	1
	81	1	1	1
	82	1	1	1
	83	1	1	1
	84	1	1	1
	85	1	1	1
	86	1	1	1
	87	1	1	1
	88	1	1	1
	89	1	1	1
	90	1	1	1
	91	1	1	1
	92	1	1	1
	93	0.962963	1	1
	94	0.962963	1	1
	95	0.962963	1	1
	96	0.962963	1	0.962963
	97	0.962963	1	0.962963
	98	0.962963	1	0.962963
	99	0	0	0

## Sheet: Figure 2c
Figure 2 c
	AKI-BINN
			Fold	TP	FP	FN	TN
			0	94.74	7.14	5.26	92.86
			1	100	0	0	100
			2	95.24	0	4.76	100

## Sheet: Figure 2 d
	TPR					FPR
	COVID					COVID
		0	1	2			0	1	2
	0	0	0	0		0	0	0	0
	1	0.148148	0.414815	0.382353		1	0.010101	0.010101	0.010101
	2	0.355556	0.437037	0.455882		2	0.020202	0.020202	0.020202
	3	0.451852	0.614815	0.588235		3	0.030303	0.030303	0.030303
	4	0.681481	0.711111	0.610294		4	0.040404	0.040404	0.040404
	5	0.703704	0.733333	0.661765		5	0.0505051	0.0505051	0.0505051
	6	0.8	0.807407	0.698529		6	0.0606061	0.0606061	0.0606061
	7	0.82963	0.881481	0.727941		7	0.0707071	0.0707071	0.0707071
	8	0.844444	0.881481	0.764706		8	0.0808081	0.0808081	0.0808081
	9	0.844444	0.896296	0.808824		9	0.0909091	0.0909091	0.0909091
	10	0.851852	0.896296	0.808824		10	0.10101	0.10101	0.10101
	11	0.851852	0.918519	0.816176		11	0.111111	0.111111	0.111111
	12	0.851852	0.925926	0.830882		12	0.121212	0.121212	0.121212
	13	0.866667	0.933333	0.838235		13	0.131313	0.131313	0.131313
	14	0.881481	0.933333	0.838235		14	0.141414	0.141414	0.141414
	15	0.903704	0.955556	0.867647		15	0.151515	0.151515	0.151515
	16	0.903704	0.955556	0.911765		16	0.161616	0.161616	0.161616
	17	0.903704	0.955556	0.911765		17	0.171717	0.171717	0.171717
	18	0.911111	0.97037	0.911765		18	0.181818	0.181818	0.181818
	19	0.911111	0.97037	0.919118		19	0.191919	0.191919	0.191919
	20	0.911111	0.97037	0.926471		20	0.20202	0.20202	0.20202
	21	0.911111	0.97037	0.926471		21	0.212121	0.212121	0.212121
	22	0.911111	0.97037	0.926471		22	0.222222	0.222222	0.222222
	23	0.911111	0.97037	0.970588		23	0.232323	0.232323	0.232323
	24	0.911111	0.97037	0.985294		24	0.242424	0.242424	0.242424
	25	0.933333	0.97037	0.985294		25	0.252525	0.252525	0.252525
	26	0.933333	0.97037	0.985294		26	0.262626	0.262626	0.262626
	27	0.933333	0.97037	0.985294		27	0.272727	0.272727	0.272727
	28	0.940741	0.97037	0.985294		28	0.282828	0.282828	0.282828
	29	0.940741	0.97037	0.985294		29	0.292929	0.292929	0.292929
	30	0.948148	0.97037	0.985294		30	0.30303	0.30303	0.30303
	31	0.948148	0.97037	0.985294		31	0.313131	0.313131	0.313131
	32	0.955556	0.97037	0.985294		32	0.323232	0.323232	0.323232
	33	0.955556	0.97037	0.985294		33	0.333333	0.333333	0.333333
	34	0.955556	0.97037	0.985294		34	0.343434	0.343434	0.343434
	35	0.955556	0.97037	0.985294		35	0.353535	0.353535	0.353535
	36	0.955556	0.977778	0.992647		36	0.363636	0.363636	0.363636
	37	0.955556	0.977778	0.992647		37	0.373737	0.373737	0.373737
	38	0.955556	0.977778	0.992647		38	0.383838	0.383838	0.383838
	39	0.962963	0.985185	0.992647		39	0.393939	0.393939	0.393939
	40	0.962963	0.985185	0.992647		40	0.40404	0.40404	0.40404
	41	0.962963	0.985185	0.992647		41	0.414141	0.414141	0.414141
	42	0.962963	0.985185	0.992647		42	0.424242	0.424242	0.424242
	43	0.97037	0.985185	0.992647		43	0.434343	0.434343	0.434343
	44	0.97037	0.985185	0.992647		44	0.444444	0.444444	0.444444
	45	0.977778	0.985185	0.992647		45	0.454545	0.454545	0.454545
	46	0.977778	0.985185	1		46	0.464646	0.464646	0.464646
	47	0.977778	0.985185	1		47	0.474747	0.474747	0.474747
	48	0.977778	0.985185	1		48	0.484848	0.484848	0.484848
	49	0.977778	0.985185	1		49	0.494949	0.494949	0.494949
	50	0.992593	0.985185	1		50	0.505051	0.505051	0.505051
	51	0.992593	0.985185	1		51	0.515152	0.515152	0.515152
	52	1	0.985185	1		52	0.525253	0.525253	0.525253
	53	1	0.985185	1		53	0.535354	0.535354	0.535354
	54	1	0.985185	1		54	0.545455	0.545455	0.545455
	55	1	0.985185	1		55	0.555556	0.555556	0.555556
	56	1	0.985185	1		56	0.565657	0.565657	0.565657
	57	1	0.985185	1		57	0.575758	0.575758	0.575758
	58	1	0.985185	1		58	0.585859	0.585859	0.585859
	59	1	0.985185	1		59	0.59596	0.59596	0.59596
	60	1	0.985185	1		60	0.606061	0.606061	0.606061
	61	1	0.985185	1		61	0.616162	0.616162	0.616162
	62	1	0.985185	1		62	0.626263	0.626263	0.626263
	63	1	0.985185	1		63	0.636364	0.636364	0.636364
	64	1	0.985185	1		64	0.646465	0.646465	0.646465
	65	1	0.985185	1		65	0.656566	0.656566	0.656566
	66	1	0.985185	1		66	0.666667	0.666667	0.666667
	67	1	0.985185	1		67	0.676768	0.676768	0.676768
	68	1	0.985185	1		68	0.686869	0.686869	0.686869
	69	1	0.992593	1		69	0.69697	0.69697	0.69697
	70	1	0.992593	1		70	0.707071	0.707071	0.707071
	71	1	0.992593	1		71	0.717172	0.717172	0.717172
	72	1	0.992593	1		72	0.727273	0.727273	0.727273
	73	1	0.992593	1		73	0.737374	0.737374	0.737374
	74	1	0.992593	1		74	0.747475	0.747475	0.747475
	75	1	0.992593	1		75	0.757576	0.757576	0.757576
	76	1	0.992593	1		76	0.767677	0.767677	0.767677
	77	1	1	1		77	0.777778	0.777778	0.777778
	78	1	1	1		78	0.787879	0.787879	0.787879
	79	1	1	1		79	0.79798	0.79798	0.79798
	80	1	1	1		80	0.808081	0.808081	0.808081
	81	1	1	1		81	0.818182	0.818182	0.818182
	82	1	1	1		82	0.828283	0.828283	0.828283
	83	1	1	1		83	0.838384	0.838384	0.838384
	84	1	1	1		84	0.848485	0.848485	0.848485
	85	1	1	1		85	0.858586	0.858586	0.858586
	86	1	1	1		86	0.868687	0.868687	0.868687
	87	1	1	1		87	0.878788	0.878788	0.878788
	88	1	1	1		88	0.888889	0.888889	0.888889
	89	1	1	1		89	0.89899	0.89899	0.89899
	90	1	1	1		90	0.909091	0.909091	0.909091
	91	1	1	1		91	0.919192	0.919192	0.919192
	92	1	1	1		92	0.929293	0.929293	0.929293
	93	1	1	1		93	0.939394	0.939394	0.939394
	94	1	1	1		94	0.949495	0.949495	0.949495
	95	1	1	1		95	0.959596	0.959596	0.959596
	96	1	1	1		96	0.969697	0.969697	0.969697
	97	1	1	1		97	0.979798	0.979798	0.979798
	98	1	1	1		98	0.989899	0.989899	0.989899
	99	1	1	1		99	1	1	1

## Sheet: Figure 2 e
	Precision-recall curve
	COVID
Fold		0	1	2
	0	1	1	1
	1	1	1	1
	2	1	1	1
	3	1	1	1
	4	1	1	1
	5	1	1	1
	6	1	1	1
	7	1	1	1
	8	1	1	1
	9	1	1	1
	10	1	1	1
	11	1	1	1
	12	1	1	1
	13	1	1	1
	14	1	1	1
	15	1	1	1
	16	1	1	1
	17	1	1	1
	18	1	1	1
	19	1	1	1
	20	1	1	1
	21	1	1	1
	22	1	1	1
	23	1	1	1
	24	1	1	1
	25	1	1	1
	26	1	1	1
	27	1	1	1
	28	1	1	1
	29	1	1	1
	30	1	1	1
	31	1	1	1
	32	1	1	1
	33	1	1	1
	34	1	1	1
	35	1	1	1
	36	1	1	1
	37	1	1	1
	38	1	1	1
	39	1	1	1
	40	1	1	1
	41	1	1	1
	42	1	1	1
	43	1	1	1
	44	1	1	1
	45	1	1	1
	46	1	1	1
	47	1	1	1
	48	1	1	1
	49	1	1	1
	50	1	1	1
	51	1	1	1
	52	1	1	1
	53	1	1	1
	54	1	1	1
	55	1	1	1
	56	1	1	1
	57	1	1	1
	58	1	1	1
	59	1	1	1
	60	1	1	1
	61	1	1	1
	62	1	1	1
	63	1	1	1
	64	1	1	1
	65	1	0.992593	1
	66	1	0.992593	1
	67	1	0.985185	1
	68	1	0.985185	1
	69	1	0.985185	1
	70	1	0.985185	1
	71	1	0.985185	1
	72	1	0.985185	1
	73	0.992593	0.985185	1
	74	0.977778	0.985185	1
	75	0.977778	0.985185	1
	76	0.962963	0.985185	0.992647
	77	0.962963	0.985185	0.992647
	78	0.955556	0.977778	0.992647
	79	0.955556	0.97037	0.992647
	80	0.955556	0.97037	0.985294
	81	0.948148	0.97037	0.985294
	82	0.940741	0.97037	0.985294
	83	0.933333	0.97037	0.985294
	84	0.911111	0.97037	0.985294
	85	0.911111	0.97037	0.985294
	86	0.911111	0.97037	0.926471
	87	0.903704	0.97037	0.919118
	88	0.903704	0.955556	0.911765
	89	0.881481	0.955556	0.838235
	90	0.851852	0.933333	0.830882
	91	0.851852	0.918519	0.808824
	92	0.844444	0.896296	0.808824
	93	0.844444	0.881481	0.727941
	94	0.8	0.881481	0.661765
	95	0.681481	0.733333	0.610294
	96	0.355556	0.614815	0.588235
	97	0.148148	0.437037	0.455882
	98	0.148148	0.414815	0.382353
	99	0	0	0

## Sheet: Figure 2f
Figure 2 f
	COVID-BINN
			Fold	TP	FP	FN	TN
			0	84.54	9.09	15.46	90.91
			1	86.32	8.96	13.68	91.04
			2	81.44	10.61	18.56	89.39
