# Supplementary material for: Interpreting biologically informed neural networks for enhanced proteomic biomarker discovery and pathway analysis
Source: Nat Commun. 2023 Sep 2;14:5359. doi: 10.1038/s41467-023-41146-4 (PMC10475049; doi:10.1038/s41467-023-41146-4)
Supplement: Supplementary file 4 — Source Data [file 41467_2023_41146_MOESM4_ESM.zip › Source Data/Figure3.xlsx]

## Sheet: Figure3a
Figure 3a	source	target	Unnamed: 0	value	type	source layer	target layer	normalized value	unique	fan_in	fan_out	fan_tot	nodes_in_SG	log(Nodes in SG)	weighted_val_log
0	1433B	Activation of BH3-only proteins	3570.5	0.000494581	0.5	0	1	0.000270876	TRUE	0	21	21	51	5.67243	7.41231e-05
1	1433B	Butyrate Response Factor 1 (BRF1) binds and destabilizes mRNA	3608.5	0.000494581	0.5	0	1	0.000270876	TRUE	0	21	21	51	5.67243	7.41231e-05
2	1433B	FOXO-mediated transcription	3578.5	0.000494581	0.5	0	1	0.000270876	TRUE	0	21	21	51	5.67243	7.41231e-05
3	1433B	G2/M DNA damage checkpoint	3596.5	0.000494581	0.5	0	1	0.000270876	TRUE	0	21	21	51	5.67243	7.41231e-05
4	1433B	Paradoxical activation of RAF signaling by kinase inactive BRAF	3590.5	0.000494581	0.5	0	1	0.000270876	TRUE	0	21	21	51	5.67243	7.41231e-05
5	1433B	RAF/MAP kinase cascade	3580.5	0.000494581	0.5	0	1	0.000270876	TRUE	0	21	21	51	5.67243	7.41231e-05
6	1433B	RHO GTPase Effectors	3574.5	0.000494581	0.5	0	1	0.000270876	TRUE	0	21	21	51	5.67243	7.41231e-05
7	1433B	Rap1 signalling	3600.5	0.000494581	0.5	0	1	0.000270876	TRUE	0	21	21	51	5.67243	7.41231e-05
8	1433B	SARS-CoV-2 Infection	3598.5	0.000494581	0.5	0	1	0.000270876	TRUE	0	21	21	51	5.67243	7.41231e-05
9	1433B	Signaling by BRAF and RAF1 fusions	3588.5	0.000494581	0.5	0	1	0.000270876	TRUE	0	21	21	51	5.67243	7.41231e-05
10	1433B	Signaling by Hippo	3602.5	0.000494581	0.5	0	1	0.000270876	TRUE	0	21	21	51	5.67243	7.41231e-05
11	1433B	Signaling by MRAS-complex mutants	3594.5	0.000494581	0.5	0	1	0.000270876	TRUE	0	21	21	51	5.67243	7.41231e-05
12	1433B	Signaling by NTRK1 (TRKA)	3572.5	0.000494581	0.5	0	1	0.000270876	TRUE	0	21	21	51	5.67243	7.41231e-05
13	1433B	Signaling by RAF1 mutants	3592.5	0.000494581	0.5	0	1	0.000270876	TRUE	0	21	21	51	5.67243	7.41231e-05
14	1433B	Signaling by RAS mutants	3582.5	0.000494581	0.5	0	1	0.000270876	TRUE	0	21	21	51	5.67243	7.41231e-05
15	1433B	Signaling by high-kinase activity BRAF mutants	3586.5	0.000494581	0.5	0	1	0.000270876	TRUE	0	21	21	51	5.67243	7.41231e-05
16	1433B	Signaling by moderate kinase activity BRAF mutants	3584.5	0.000494581	0.5	0	1	0.000270876	TRUE	0	21	21	51	5.67243	7.41231e-05
17	1433B	Transcriptional Regulation by TP53	3576.5	0.000494581	0.5	0	1	0.000270876	TRUE	0	21	21	51	5.67243	7.41231e-05
18	1433B	Translocation of SLC2A4 (GLUT4) to the plasma membrane	3606.5	0.000494581	0.5	0	1	0.000270876	TRUE	0	21	21	51	5.67243	7.41231e-05
19	1433B	Tristetraprolin (TTP, ZFP36) binds and destabilizes mRNA	3610.5	0.000494581	0.5	0	1	0.000270876	TRUE	0	21	21	51	5.67243	7.41231e-05
20	1433B	mTORC1-mediated signalling	3604.5	0.000494581	0.5	0	1	0.000270876	TRUE	0	21	21	51	5.67243	7.41231e-05
21	1433E	Activation of BH3-only proteins	4106.5	0.00860687	0.5	0	1	0.00471387	TRUE	0	15	15	47	5.55459	0.00131311
22	1433E	Anchoring of the basal body to the plasma membrane	4134.5	0.00860687	0.5	0	1	0.00471387	TRUE	0	15	15	47	5.55459	0.00131311
23	1433E	Cell death signalling via NRAGE, NRIF and NADE	4108.5	0.00860687	0.5	0	1	0.00471387	TRUE	0	15	15	47	5.55459	0.00131311
24	1433E	G2/M DNA damage checkpoint	4122.5	0.00860687	0.5	0	1	0.00471387	TRUE	0	15	15	47	5.55459	0.00131311
25	1433E	G2/M Transition	4118.5	0.00860687	0.5	0	1	0.00471387	TRUE	0	15	15	47	5.55459	0.00131311
26	1433E	HSF1 activation	4116.5	0.00860687	0.5	0	1	0.00471387	TRUE	0	15	15	47	5.55459	0.00131311
27	1433E	Mitotic Prometaphase	4120.5	0.00860687	0.5	0	1	0.00471387	TRUE	0	15	15	47	5.55459	0.00131311
28	1433E	Neurodegenerative Diseases	4124.5	0.00860687	0.5	0	1	0.00471387	TRUE	0	15	15	47	5.55459	0.00131311
29	1433E	RAB GEFs exchange GTP for GDP on RABs	4126.5	0.00860687	0.5	0	1	0.00471387	TRUE	0	15	15	47	5.55459	0.00131311
30	1433E	RHO GTPase Effectors	4110.5	0.00860687	0.5	0	1	0.00471387	TRUE	0	15	15	47	5.55459	0.00131311
31	1433E	Regulation of HSF1-mediated heat shock response	4114.5	0.00860687	0.5	0	1	0.00471387	TRUE	0	15	15	47	5.55459	0.00131311
32	1433E	SARS-CoV-2 Infection	4128.5	0.00860687	0.5	0	1	0.00471387	TRUE	0	15	15	47	5.55459	0.00131311
33	1433E	Signaling by Hippo	4130.5	0.00860687	0.5	0	1	0.00471387	TRUE	0	15	15	47	5.55459	0.00131311
34	1433E	Transcriptional Regulation by TP53	4112.5	0.00860687	0.5	0	1	0.00471387	TRUE	0	15	15	47	5.55459	0.00131311
35	1433E	Translocation of SLC2A4 (GLUT4) to the plasma membrane	4132.5	0.00860687	0.5	0	1	0.00471387	TRUE	0	15	15	47	5.55459	0.00131311
36	1433F	Activation of BH3-only proteins	4532.5	0.00517246	0.5	0	1	0.00283289	TRUE	0	6	6	25	4.64386	0.000916477
37	1433F	G2/M DNA damage checkpoint	4538.5	0.00517246	0.5	0	1	0.00283289	TRUE	0	6	6	25	4.64386	0.000916477
38	1433F	RHO GTPase Effectors	4534.5	0.00517246	0.5	0	1	0.00283289	TRUE	0	6	6	25	4.64386	0.000916477
39	1433F	SARS-CoV-2 Infection	4540.5	0.00517246	0.5	0	1	0.00283289	TRUE	0	6	6	25	4.64386	0.000916477
40	1433F	Transcriptional Regulation by TP53	4536.5	0.00517246	0.5	0	1	0.00283289	TRUE	0	6	6	25	4.64386	0.000916477
41	1433F	Translocation of SLC2A4 (GLUT4) to the plasma membrane	4542.5	0.00517246	0.5	0	1	0.00283289	TRUE	0	6	6	25	4.64386	0.000916477
42	1433G	Activation of BH3-only proteins	4086.5	0.0108218	0.5	0	1	0.00592695	TRUE	0	10	10	34	5.08746	0.00177771
43	1433G	Anchoring of the basal body to the plasma membrane	4104.5	0.0108218	0.5	0	1	0.00592695	TRUE	0	10	10	34	5.08746	0.00177771
44	1433G	FOXO-mediated transcription	4092.5	0.0108218	0.5	0	1	0.00592695	TRUE	0	10	10	34	5.08746	0.00177771
45	1433G	G2/M DNA damage checkpoint	4098.5	0.0108218	0.5	0	1	0.00592695	TRUE	0	10	10	34	5.08746	0.00177771
46	1433G	G2/M Transition	4094.5	0.0108218	0.5	0	1	0.00592695	TRUE	0	10	10	34	5.08746	0.00177771
47	1433G	Mitotic Prometaphase	4096.5	0.0108218	0.5	0	1	0.00592695	TRUE	0	10	10	34	5.08746	0.00177771
48	1433G	RHO GTPase Effectors	4088.5	0.0108218	0.5	0	1	0.00592695	TRUE	0	10	10	34	5.08746	0.00177771
49	1433G	SARS-CoV-2 Infection	4100.5	0.0108218	0.5	0	1	0.00592695	TRUE	0	10	10	34	5.08746	0.00177771
50	1433G	Transcriptional Regulation by TP53	4090.5	0.0108218	0.5	0	1	0.00592695	TRUE	0	10	10	34	5.08746	0.00177771
51	1433G	Translocation of SLC2A4 (GLUT4) to the plasma membrane	4102.5	0.0108218	0.5	0	1	0.00592695	TRUE	0	10	10	34	5.08746	0.00177771
52	1433T	Activation of BH3-only proteins	3192.5	0.00497797	0.5	0	1	0.00272637	TRUE	0	7	7	26	4.70044	0.00087326
53	1433T	FOXO-mediated transcription	3198.5	0.00497797	0.5	0	1	0.00272637	TRUE	0	7	7	26	4.70044	0.00087326
54	1433T	G2/M DNA damage checkpoint	3200.5	0.00497797	0.5	0	1	0.00272637	TRUE	0	7	7	26	4.70044	0.00087326
55	1433T	RHO GTPase Effectors	3194.5	0.00497797	0.5	0	1	0.00272637	TRUE	0	7	7	26	4.70044	0.00087326
56	1433T	SARS-CoV-2 Infection	3202.5	0.00497797	0.5	0	1	0.00272637	TRUE	0	7	7	26	4.70044	0.00087326
57	1433T	Transcriptional Regulation by TP53	3196.5	0.00497797	0.5	0	1	0.00272637	TRUE	0	7	7	26	4.70044	0.00087326
58	1433T	Translocation of SLC2A4 (GLUT4) to the plasma membrane	3204.5	0.00497797	0.5	0	1	0.00272637	TRUE	0	7	7	26	4.70044	0.00087326
59	1433Z	Activation of BH3-only proteins	4266.5	0.0034213	0.5	0	1	0.0018738	TRUE	0	14	14	45	5.49185	0.000527014
60	1433Z	Deactivation of the beta-catenin transactivating complex	4270.5	0.0034213	0.5	0	1	0.0018738	TRUE	0	14	14	45	5.49185	0.000527014
61	1433Z	FOXO-mediated transcription	4274.5	0.0034213	0.5	0	1	0.0018738	TRUE	0	14	14	45	5.49185	0.000527014
62	1433Z	G2/M DNA damage checkpoint	4278.5	0.0034213	0.5	0	1	0.0018738	TRUE	0	14	14	45	5.49185	0.000527014
63	1433Z	GP1b-IX-V activation signalling	4292.5	0.0034213	0.5	0	1	0.0018738	TRUE	0	14	14	45	5.49185	0.000527014
64	1433Z	Interleukin-3, Interleukin-5 and GM-CSF signaling	4276.5	0.0034213	0.5	0	1	0.0018738	TRUE	0	14	14	45	5.49185	0.000527014
65	1433Z	KSRP (KHSRP) binds and destabilizes mRNA	4290.5	0.0034213	0.5	0	1	0.0018738	TRUE	0	14	14	45	5.49185	0.000527014
66	1433Z	NOTCH4 Activation and Transmission of Signal to the Nucleus	4280.5	0.0034213	0.5	0	1	0.0018738	TRUE	0	14	14	45	5.49185	0.000527014
67	1433Z	Negative regulation of NOTCH4 signaling	4282.5	0.0034213	0.5	0	1	0.0018738	TRUE	0	14	14	45	5.49185	0.000527014
68	1433Z	RHO GTPase Effectors	4268.5	0.0034213	0.5	0	1	0.0018738	TRUE	0	14	14	45	5.49185	0.000527014
69	1433Z	Rap1 signalling	4286.5	0.0034213	0.5	0	1	0.0018738	TRUE	0	14	14	45	5.49185	0.000527014
70	1433Z	SARS-CoV-2 Infection	4284.5	0.0034213	0.5	0	1	0.0018738	TRUE	0	14	14	45	5.49185	0.000527014
71	1433Z	Transcriptional Regulation by TP53	4272.5	0.0034213	0.5	0	1	0.0018738	TRUE	0	14	14	45	5.49185	0.000527014
72	1433Z	Translocation of SLC2A4 (GLUT4) to the plasma membrane	4288.5	0.0034213	0.5	0	1	0.0018738	TRUE	0	14	14	45	5.49185	0.000527014
73	4F2	Amino acid transport across the plasma membrane	2312.5	0.00380545	0.5	0	1	0.0020842	TRUE	0	4	4	16	4	0.00076109
74	4F2	Basigin interactions	2316.5	0.00380545	0.5	0	1	0.0020842	TRUE	0	4	4	16	4	0.00076109
75	4F2	Defective SLC7A7 causes lysinuric protein intolerance (LPI)	2314.5	0.00380545	0.5	0	1	0.0020842	TRUE	0	4	4	16	4	0.00076109
76	4F2	Tryptophan catabolism	2318.5	0.00380545	0.5	0	1	0.0020842	TRUE	0	4	4	16	4	0.00076109
77	A1AG1	Neutrophil degranulation	1336.5	0.00237348	0.5	0	1	0.00129993	TRUE	0	2	2	9	3.16993	0.000569191
78	A1AG1	Platelet degranulation	1334.5	0.00237348	0.5	0	1	0.00129993	TRUE	0	2	2	9	3.16993	0.000569191
79	A1AG2	Neutrophil degranulation	2878.5	0.0055066	0.5	0	1	0.00301589	TRUE	0	2	2	9	3.16993	0.00132055
80	A1AG2	Platelet degranulation	2876.5	0.0055066	0.5	0	1	0.00301589	TRUE	0	2	2	9	3.16993	0.00132055
81	A1AT	COPII-mediated vesicle transport	260.5	0.00511645	0.5	0	1	0.00280221	TRUE	0	6	6	18	4.16993	0.000989656
82	A1AT	Cargo concentration in the ER	262.5	0.00511645	0.5	0	1	0.00280221	TRUE	0	6	6	18	4.16993	0.000989656
83	A1AT	Neutrophil degranulation	266.5	0.00511645	0.5	0	1	0.00280221	TRUE	0	6	6	18	4.16993	0.000989656
84	A1AT	Platelet degranulation	264.5	0.00511645	0.5	0	1	0.00280221	TRUE	0	6	6	18	4.16993	0.000989656
85	A1AT	Post-translational protein phosphorylation	270.5	0.00511645	0.5	0	1	0.00280221	TRUE	0	6	6	18	4.16993	0.000989656
86	A1AT	Regulation of Insulin-like Growth Factor (IGF) transport and uptake by Insulin-like Growth Factor Binding Proteins (IGFBPs)	268.5	0.00511645	0.5	0	1	0.00280221	TRUE	0	6	6	18	4.16993	0.000989656
87	A1BG	Neutrophil degranulation	1564.5	0.00780144	0.5	0	1	0.00427275	TRUE	0	2	2	9	3.16993	0.00187088
88	A1BG	Platelet degranulation	1562.5	0.00780144	0.5	0	1	0.00427275	TRUE	0	2	2	9	3.16993	0.00187088
89	A2AP	Dissolution of Fibrin Clot	2422.5	0.000414156	0.5	0	1	0.000226828	TRUE	0	2	2	7	2.80735	0.000108778
90	A2AP	Platelet degranulation	2420.5	0.000414156	0.5	0	1	0.000226828	TRUE	0	2	2	7	2.80735	0.000108778
91	A2GL	Neutrophil degranulation	1278.5	0.00145704	0.5	0	1	0.000798	TRUE	0	1	1	5	2.32193	0.000438611
92	A2MG	HDL assembly	288.5	0.0109732	0.5	0	1	0.00600989	TRUE	0	3	3	12	3.58496	0.0023933
93	A2MG	Intrinsic Pathway of Fibrin Clot Formation	290.5	0.0109732	0.5	0	1	0.00600989	TRUE	0	3	3	12	3.58496	0.0023933
94	A2MG	Platelet degranulation	286.5	0.0109732	0.5	0	1	0.00600989	TRUE	0	3	3	12	3.58496	0.0023933
95	AACT	Neutrophil degranulation	274.5	0.0037265	0.5	0	1	0.00204096	TRUE	0	2	2	9	3.16993	0.000893661
96	AACT	Platelet degranulation	272.5	0.0037265	0.5	0	1	0.00204096	TRUE	0	2	2	9	3.16993	0.000893661
97	AATC	Aspartate and asparagine metabolism	2822.5	0.00279932	0.5	0	1	0.00153315	TRUE	0	3	3	10	3.32193	0.000647703
98	AATC	Gluconeogenesis	2820.5	0.00279932	0.5	0	1	0.00153315	TRUE	0	3	3	10	3.32193	0.000647703
99	AATC	Methionine salvage pathway	2818.5	0.00279932	0.5	0	1	0.00153315	TRUE	0	3	3	10	3.32193	0.000647703
100	ABC transporter disorders	Disorders of transmembrane transporters	6422.5	0.000301338	0.5	2	3	0.00568147	TRUE	2	1	3	16	4	6.02676e-05
101	ABC transporters in lipid homeostasis	ABC transporters in lipid homeostasis	5912.5	0.0042069	0.5	1	2	0.0526402	FALSE	2	2	4	5	2.32193	0.0012664
102	ABC transporters in lipid homeostasis	ABC-family proteins mediated transport	6602.5	0.00327346	0.5	2	3	0.0617183	TRUE	2	2	4	5	2.32193	0.00098541
103	ABC-family proteins mediated transport	Transport of small molecules	6732.5	0.00180491	0.5	3	4	0.0618435	TRUE	1	1	2	5	2.32193	0.000543332
104	ACTA	NOTCH4 Intracellular Domain Regulates Transcription	4136.5	0.00828821	0.5	0	1	0.00453935	TRUE	0	2	2	8	3	0.00207205
105	ACTA	Smooth Muscle Contraction	4138.5	0.00828821	0.5	0	1	0.00453935	TRUE	0	2	2	8	3	0.00207205
106	ACTB	Adherens junctions interactions	3926.5	0.0481664	0.5	0	1	0.0263801	TRUE	0	24	24	65	6.02237	0.00685899
107	ACTB	B-WICH complex positively regulates rRNA expression	3928.5	0.0481664	0.5	0	1	0.0263801	TRUE	0	24	24	65	6.02237	0.00685899
108	ACTB	Cooperation of Prefoldin and TriC/CCT in actin and tubulin folding	3924.5	0.0481664	0.5	0	1	0.0263801	TRUE	0	24	24	65	6.02237	0.00685899
109	ACTB	DNA Damage Recognition in GG-NER	3934.5	0.0481664	0.5	0	1	0.0263801	TRUE	0	24	24	65	6.02237	0.00685899
110	ACTB	EPH-Ephrin signaling	3920.5	0.0481664	0.5	0	1	0.0263801	TRUE	0	24	24	65	6.02237	0.00685899
111	ACTB	Gap junction trafficking	3910.5	0.0481664	0.5	0	1	0.0263801	TRUE	0	24	24	65	6.02237	0.00685899
112	ACTB	HATs acetylate histones	3952.5	0.0481664	0.5	0	1	0.0263801	TRUE	0	24	24	65	6.02237	0.00685899
113	ACTB	L1CAM interactions	3922.5	0.0481664	0.5	0	1	0.0263801	TRUE	0	24	24	65	6.02237	0.00685899
114	ACTB	Paradoxical activation of RAF signaling by kinase inactive BRAF	3944.5	0.0481664	0.5	0	1	0.0263801	TRUE	0	24	24	65	6.02237	0.00685899
115	ACTB	Parasite infection	3948.5	0.0481664	0.5	0	1	0.0263801	TRUE	0	24	24	65	6.02237	0.00685899
116	ACTB	RAF/MAP kinase cascade	3930.5	0.0481664	0.5	0	1	0.0263801	TRUE	0	24	24	65	6.02237	0.00685899
117	ACTB	RHO GTPase Effectors	3914.5	0.0481664	0.5	0	1	0.0263801	TRUE	0	24	24	65	6.02237	0.00685899
118	ACTB	RHO GTPase cycle	3916.5	0.0481664	0.5	0	1	0.0263801	TRUE	0	24	24	65	6.02237	0.00685899
119	ACTB	Regulation of actin dynamics for phagocytic cup formation	3918.5	0.0481664	0.5	0	1	0.0263801	TRUE	0	24	24	65	6.02237	0.00685899
120	ACTB	Sensory processing of sound by inner hair cells of the cochlea	3954.5	0.0481664	0.5	0	1	0.0263801	TRUE	0	24	24	65	6.02237	0.00685899
121	ACTB	Sensory processing of sound by outer hair cells of the cochlea	3956.5	0.0481664	0.5	0	1	0.0263801	TRUE	0	24	24	65	6.02237	0.00685899
122	ACTB	Signaling by BRAF and RAF1 fusions	3942.5	0.0481664	0.5	0	1	0.0263801	TRUE	0	24	24	65	6.02237	0.00685899
123	ACTB	Signaling by RAF1 mutants	3946.5	0.0481664	0.5	0	1	0.0263801	TRUE	0	24	24	65	6.02237	0.00685899
124	ACTB	Signaling by RAS mutants	3936.5	0.0481664	0.5	0	1	0.0263801	TRUE	0	24	24	65	6.02237	0.00685899
125	ACTB	Signaling by high-kinase activity BRAF mutants	3940.5	0.0481664	0.5	0	1	0.0263801	TRUE	0	24	24	65	6.02237	0.00685899
126	ACTB	Signaling by moderate kinase activity BRAF mutants	3938.5	0.0481664	0.5	0	1	0.0263801	TRUE	0	24	24	65	6.02237	0.00685899
127	ACTB	Translocation of SLC2A4 (GLUT4) to the plasma membrane	3950.5	0.0481664	0.5	0	1	0.0263801	TRUE	0	24	24	65	6.02237	0.00685899
128	ACTB	UCH proteinases	3932.5	0.0481664	0.5	0	1	0.0263801	TRUE	0	24	24	65	6.02237	0.00685899
129	ACTB	VEGFA-VEGFR2 Pathway	3912.5	0.0481664	0.5	0	1	0.0263801	TRUE	0	24	24	65	6.02237	0.00685899
130	ACTN1	Nephrin family interactions	2636.5	0.00612964	0.5	0	1	0.00335713	TRUE	0	5	5	18	4.16993	0.00118563
131	ACTN1	Platelet degranulation	2634.5	0.00612964	0.5	0	1	0.00335713	TRUE	0	5	5	18	4.16993	0.00118563
132	ACTN1	RHO GTPase cycle	2630.5	0.00612964	0.5	0	1	0.00335713	TRUE	0	5	5	18	4.16993	0.00118563
133	ACTN1	Regulation of cytoskeletal remodeling and cell spreading by IPP complex components	2632.5	0.00612964	0.5	0	1	0.00335713	TRUE	0	5	5	18	4.16993	0.00118563
134	ACTN1	Syndecan interactions	2638.5	0.00612964	0.5	0	1	0.00335713	TRUE	0	5	5	18	4.16993	0.00118563
135	ACTN4	Nephrin family interactions	72.5	0.00153615	0.5	0	1	0.00084133	TRUE	0	2	2	8	3	0.000384037
136	ACTN4	Platelet degranulation	70.5	0.00153615	0.5	0	1	0.00084133	TRUE	0	2	2	8	3	0.000384037
137	ACY1	Aflatoxin activation and detoxification	4520.5	0.000603446	0.5	0	1	0.0003305	TRUE	0	3	3	11	3.45943	0.000135319
138	ACY1	Defective ACY1 causes encephalopathy	4518.5	0.000603446	0.5	0	1	0.0003305	TRUE	0	3	3	11	3.45943	0.000135319
139	ACY1	Paracetamol ADME	4522.5	0.000603446	0.5	0	1	0.0003305	TRUE	0	3	3	11	3.45943	0.000135319
140	ADH1A	Abacavir metabolism	2094.5	0.0234541	0.5	0	1	0.0128455	TRUE	0	3	3	13	3.70044	0.00498976
141	ADH1A	Ethanol oxidation	2090.5	0.0234541	0.5	0	1	0.0128455	TRUE	0	3	3	13	3.70044	0.00498976
142	ADH1A	RA biosynthesis pathway	2092.5	0.0234541	0.5	0	1	0.0128455	TRUE	0	3	3	13	3.70044	0.00498976
143	ADH1B	Ethanol oxidation	112.5	0.000201586	0.5	0	1	0.000110406	TRUE	0	1	1	6	2.58496	5.6231e-05
144	ADIPO	AMPK inhibits chREBP transcriptional activation activity	4752.5	0.00140087	0.5	0	1	0.000767239	TRUE	0	2	2	7	2.80735	0.000367938
145	ADIPO	Transcriptional regulation of white adipocyte differentiation	4750.5	0.00140087	0.5	0	1	0.000767239	TRUE	0	2	2	7	2.80735	0.000367938
146	AK1C1	Bile acid and bile salt metabolism	4528.5	0.00215437	0.5	0	1	0.00117992	TRUE	0	2	2	11	3.45943	0.000483105
147	AK1C1	Retinoid metabolism and transport	4530.5	0.00215437	0.5	0	1	0.00117992	TRUE	0	2	2	11	3.45943	0.000483105
148	AL1A1	Ethanol oxidation	116.5	0.00350442	0.5	0	1	0.00191933	TRUE	0	3	3	13	3.70044	0.000745552
149	AL1A1	Fructose catabolism	120.5	0.00350442	0.5	0	1	0.00191933	TRUE	0	3	3	13	3.70044	0.000745552
150	AL1A1	RA biosynthesis pathway	118.5	0.00350442	0.5	0	1	0.00191933	TRUE	0	3	3	13	3.70044	0.000745552
151	ALAT1	Alanine metabolism	2972.5	0.00126764	0.5	0	1	0.000694268	TRUE	0	1	1	5	2.32193	0.000381597
152	ALBU	Aspirin ADME	1374.5	0.00752077	0.5	0	1	0.00411903	TRUE	0	10	10	30	4.90689	0.00127322
153	ALBU	Bile acid and bile salt metabolism	1356.5	0.00752077	0.5	0	1	0.00411903	TRUE	0	10	10	30	4.90689	0.00127322
154	ALBU	Cytoprotection by HMOX1	1362.5	0.00752077	0.5	0	1	0.00411903	TRUE	0	10	10	30	4.90689	0.00127322
155	ALBU	HDL remodeling	1360.5	0.00752077	0.5	0	1	0.00411903	TRUE	0	10	10	30	4.90689	0.00127322
156	ALBU	Heme biosynthesis	1364.5	0.00752077	0.5	0	1	0.00411903	TRUE	0	10	10	30	4.90689	0.00127322
157	ALBU	Heme degradation	1366.5	0.00752077	0.5	0	1	0.00411903	TRUE	0	10	10	30	4.90689	0.00127322
158	ALBU	Platelet degranulation	1358.5	0.00752077	0.5	0	1	0.00411903	TRUE	0	10	10	30	4.90689	0.00127322
159	ALBU	Post-translational protein phosphorylation	1372.5	0.00752077	0.5	0	1	0.00411903	TRUE	0	10	10	30	4.90689	0.00127322
160	ALBU	Regulation of Insulin-like Growth Factor (IGF) transport and uptake by Insulin-like Growth Factor Binding Proteins (IGFBPs)	1370.5	0.00752077	0.5	0	1	0.00411903	TRUE	0	10	10	30	4.90689	0.00127322
161	ALBU	Scavenging of heme from plasma	1368.5	0.00752077	0.5	0	1	0.00411903	TRUE	0	10	10	30	4.90689	0.00127322
162	ALDH2	Ethanol oxidation	1774.5	0.00194337	0.5	0	1	0.00106436	TRUE	0	3	3	12	3.58496	0.000423857
163	ALDH2	Serotonin clearance from the synaptic cleft	1772.5	0.00194337	0.5	0	1	0.00106436	TRUE	0	3	3	12	3.58496	0.000423857
164	ALDH2	Smooth Muscle Contraction	1776.5	0.00194337	0.5	0	1	0.00106436	TRUE	0	3	3	12	3.58496	0.000423857
165	ALDOA	Gluconeogenesis	1472.5	0.0065314	0.5	0	1	0.00357717	TRUE	0	4	4	14	3.80735	0.00135863
166	ALDOA	Glycolysis	1470.5	0.0065314	0.5	0	1	0.00357717	TRUE	0	4	4	14	3.80735	0.00135863
167	ALDOA	Neutrophil degranulation	1476.5	0.0065314	0.5	0	1	0.00357717	TRUE	0	4	4	14	3.80735	0.00135863
168	ALDOA	Platelet degranulation	1474.5	0.0065314	0.5	0	1	0.00357717	TRUE	0	4	4	14	3.80735	0.00135863
169	ALDOB	Fructose catabolism	1760.5	0.0122263	0.5	0	1	0.00669618	TRUE	0	4	4	13	3.70044	0.00260109
170	ALDOB	Gluconeogenesis	1766.5	0.0122263	0.5	0	1	0.00669618	TRUE	0	4	4	13	3.70044	0.00260109
171	ALDOB	Glycolysis	1764.5	0.0122263	0.5	0	1	0.00669618	TRUE	0	4	4	13	3.70044	0.00260109
172	ALDOB	Hereditary fructose intolerance	1762.5	0.0122263	0.5	0	1	0.00669618	TRUE	0	4	4	13	3.70044	0.00260109
173	ALK mutants bind TKIs	Signaling by ALK in cancer	5752.5	1.60296e-06	0.5	1	2	2.00575e-05	TRUE	1	1	2	6	2.58496	4.47133e-07
174	ALS	Regulation of Insulin-like Growth Factor (IGF) transport and uptake by Insulin-like Growth Factor Binding Proteins (IGFBPs)	3688.5	0.00582777	0.5	0	1	0.00319179	TRUE	0	1	1	4	2	0.00194259
175	AMBP	Scavenging of heme from plasma	1332.5	0.0016375	0.5	0	1	0.000896839	TRUE	0	1	1	5	2.32193	0.000492937
176	AMPK inhibits chREBP transcriptional activation activity	AMPK inhibits chREBP transcriptional activation activity	5828.5	0.00037396	0.5	1	2	0.00467929	FALSE	2	2	4	5	2.32193	0.000112573
177	AMPK inhibits chREBP transcriptional activation activity	Integration of energy metabolism	6598.5	0.00024134	0.5	2	3	0.00455027	TRUE	2	2	4	5	2.32193	7.26507e-05
178	AMPN	Metabolism of Angiotensinogen to Angiotensins	2744.5	0.000550054	0.5	0	1	0.000301258	TRUE	0	2	2	8	3	0.000137514
179	AMPN	Neutrophil degranulation	2742.5	0.000550054	0.5	0	1	0.000301258	TRUE	0	2	2	8	3	0.000137514
180	ANGI	Adherens junctions interactions	1424.5	0.0013439	0.5	0	1	0.000736036	TRUE	0	2	2	9	3.16993	0.000322283
181	ANGI	tRNA-derived small RNA (tsRNA or tRNA-related fragment, tRF) biogenesis	1426.5	0.0013439	0.5	0	1	0.000736036	TRUE	0	2	2	9	3.16993	0.000322283
182	ANGT	Class A/1 (Rhodopsin-like receptors)	276.5	0.0111258	0.5	0	1	0.00609346	TRUE	0	5	5	16	4	0.00222516
183	ANGT	G alpha (i) signalling events	280.5	0.0111258	0.5	0	1	0.00609346	TRUE	0	5	5	16	4	0.00222516
184	ANGT	G alpha (q) signalling events	278.5	0.0111258	0.5	0	1	0.00609346	TRUE	0	5	5	16	4	0.00222516
185	ANGT	Metabolism of Angiotensinogen to Angiotensins	284.5	0.0111258	0.5	0	1	0.00609346	TRUE	0	5	5	16	4	0.00222516
186	ANGT	PPARA activates gene expression	282.5	0.0111258	0.5	0	1	0.00609346	TRUE	0	5	5	16	4	0.00222516
187	ANT3	Common Pathway of Fibrin Clot Formation	254.5	0.0304124	0.5	0	1	0.0166565	TRUE	0	4	4	10	3.32193	0.00703676
188	ANT3	Intrinsic Pathway of Fibrin Clot Formation	252.5	0.0304124	0.5	0	1	0.0166565	TRUE	0	4	4	10	3.32193	0.00703676
189	ANT3	Post-translational protein phosphorylation	258.5	0.0304124	0.5	0	1	0.0166565	TRUE	0	4	4	10	3.32193	0.00703676
190	ANT3	Regulation of Insulin-like Growth Factor (IGF) transport and uptake by Insulin-like Growth Factor Binding Proteins (IGFBPs)	256.5	0.0304124	0.5	0	1	0.0166565	TRUE	0	4	4	10	3.32193	0.00703676
191	APC/C-mediated degradation of cell cycle proteins	Regulation of mitotic cell cycle	5286.5	0.00103047	0.5	1	2	0.0128941	TRUE	9	1	10	14	3.80735	0.000214354
192	APOA	LDL remodeling	2382.5	0.000925557	0.5	0	1	0.000506916	TRUE	0	1	1	6	2.58496	0.000258178
193	APOA1	ABC transporters in lipid homeostasis	1060.5	0.047539	0.5	0	1	0.0260365	TRUE	0	17	17	44	5.45943	0.00735963
194	APOA1	Amyloid fiber formation	1064.5	0.047539	0.5	0	1	0.0260365	TRUE	0	17	17	44	5.45943	0.00735963
195	APOA1	Chylomicron assembly	1040.5	0.047539	0.5	0	1	0.0260365	TRUE	0	17	17	44	5.45943	0.00735963
196	APOA1	Chylomicron remodeling	1044.5	0.047539	0.5	0	1	0.0260365	TRUE	0	17	17	44	5.45943	0.00735963
197	APOA1	Defective ABCA1 causes TGD	1036.5	0.047539	0.5	0	1	0.0260365	TRUE	0	17	17	44	5.45943	0.00735963
198	APOA1	HDL assembly	1042.5	0.047539	0.5	0	1	0.0260365	TRUE	0	17	17	44	5.45943	0.00735963
199	APOA1	HDL clearance	1048.5	0.047539	0.5	0	1	0.0260365	TRUE	0	17	17	44	5.45943	0.00735963
200	APOA1	HDL remodeling	1046.5	0.047539	0.5	0	1	0.0260365	TRUE	0	17	17	44	5.45943	0.00735963
201	APOA1	Heme signaling	1058.5	0.047539	0.5	0	1	0.0260365	TRUE	0	17	17	44	5.45943	0.00735963
202	APOA1	PPARA activates gene expression	1034.5	0.047539	0.5	0	1	0.0260365	TRUE	0	17	17	44	5.45943	0.00735963
203	APOA1	Platelet degranulation	1038.5	0.047539	0.5	0	1	0.0260365	TRUE	0	17	17	44	5.45943	0.00735963
204	APOA1	Post-translational protein phosphorylation	1066.5	0.047539	0.5	0	1	0.0260365	TRUE	0	17	17	44	5.45943	0.00735963
205	APOA1	Regulation of Insulin-like Growth Factor (IGF) transport and uptake by Insulin-like Growth Factor Binding Proteins (IGFBPs)	1062.5	0.047539	0.5	0	1	0.0260365	TRUE	0	17	17	44	5.45943	0.00735963
206	APOA1	Retinoid metabolism and transport	1056.5	0.047539	0.5	0	1	0.0260365	TRUE	0	17	17	44	5.45943	0.00735963
207	APOA1	Scavenging by Class A Receptors	1054.5	0.047539	0.5	0	1	0.0260365	TRUE	0	17	17	44	5.45943	0.00735963
208	APOA1	Scavenging by Class B Receptors	1052.5	0.047539	0.5	0	1	0.0260365	TRUE	0	17	17	44	5.45943	0.00735963
209	APOA1	Scavenging of heme from plasma	1050.5	0.047539	0.5	0	1	0.0260365	TRUE	0	17	17	44	5.45943	0.00735963
210	APOA2	Chylomicron assembly	1094.5	0.0111272	0.5	0	1	0.00609421	TRUE	0	6	6	21	4.39232	0.00206352
211	APOA2	Chylomicron remodeling	1096.5	0.0111272	0.5	0	1	0.00609421	TRUE	0	6	6	21	4.39232	0.00206352
212	APOA2	PPARA activates gene expression	1092.5	0.0111272	0.5	0	1	0.00609421	TRUE	0	6	6	21	4.39232	0.00206352
213	APOA2	Post-translational protein phosphorylation	1102.5	0.0111272	0.5	0	1	0.00609421	TRUE	0	6	6	21	4.39232	0.00206352
214	APOA2	Regulation of Insulin-like Growth Factor (IGF) transport and uptake by Insulin-like Growth Factor Binding Proteins (IGFBPs)	1100.5	0.0111272	0.5	0	1	0.00609421	TRUE	0	6	6	21	4.39232	0.00206352
215	APOA2	Retinoid metabolism and transport	1098.5	0.0111272	0.5	0	1	0.00609421	TRUE	0	6	6	21	4.39232	0.00206352
216	APOA4	Amyloid fiber formation	2026.5	0.0420469	0.5	0	1	0.0230286	TRUE	0	5	5	17	4.08746	0.00826481
217	APOA4	Assembly of active LPL and LIPC lipase complexes	2020.5	0.0420469	0.5	0	1	0.0230286	TRUE	0	5	5	17	4.08746	0.00826481
218	APOA4	Chylomicron assembly	2018.5	0.0420469	0.5	0	1	0.0230286	TRUE	0	5	5	17	4.08746	0.00826481
219	APOA4	Chylomicron remodeling	2022.5	0.0420469	0.5	0	1	0.0230286	TRUE	0	5	5	17	4.08746	0.00826481
220	APOA4	Retinoid metabolism and transport	2024.5	0.0420469	0.5	0	1	0.0230286	TRUE	0	5	5	17	4.08746	0.00826481
221	APOB	Cargo recognition for clathrin-mediated endocytosis	1480.5	0.0786938	0.5	0	1	0.0430996	TRUE	0	18	18	43	5.42626	0.0122457
222	APOB	Chylomicron assembly	1484.5	0.0786938	0.5	0	1	0.0430996	TRUE	0	18	18	43	5.42626	0.0122457
223	APOB	Chylomicron clearance	1490.5	0.0786938	0.5	0	1	0.0430996	TRUE	0	18	18	43	5.42626	0.0122457
224	APOB	Chylomicron remodeling	1486.5	0.0786938	0.5	0	1	0.0430996	TRUE	0	18	18	43	5.42626	0.0122457
225	APOB	Heme signaling	1506.5	0.0786938	0.5	0	1	0.0430996	TRUE	0	18	18	43	5.42626	0.0122457
226	APOB	LDL clearance	1492.5	0.0786938	0.5	0	1	0.0430996	TRUE	0	18	18	43	5.42626	0.0122457
227	APOB	LDL remodeling	1488.5	0.0786938	0.5	0	1	0.0430996	TRUE	0	18	18	43	5.42626	0.0122457
228	APOB	Platelet sensitization by LDL	1510.5	0.0786938	0.5	0	1	0.0430996	TRUE	0	18	18	43	5.42626	0.0122457
229	APOB	Post-translational protein phosphorylation	1512.5	0.0786938	0.5	0	1	0.0430996	TRUE	0	18	18	43	5.42626	0.0122457
230	APOB	Regulation of Insulin-like Growth Factor (IGF) transport and uptake by Insulin-like Growth Factor Binding Proteins (IGFBPs)	1508.5	0.0786938	0.5	0	1	0.0430996	TRUE	0	18	18	43	5.42626	0.0122457
231	APOB	Regulation of TLR by endogenous ligand	1478.5	0.0786938	0.5	0	1	0.0430996	TRUE	0	18	18	43	5.42626	0.0122457
232	APOB	Retinoid metabolism and transport	1504.5	0.0786938	0.5	0	1	0.0430996	TRUE	0	18	18	43	5.42626	0.0122457
233	APOB	Scavenging by Class A Receptors	1498.5	0.0786938	0.5	0	1	0.0430996	TRUE	0	18	18	43	5.42626	0.0122457
234	APOB	Scavenging by Class B Receptors	1496.5	0.0786938	0.5	0	1	0.0430996	TRUE	0	18	18	43	5.42626	0.0122457
235	APOB	Scavenging by Class F Receptors	1500.5	0.0786938	0.5	0	1	0.0430996	TRUE	0	18	18	43	5.42626	0.0122457
236	APOB	Scavenging by Class H Receptors	1502.5	0.0786938	0.5	0	1	0.0430996	TRUE	0	18	18	43	5.42626	0.0122457
237	APOB	VLDL assembly	1482.5	0.0786938	0.5	0	1	0.0430996	TRUE	0	18	18	43	5.42626	0.0122457
238	APOB	VLDL clearance	1494.5	0.0786938	0.5	0	1	0.0430996	TRUE	0	18	18	43	5.42626	0.0122457
239	APOC1	NR1H3 & NR1H2 regulate gene expression linked to cholesterol transport and efflux	1108.5	0.0101404	0.5	0	1	0.00555377	TRUE	0	3	3	12	3.58496	0.00221167
240	APOC1	VLDL assembly	1104.5	0.0101404	0.5	0	1	0.00555377	TRUE	0	3	3	12	3.58496	0.00221167
241	APOC1	VLDL clearance	1106.5	0.0101404	0.5	0	1	0.00555377	TRUE	0	3	3	12	3.58496	0.00221167
242	APOC2	Assembly of active LPL and LIPC lipase complexes	1112.5	0.013503	0.5	0	1	0.0073954	TRUE	0	6	6	20	4.32193	0.00253723
243	APOC2	Chylomicron assembly	1110.5	0.013503	0.5	0	1	0.0073954	TRUE	0	6	6	20	4.32193	0.00253723
244	APOC2	Chylomicron remodeling	1114.5	0.013503	0.5	0	1	0.0073954	TRUE	0	6	6	20	4.32193	0.00253723
245	APOC2	HDL remodeling	1116.5	0.013503	0.5	0	1	0.0073954	TRUE	0	6	6	20	4.32193	0.00253723
246	APOC2	NR1H3 & NR1H2 regulate gene expression linked to cholesterol transport and efflux	1118.5	0.013503	0.5	0	1	0.0073954	TRUE	0	6	6	20	4.32193	0.00253723
247	APOC2	Retinoid metabolism and transport	1120.5	0.013503	0.5	0	1	0.0073954	TRUE	0	6	6	20	4.32193	0.00253723
248	APOC3	Chylomicron assembly	1122.5	0.0137554	0.5	0	1	0.00753368	TRUE	0	4	4	15	3.90689	0.00280329
249	APOC3	Chylomicron remodeling	1124.5	0.0137554	0.5	0	1	0.00753368	TRUE	0	4	4	15	3.90689	0.00280329
250	APOC3	HDL remodeling	1126.5	0.0137554	0.5	0	1	0.00753368	TRUE	0	4	4	15	3.90689	0.00280329
251	APOC3	Retinoid metabolism and transport	1128.5	0.0137554	0.5	0	1	0.00753368	TRUE	0	4	4	15	3.90689	0.00280329
252	APOD	NR1H3 & NR1H2 regulate gene expression linked to cholesterol transport and efflux	1770.5	0.00208079	0.5	0	1	0.00113962	TRUE	0	2	2	10	3.32193	0.000481449
253	APOD	Transport of fatty acids	1768.5	0.00208079	0.5	0	1	0.00113962	TRUE	0	2	2	10	3.32193	0.000481449
254	APOE	Amyloid fiber formation	1088.5	0.00978675	0.5	0	1	0.00536008	TRUE	0	12	12	36	5.16993	0.0015862
255	APOE	Chylomicron assembly	1072.5	0.00978675	0.5	0	1	0.00536008	TRUE	0	12	12	36	5.16993	0.0015862
256	APOE	Chylomicron clearance	1078.5	0.00978675	0.5	0	1	0.00536008	TRUE	0	12	12	36	5.16993	0.0015862
257	APOE	Chylomicron remodeling	1074.5	0.00978675	0.5	0	1	0.00536008	TRUE	0	12	12	36	5.16993	0.0015862
258	APOE	HDL remodeling	1076.5	0.00978675	0.5	0	1	0.00536008	TRUE	0	12	12	36	5.16993	0.0015862
259	APOE	NR1H3 & NR1H2 regulate gene expression linked to cholesterol transport and efflux	1080.5	0.00978675	0.5	0	1	0.00536008	TRUE	0	12	12	36	5.16993	0.0015862
260	APOE	Nuclear signaling by ERBB4	1068.5	0.00978675	0.5	0	1	0.00536008	TRUE	0	12	12	36	5.16993	0.0015862
261	APOE	Post-translational protein phosphorylation	1090.5	0.00978675	0.5	0	1	0.00536008	TRUE	0	12	12	36	5.16993	0.0015862
262	APOE	Regulation of Insulin-like Growth Factor (IGF) transport and uptake by Insulin-like Growth Factor Binding Proteins (IGFBPs)	1086.5	0.00978675	0.5	0	1	0.00536008	TRUE	0	12	12	36	5.16993	0.0015862
263	APOE	Retinoid metabolism and transport	1084.5	0.00978675	0.5	0	1	0.00536008	TRUE	0	12	12	36	5.16993	0.0015862
264	APOE	Scavenging by Class A Receptors	1082.5	0.00978675	0.5	0	1	0.00536008	TRUE	0	12	12	36	5.16993	0.0015862
265	APOE	Transcriptional regulation by the AP-2 (TFAP2) family of transcription factors	1070.5	0.00978675	0.5	0	1	0.00536008	TRUE	0	12	12	36	5.16993	0.0015862
266	APOF	LDL remodeling	4676.5	0.000315085	0.5	0	1	0.000172568	TRUE	0	1	1	6	2.58496	8.78907e-05
267	APOH	Platelet degranulation	1276.5	0.00534324	0.5	0	1	0.00292643	TRUE	0	1	1	6	2.58496	0.00149046
268	APOL1	Post-translational protein phosphorylation	60.5	0.00641257	0.5	0	1	0.00351208	TRUE	0	3	3	9	3.16993	0.00153781
269	APOL1	Regulation of Insulin-like Growth Factor (IGF) transport and uptake by Insulin-like Growth Factor Binding Proteins (IGFBPs)	58.5	0.00641257	0.5	0	1	0.00351208	TRUE	0	3	3	9	3.16993	0.00153781
270	APOL1	Scavenging of heme from plasma	56.5	0.00641257	0.5	0	1	0.00351208	TRUE	0	3	3	9	3.16993	0.00153781
271	APOM	Retinoid metabolism and transport	92.5	0.00912935	0.5	0	1	0.00500003	TRUE	0	1	1	8	3	0.00228234
272	ARLY	Urea cycle	1606.5	0.00137609	0.5	0	1	0.00075367	TRUE	0	1	1	5	2.32193	0.000414246
273	ARPC3	EPH-Ephrin signaling	66.5	0.00060577	0.5	0	1	0.000331773	TRUE	0	4	4	18	4.16993	0.000117172
274	ARPC3	Parasite infection	68.5	0.00060577	0.5	0	1	0.000331773	TRUE	0	4	4	18	4.16993	0.000117172
275	ARPC3	RHO GTPase Effectors	62.5	0.00060577	0.5	0	1	0.000331773	TRUE	0	4	4	18	4.16993	0.000117172
276	ARPC3	Regulation of actin dynamics for phagocytic cup formation	64.5	0.00060577	0.5	0	1	0.000331773	TRUE	0	4	4	18	4.16993	0.000117172
277	ASSY	Urea cycle	250.5	0.000157468	0.5	0	1	8.62432e-05	TRUE	0	1	1	5	2.32193	4.74025e-05
278	ATF6 (ATF6-alpha) activates chaperones	Unfolded Protein Response (UPR)	5434.5	0.00740333	0.5	1	2	0.0926366	TRUE	3	1	4	8	3	0.00185083
279	AUF1 (hnRNP D0) binds and destabilizes mRNA	AUF1 (hnRNP D0) binds and destabilizes mRNA	5934.5	0.00400208	0.5	1	2	0.0500773	FALSE	11	2	13	14	3.80735	0.000832491
280	AUF1 (hnRNP D0) binds and destabilizes mRNA	Regulation of mRNA stability by proteins that bind AU-rich elements	6364.5	0.00387731	0.5	2	3	0.0731034	TRUE	11	2	13	14	3.80735	0.000806537
281	Abacavir ADME	Drug ADME	6688.5	0.00565084	0.5	3	4	0.193621	TRUE	1	1	2	5	2.32193	0.00170107
282	Abacavir metabolism	Abacavir ADME	6050.5	0.00633867	0.5	2	3	0.11951	TRUE	2	2	4	5	2.32193	0.00190813
283	Abacavir metabolism	Abacavir metabolism	5866.5	0.0079462	0.5	1	2	0.0994294	FALSE	2	2	4	5	2.32193	0.00239204
284	Abnormal conversion of 2-oxoglutarate to 2-hydroxyglutarate	Abnormal conversion of 2-oxoglutarate to 2-hydroxyglutarate	5956.5	0.00286609	0.5	1	2	0.0358629	FALSE	2	2	4	5	2.32193	0.00086278
285	Abnormal conversion of 2-oxoglutarate to 2-hydroxyglutarate	Diseases of metabolism	6408.5	0.00243401	0.5	2	3	0.0458911	TRUE	2	2	4	5	2.32193	0.000732709
286	Activation of BH3-only proteins	Intrinsic Pathway for Apoptosis	5156.5	0.00185229	0.5	1	2	0.0231774	TRUE	6	1	7	11	3.45943	0.000415365
287	Activation of C3 and C5	Complement cascade	5250.5	0.00183798	0.5	1	2	0.0229983	TRUE	7	1	8	12	3.58496	0.000400872
288	Activation of HOX genes during differentiation	Developmental Biology	6660.5	0.00270537	0.5	3	4	0.0926969	TRUE	1	1	2	7	2.80735	0.000710564
289	Activation of Matrix Metalloproteinases	Activation of Matrix Metalloproteinases	5798.5	0.00199424	0.5	1	2	0.0249536	FALSE	13	2	15	16	4	0.000398849
290	Activation of Matrix Metalloproteinases	Degradation of the extracellular matrix	6130.5	0.00206667	0.5	2	3	0.0389653	TRUE	13	2	15	16	4	0.000413334
291	Activation of NMDA receptors and postsynaptic events	Neurotransmitter receptors and postsynaptic signal transmission	5164.5	0.00611182	0.5	1	2	0.0764761	TRUE	5	1	6	10	3.32193	0.00141414
292	Activation of anterior HOX genes in hindbrain development during early embryogenesis	Activation of HOX genes during differentiation	6118.5	0.00344039	0.5	2	3	0.0648657	TRUE	4	2	6	7	2.80735	0.000903617
293	Activation of anterior HOX genes in hindbrain development during early embryogenesis	Activation of anterior HOX genes in hindbrain development during early embryogenesis	5952.5	0.0031864	0.5	1	2	0.0398709	FALSE	4	2	6	7	2.80735	0.000836906
294	Adaptive Immune System	Immune System	6826.5	0.00560918	0.5	3	4	0.192193	TRUE	6	1	7	89	6.47573	0.000750319
295	Adherens junctions interactions	Cell-cell junction organization	5456.5	0.00581247	0.5	1	2	0.0727305	TRUE	5	1	6	10	3.32193	0.00134488
296	Advanced glycosylation endproduct receptor signaling	Advanced glycosylation endproduct receptor signaling	5836.5	0.000131438	0.5	1	2	0.00164465	FALSE	4	2	6	7	2.80735	3.4522e-05
297	Advanced glycosylation endproduct receptor signaling	Innate Immune System	6286.5	0.000234708	0.5	2	3	0.00442521	TRUE	4	2	6	7	2.80735	6.16459e-05
298	Aflatoxin activation and detoxification	Aflatoxin activation and detoxification	5860.5	0.00120715	0.5	1	2	0.0151049	FALSE	2	2	4	5	2.32193	0.000363389
299	Aflatoxin activation and detoxification	Biological oxidations	6134.5	0.000770294	0.5	2	3	0.0145232	TRUE	2	2	4	5	2.32193	0.000231882
300	Aggrephagy	Selective autophagy	5744.5	0.000681522	0.5	1	2	0.00852777	TRUE	7	1	8	12	3.58496	0.000148643
301	Alanine metabolism	Alanine metabolism	5992.5	0.00100525	0.5	1	2	0.0125785	FALSE	2	2	4	5	2.32193	0.00030261
302	Alanine metabolism	Metabolism of amino acids and derivatives	6348.5	0.000378339	0.5	2	3	0.00713326	TRUE	2	2	4	5	2.32193	0.000113891
303	Amino acid transport across the plasma membrane	Transport of inorganic cations/anions and amino acids/oligopeptides	5464.5	0.000644864	0.5	1	2	0.00806908	TRUE	1	1	2	6	2.58496	0.00017988
304	Amyloid fiber formation	Amyloid fiber formation	6186.5	0.0199884	0.5	1.5	2.5	0.307051	FALSE	18	2	20	20	4.32193	0.00375585
305	Amyloid fiber formation	Metabolism of proteins	6758.5	0.0114429	0.5	3	4	0.39208	TRUE	18	2	20	20	4.32193	0.00215014
306	Anchoring fibril formation	Assembly of collagen fibrils and other multimeric structures	5336.5	0.00200953	0.5	1	2	0.0251449	TRUE	2	1	3	7	2.80735	0.000527801
307	Anchoring of the basal body to the plasma membrane	Anchoring of the basal body to the plasma membrane	5948.5	0.00107279	0.5	1	2	0.0134236	FALSE	7	2	9	10	3.32193	0.00024822
308	Anchoring of the basal body to the plasma membrane	Cilium Assembly	6162.5	0.0005416	0.5	2	3	0.0102114	TRUE	7	2	9	10	3.32193	0.000125314
309	Antagonism of Activin by Follistatin	Signaling by Activin	5202.5	0.000127889	0.5	1	2	0.00160025	TRUE	1	1	2	6	2.58496	3.56737e-05
310	Antigen Presentation: Folding, assembly and peptide loading of class I MHC	Class I MHC mediated antigen processing & presentation	5764.5	0.00358412	0.5	1	2	0.0448475	TRUE	6	1	7	11	3.45943	0.000803717
311	Antigen activates B Cell Receptor (BCR) leading to generation of second messengers	Signaling by the B Cell Receptor (BCR)	5768.5	0.00423708	0.5	1	2	0.0530178	TRUE	28	1	29	33	5.04439	0.000700993
312	Antigen processing-Cross presentation	Class I MHC mediated antigen processing & presentation	5194.5	0.00775346	0.5	1	2	0.0970178	TRUE	22	1	23	27	4.75489	0.00134728
313	Antigen processing: Ubiquitination & Proteasome degradation	Class I MHC mediated antigen processing & presentation	5762.5	6.95008e-05	0.5	1	2	0.000869652	TRUE	10	1	11	15	3.90689	1.41639e-05
314	Antimicrobial peptides	Innate Immune System	6550.5	0.00556043	0.5	2	3	0.104837	TRUE	2	1	3	13	3.70044	0.00118296
315	Antiviral mechanism by IFN-stimulated genes	Interferon Signaling	5168.5	0.000205583	0.5	1	2	0.00257243	TRUE	2	1	3	7	2.80735	5.39963e-05
316	Apoptosis	Programmed Cell Death	6682.5	0.0107887	0.5	3	4	0.369666	TRUE	4	1	5	28	4.80735	0.00185777
317	Apoptotic cleavage of cellular proteins	Apoptotic execution phase	5158.5	0.00226912	0.5	1	2	0.0283931	TRUE	1	1	2	6	2.58496	0.000632956
318	Apoptotic execution phase	Apoptosis	6290.5	0.00233283	0.5	2	3	0.0439836	TRUE	1	1	2	6	2.58496	0.000650728
319	Arachidonic acid metabolism	Fatty acid metabolism	5372.5	0.000889944	0.5	1	2	0.0111357	TRUE	4	1	5	9	3.16993	0.00021342
320	Aryl hydrocarbon receptor signalling	Phase I - Functionalization of compounds	5354.5	9.01127e-06	0.5	1	2	0.000112757	TRUE	1	1	2	6	2.58496	2.51363e-06
321	Asparagine N-linked glycosylation	Post-translational protein modification	6484.5	0.0071985	0.5	2	3	0.135722	TRUE	1	1	2	9	3.16993	0.00172629
322	Aspartate and asparagine metabolism	Aspartate and asparagine metabolism	5988.5	0.000912624	0.5	1	2	0.0114195	FALSE	2	2	4	5	2.32193	0.000274727
323	Aspartate and asparagine metabolism	Metabolism of amino acids and derivatives	6152.5	0.000319207	0.5	2	3	0.00601838	TRUE	2	2	4	5	2.32193	9.60909e-05
324	Aspirin ADME	Aspirin ADME	6279.5	0.00101612	0.5	1.5	2.5	0.0157042	FALSE	4	2	6	6	2.58496	0.000283439
325	Aspirin ADME	Drug ADME	6800.5	0.000641578	0.5	3	4	0.0219831	TRUE	4	2	6	6	2.58496	0.000178964
326	Assembly of active LPL and LIPC lipase complexes	Plasma lipoprotein remodeling	5672.5	0.00258413	0.5	1	2	0.0323348	TRUE	2	1	3	7	2.80735	0.00067872
327	Assembly of collagen fibrils and other multimeric structures	Collagen formation	6262.5	0.00508257	0.5	2	3	0.0958275	TRUE	2	1	3	9	3.16993	0.00121886
328	Assembly of the ORC complex at the origin of replication	Assembly of the pre-replicative complex	5602.5	0.00205239	0.5	1	2	0.0256812	TRUE	3	1	4	8	3	0.000513097
329	Assembly of the pre-replicative complex	DNA Replication Pre-Initiation	6190.5	0.0016214	0.5	2	3	0.0305701	TRUE	1	1	2	8	3	0.000405349
330	Atorvastatin ADME	Atorvastatin ADME	6249.5	0.00914786	0.5	1.5	2.5	0.141167	FALSE	3	2	5	5	2.32193	0.00275378
331	Atorvastatin ADME	Drug ADME	6662.5	0.00586666	0.5	3	4	0.201016	TRUE	3	2	5	5	2.32193	0.00176604
332	Autophagy	root	6878.5	0.00933932	0.5	4	5	0.778328	TRUE	3	1	4	21	4.39232	0.00173197
333	Axon guidance	Nervous system development	6322.5	0.0081221	0.5	2	3	0.153135	TRUE	6	1	7	47	5.55459	0.00123915
334	B-WICH complex positively regulates rRNA expression	Positive epigenetic regulation of rRNA expression	5500.5	0.00155943	0.5	1	2	0.0195129	TRUE	4	1	5	9	3.16993	0.000373971
335	B2MG	Amyloid fiber formation	4080.5	0.018703	0.5	0	1	0.0102434	TRUE	0	10	10	25	4.64386	0.00331388
336	B2MG	Antigen Presentation: Folding, assembly and peptide loading of class I MHC	4074.5	0.018703	0.5	0	1	0.0102434	TRUE	0	10	10	25	4.64386	0.00331388
337	B2MG	Antigen processing-Cross presentation	4062.5	0.018703	0.5	0	1	0.0102434	TRUE	0	10	10	25	4.64386	0.00331388
338	B2MG	DAP12 signaling	4066.5	0.018703	0.5	0	1	0.0102434	TRUE	0	10	10	25	4.64386	0.00331388
339	B2MG	Host Interactions of HIV factors	4064.5	0.018703	0.5	0	1	0.0102434	TRUE	0	10	10	25	4.64386	0.00331388
340	B2MG	Immunoregulatory interactions between a Lymphoid and a non-Lymphoid cell	4076.5	0.018703	0.5	0	1	0.0102434	TRUE	0	10	10	25	4.64386	0.00331388
341	B2MG	Interferon gamma signaling	4068.5	0.018703	0.5	0	1	0.0102434	TRUE	0	10	10	25	4.64386	0.00331388
342	B2MG	Modulation by Mtb of host immune system	4070.5	0.018703	0.5	0	1	0.0102434	TRUE	0	10	10	25	4.64386	0.00331388
343	B2MG	Neutrophil degranulation	4078.5	0.018703	0.5	0	1	0.0102434	TRUE	0	10	10	25	4.64386	0.00331388
344	B2MG	SARS-CoV-2 Infection	4072.5	0.018703	0.5	0	1	0.0102434	TRUE	0	10	10	25	4.64386	0.00331388
345	B3AT	Bicarbonate transporters	1248.5	0.00544687	0.5	0	1	0.00298318	TRUE	0	4	4	13	3.70044	0.0011588
346	B3AT	Defective SLC4A1 causes hereditary spherocytosis type 4 (HSP4), distal renal tubular acidosis (dRTA) and dRTA with hemolytic anemia (dRTA-HA)	1250.5	0.00544687	0.5	0	1	0.00298318	TRUE	0	4	4	13	3.70044	0.0011588
347	B3AT	Erythrocytes take up carbon dioxide and release oxygen	1252.5	0.00544687	0.5	0	1	0.00298318	TRUE	0	4	4	13	3.70044	0.0011588
348	B3AT	Erythrocytes take up oxygen and release carbon dioxide	1254.5	0.00544687	0.5	0	1	0.00298318	TRUE	0	4	4	13	3.70044	0.0011588
349	B4GT1	Diseases associated with N-glycosylation of proteins	2758.5	0.0180297	0.5	0	1	0.00987463	TRUE	0	7	7	22	4.45943	0.00330248
350	B4GT1	Diseases associated with glycosaminoglycan metabolism	2756.5	0.0180297	0.5	0	1	0.00987463	TRUE	0	7	7	22	4.45943	0.00330248
351	B4GT1	Interaction With Cumulus Cells And The Zona Pellucida	2760.5	0.0180297	0.5	0	1	0.00987463	TRUE	0	7	7	22	4.45943	0.00330248
352	B4GT1	Keratan sulfate/keratin metabolism	2752.5	0.0180297	0.5	0	1	0.00987463	TRUE	0	7	7	22	4.45943	0.00330248
353	B4GT1	Lactose synthesis	2764.5	0.0180297	0.5	0	1	0.00987463	TRUE	0	7	7	22	4.45943	0.00330248
354	B4GT1	Neutrophil degranulation	2762.5	0.0180297	0.5	0	1	0.00987463	TRUE	0	7	7	22	4.45943	0.00330248
355	B4GT1	Pre-NOTCH Processing in Golgi	2754.5	0.0180297	0.5	0	1	0.00987463	TRUE	0	7	7	22	4.45943	0.00330248
356	BASP1	RHO GTPase cycle	4448.5	0.000768909	0.5	0	1	0.000421122	TRUE	0	1	1	6	2.58496	0.000214482
357	BGH3	Amyloid fiber formation	4748.5	0.00191453	0.5	0	1	0.00104856	TRUE	0	1	1	4	2	0.000638176
358	BHMT1	Choline catabolism	4840.5	0.0012945	0.5	0	1	0.00070898	TRUE	0	1	1	5	2.32193	0.000389682
359	BIP	ATF6 (ATF6-alpha) activates chaperones	2534.5	0.00795404	0.5	0	1	0.00435633	TRUE	0	6	6	18	4.16993	0.00153852
360	BIP	Antigen Presentation: Folding, assembly and peptide loading of class I MHC	2542.5	0.00795404	0.5	0	1	0.00435633	TRUE	0	6	6	18	4.16993	0.00153852
361	BIP	IRE1alpha activates chaperones	2536.5	0.00795404	0.5	0	1	0.00435633	TRUE	0	6	6	18	4.16993	0.00153852
362	BIP	PERK regulates gene expression	2538.5	0.00795404	0.5	0	1	0.00435633	TRUE	0	6	6	18	4.16993	0.00153852
363	BIP	Platelet degranulation	2540.5	0.00795404	0.5	0	1	0.00435633	TRUE	0	6	6	18	4.16993	0.00153852
364	BIP	Regulation of HSF1-mediated heat shock response	2532.5	0.00795404	0.5	0	1	0.00435633	TRUE	0	6	6	18	4.16993	0.00153852
365	BLMH	Antigen processing: Ubiquitination & Proteasome degradation	4678.5	0.000203531	0.5	0	1	0.000111471	TRUE	0	1	1	6	2.58496	5.67735e-05
366	BLVRB	Cytoprotection by HMOX1	3532.5	0.00254778	0.5	0	1	0.00139539	TRUE	0	2	2	9	3.16993	0.00061099
367	BLVRB	Heme degradation	3534.5	0.00254778	0.5	0	1	0.00139539	TRUE	0	2	2	9	3.16993	0.00061099
368	BMAL1:CLOCK,NPAS2 activates circadian gene expression	BMAL1:CLOCK,NPAS2 activates circadian gene expression	6184.5	0.0025449	0.5	1.5	2.5	0.0380909	FALSE	3	2	5	5	2.32193	0.000766092
369	BMAL1:CLOCK,NPAS2 activates circadian gene expression	Circadian Clock	6838.5	0.000920765	0.5	3	4	0.0315491	TRUE	3	2	5	5	2.32193	0.000277178
370	BST1	Neutrophil degranulation	4648.5	0.00046362	0.5	0	1	0.000253919	TRUE	0	3	3	12	3.58496	0.000101117
371	BST1	Nicotinate metabolism	4646.5	0.00046362	0.5	0	1	0.000253919	TRUE	0	3	3	12	3.58496	0.000101117
372	BST1	Post-translational modification: synthesis of GPI-anchored proteins	4650.5	0.00046362	0.5	0	1	0.000253919	TRUE	0	3	3	12	3.58496	0.000101117
373	BTD	Biotin transport and metabolism	3752.5	0.00895097	0.5	0	1	0.00490233	TRUE	0	2	2	10	3.32193	0.00207106
374	BTD	Defects in biotin (Btn) metabolism	3754.5	0.00895097	0.5	0	1	0.00490233	TRUE	0	2	2	10	3.32193	0.00207106
375	Base Excision Repair	DNA Repair	6744.5	0.000286412	0.5	3	4	0.00981363	TRUE	1	1	2	9	3.16993	6.86851e-05
376	Base-Excision Repair, AP Site Formation	Base Excision Repair	6444.5	0.000524953	0.5	2	3	0.00989755	TRUE	2	1	3	9	3.16993	0.00012589
377	Basigin interactions	Basigin interactions	5852.5	0.00103765	0.5	1	2	0.012984	FALSE	3	2	5	6	2.58496	0.000289446
378	Basigin interactions	Cell surface interactions at the vascular wall	6268.5	0.000877879	0.5	2	3	0.0165517	TRUE	3	2	5	6	2.58496	0.000244878
379	Beta-catenin independent WNT signaling	Signaling by WNT	6274.5	0.000372038	0.5	2	3	0.00701447	TRUE	1	1	2	15	3.90689	7.58196e-05
380	Bicarbonate transporters	Transport of inorganic cations/anions and amino acids/oligopeptides	5466.5	0.000438066	0.5	1	2	0.00548144	TRUE	1	1	2	6	2.58496	0.000122195
381	Bile acid and bile salt metabolism	Metabolism of steroids	5294.5	0.00031276	0.5	1	2	0.00391351	TRUE	2	1	3	7	2.80735	8.21463e-05
382	Binding and Uptake of Ligands by Scavenger Receptors	Vesicle-mediated transport	6630.5	0.0190108	0.5	3	4	0.651389	TRUE	5	1	6	60	5.90689	0.00275245
383	Biological oxidations	Metabolism	6738.5	0.000734617	0.5	3	4	0.025171	TRUE	3	1	4	21	4.39232	0.000136234
384	Biosynthesis of DHA-derived SPMs	Biosynthesis of specialized proresolving mediators (SPMs)	5708.5	0.000270855	0.5	1	2	0.00338917	TRUE	1	1	2	6	2.58496	7.55532e-05
385	Biosynthesis of EPA-derived SPMs	Biosynthesis of specialized proresolving mediators (SPMs)	5710.5	0.000917156	0.5	1	2	0.0114762	TRUE	1	1	2	6	2.58496	0.000255834
386	Biosynthesis of specialized proresolving mediators (SPMs)	Metabolism of lipids	6114.5	0.00031371	0.5	2	3	0.00591474	TRUE	2	1	3	7	2.80735	8.23959e-05
387	Biotin transport and metabolism	Metabolism of water-soluble vitamins and cofactors	5310.5	0.00116004	0.5	1	2	0.0145154	TRUE	1	1	2	6	2.58496	0.000323585
388	Branched-chain amino acid catabolism	Branched-chain amino acid catabolism	5982.5	0.000328927	0.5	1	2	0.00411581	FALSE	2	2	4	5	2.32193	9.90169e-05
389	Branched-chain amino acid catabolism	Metabolism of amino acids and derivatives	6260.5	0.000117299	0.5	2	3	0.00221158	TRUE	2	2	4	5	2.32193	3.53107e-05
390	Butyrate Response Factor 1 (BRF1) binds and destabilizes mRNA	Butyrate Response Factor 1 (BRF1) binds and destabilizes mRNA	5932.5	0.000385309	0.5	1	2	0.0048213	FALSE	2	2	4	5	2.32193	0.000115989
391	Butyrate Response Factor 1 (BRF1) binds and destabilizes mRNA	Regulation of mRNA stability by proteins that bind AU-rich elements	6436.5	0.00030622	0.5	2	3	0.00577351	TRUE	2	2	4	5	2.32193	9.21813e-05
392	C-type lectin receptors (CLRs)	Innate Immune System	6392.5	0.00139478	0.5	2	3	0.0262974	TRUE	2	1	3	16	4	0.000278956
393	C163A	Leishmania parasite growth and survival	4820.5	0.00705931	0.5	0	1	0.0038663	TRUE	0	2	2	9	3.16993	0.00169291
394	C163A	Scavenging of heme from plasma	4822.5	0.00705931	0.5	0	1	0.0038663	TRUE	0	2	2	9	3.16993	0.00169291
395	C1QA	Initial triggering of complement	1260.5	0.00122252	0.5	0	1	0.000669557	TRUE	0	2	2	7	2.80735	0.000321093
396	C1QA	Regulation of Complement cascade	1262.5	0.00122252	0.5	0	1	0.000669557	TRUE	0	2	2	7	2.80735	0.000321093
397	C1QB	Initial triggering of complement	1264.5	0.0019932	0.5	0	1	0.00109165	TRUE	0	2	2	7	2.80735	0.000523513
398	C1QB	Regulation of Complement cascade	1266.5	0.0019932	0.5	0	1	0.00109165	TRUE	0	2	2	7	2.80735	0.000523513
399	C1QC	Initial triggering of complement	1268.5	0.00183807	0.5	0	1	0.00100669	TRUE	0	2	2	7	2.80735	0.000482769
400	C1QC	Regulation of Complement cascade	1270.5	0.00183807	0.5	0	1	0.00100669	TRUE	0	2	2	7	2.80735	0.000482769
401	C1R	Initial triggering of complement	172.5	0.00110987	0.5	0	1	0.000607863	TRUE	0	2	2	7	2.80735	0.000291507
402	C1R	Regulation of Complement cascade	174.5	0.00110987	0.5	0	1	0.000607863	TRUE	0	2	2	7	2.80735	0.000291507
403	C1S	Initial triggering of complement	2448.5	0.000828979	0.5	0	1	0.000454021	TRUE	0	2	2	7	2.80735	0.000217731
404	C1S	Regulation of Complement cascade	2450.5	0.000828979	0.5	0	1	0.000454021	TRUE	0	2	2	7	2.80735	0.000217731
405	C1TC	Metabolism of folate and pterines	2592.5	0.000701606	0.5	0	1	0.000384261	TRUE	0	1	1	6	2.58496	0.000195708
406	C4BPA	Regulation of Complement cascade	1440.5	0.000708396	0.5	0	1	0.00038798	TRUE	0	1	1	6	2.58496	0.000197602
407	C4BPB	Regulation of Complement cascade	2888.5	0.00207894	0.5	0	1	0.00113861	TRUE	0	1	1	6	2.58496	0.000579906
408	CAD13	Adherens junctions interactions	3892.5	0.000109902	0.5	0	1	6.01921e-05	TRUE	0	1	1	6	2.58496	3.06565e-05
409	CADH5	Adherens junctions interactions	3622.5	0.00979835	0.5	0	1	0.00536643	TRUE	0	2	2	10	3.32193	0.00226712
410	CADH5	VEGFA-VEGFR2 Pathway	3620.5	0.00979835	0.5	0	1	0.00536643	TRUE	0	2	2	10	3.32193	0.00226712
411	CAH1	Erythrocytes take up carbon dioxide and release oxygen	240.5	0.00745859	0.5	0	1	0.00408497	TRUE	0	4	4	12	3.58496	0.00162675
412	CAH1	Erythrocytes take up oxygen and release carbon dioxide	242.5	0.00745859	0.5	0	1	0.00408497	TRUE	0	4	4	12	3.58496	0.00162675
413	CAH1	Interleukin-12 family signaling	236.5	0.00745859	0.5	0	1	0.00408497	TRUE	0	4	4	12	3.58496	0.00162675
414	CAH1	Reversible hydration of carbon dioxide	238.5	0.00745859	0.5	0	1	0.00408497	TRUE	0	4	4	12	3.58496	0.00162675
415	CAH2	Erythrocytes take up carbon dioxide and release oxygen	246.5	0.0134932	0.5	0	1	0.00739007	TRUE	0	3	3	8	3	0.00337331
416	CAH2	Erythrocytes take up oxygen and release carbon dioxide	248.5	0.0134932	0.5	0	1	0.00739007	TRUE	0	3	3	8	3	0.00337331
417	CAH2	Reversible hydration of carbon dioxide	244.5	0.0134932	0.5	0	1	0.00739007	TRUE	0	3	3	8	3	0.00337331
418	CAH3	Reversible hydration of carbon dioxide	2142.5	0.00304495	0.5	0	1	0.00166768	TRUE	0	1	1	4	2	0.00101498
419	CALR	ATF6 (ATF6-alpha) activates chaperones	3210.5	0.0586202	0.5	0	1	0.0321056	TRUE	0	7	7	23	4.52356	0.0106128
420	CALR	Antigen Presentation: Folding, assembly and peptide loading of class I MHC	3214.5	0.0586202	0.5	0	1	0.0321056	TRUE	0	7	7	23	4.52356	0.0106128
421	CALR	Antigen processing-Cross presentation	3206.5	0.0586202	0.5	0	1	0.0321056	TRUE	0	7	7	23	4.52356	0.0106128
422	CALR	N-glycan trimming in the ER and Calnexin/Calreticulin cycle	3212.5	0.0586202	0.5	0	1	0.0321056	TRUE	0	7	7	23	4.52356	0.0106128
423	CALR	Scavenging by Class A Receptors	3216.5	0.0586202	0.5	0	1	0.0321056	TRUE	0	7	7	23	4.52356	0.0106128
424	CALR	Scavenging by Class F Receptors	3218.5	0.0586202	0.5	0	1	0.0321056	TRUE	0	7	7	23	4.52356	0.0106128
425	CALR	Virus Assembly and Release	3208.5	0.0586202	0.5	0	1	0.0321056	TRUE	0	7	7	23	4.52356	0.0106128
426	CAMP	Neutrophil degranulation	3864.5	0.00460099	0.5	0	1	0.0025199	TRUE	0	1	1	5	2.32193	0.00138503
427	CAP1	Neutrophil degranulation	4508.5	0.000354824	0.5	0	1	0.000194333	TRUE	0	3	3	13	3.70044	7.54874e-05
428	CAP1	Platelet degranulation	4506.5	0.000354824	0.5	0	1	0.000194333	TRUE	0	3	3	13	3.70044	7.54874e-05
429	CAP1	Signaling by ROBO receptors	4504.5	0.000354824	0.5	0	1	0.000194333	TRUE	0	3	3	13	3.70044	7.54874e-05
430	CATA	Detoxification of Reactive Oxygen Species	1454.5	0.00792452	0.5	0	1	0.00434016	TRUE	0	3	3	13	3.70044	0.00168591
431	CATA	FOXO-mediated transcription	1452.5	0.00792452	0.5	0	1	0.00434016	TRUE	0	3	3	13	3.70044	0.00168591
432	CATA	Neutrophil degranulation	1456.5	0.00792452	0.5	0	1	0.00434016	TRUE	0	3	3	13	3.70044	0.00168591
433	CATB	Collagen degradation	2178.5	0.00807925	0.5	0	1	0.0044249	TRUE	0	4	4	12	3.58496	0.00176212
434	CATB	MHC class II antigen presentation	2176.5	0.00807925	0.5	0	1	0.0044249	TRUE	0	4	4	12	3.58496	0.00176212
435	CATB	Neutrophil degranulation	2180.5	0.00807925	0.5	0	1	0.0044249	TRUE	0	4	4	12	3.58496	0.00176212
436	CATB	Trafficking and processing of endosomal TLR	2174.5	0.00807925	0.5	0	1	0.0044249	TRUE	0	4	4	12	3.58496	0.00176212
437	CATD	Collagen degradation	2104.5	0.00118512	0.5	0	1	0.000649076	TRUE	0	5	5	17	4.08746	0.000232949
438	CATD	Estrogen-dependent gene expression	2100.5	0.00118512	0.5	0	1	0.000649076	TRUE	0	5	5	17	4.08746	0.000232949
439	CATD	MHC class II antigen presentation	2102.5	0.00118512	0.5	0	1	0.000649076	TRUE	0	5	5	17	4.08746	0.000232949
440	CATD	Metabolism of Angiotensinogen to Angiotensins	2108.5	0.00118512	0.5	0	1	0.000649076	TRUE	0	5	5	17	4.08746	0.000232949
441	CATD	Neutrophil degranulation	2106.5	0.00118512	0.5	0	1	0.000649076	TRUE	0	5	5	17	4.08746	0.000232949
442	CATZ	COPII-mediated vesicle transport	5104.5	0.0262675	0.5	0	1	0.0143864	TRUE	0	5	5	15	3.90689	0.00535319
443	CATZ	Cargo concentration in the ER	5106.5	0.0262675	0.5	0	1	0.0143864	TRUE	0	5	5	15	3.90689	0.00535319
444	CATZ	Lysosome Vesicle Biogenesis	5108.5	0.0262675	0.5	0	1	0.0143864	TRUE	0	5	5	15	3.90689	0.00535319
445	CATZ	Metabolism of Angiotensinogen to Angiotensins	5112.5	0.0262675	0.5	0	1	0.0143864	TRUE	0	5	5	15	3.90689	0.00535319
446	CATZ	Neutrophil degranulation	5110.5	0.0262675	0.5	0	1	0.0143864	TRUE	0	5	5	15	3.90689	0.00535319
447	CBG	Metabolism of steroid hormones	2310.5	0.00264874	0.5	0	1	0.00145068	TRUE	0	1	1	6	2.58496	0.000738848
448	CBPB2	Metabolism of Angiotensinogen to Angiotensins	4924.5	0.00175725	0.5	0	1	0.000962425	TRUE	0	2	2	9	3.16993	0.000421411
449	CBPB2	Regulation of Complement cascade	4922.5	0.00175725	0.5	0	1	0.000962425	TRUE	0	2	2	9	3.16993	0.000421411
450	CBPN	Regulation of Complement cascade	2750.5	0.00337841	0.5	0	1	0.00185031	TRUE	0	1	1	6	2.58496	0.000942383
451	CBS	Cysteine formation from homocysteine	3638.5	0.00035575	0.5	0	1	0.00019484	TRUE	0	2	2	8	3	8.89375e-05
452	CBS	Metabolism of ingested SeMet, Sec, MeSec into H2Se	3640.5	0.00035575	0.5	0	1	0.00019484	TRUE	0	2	2	8	3	8.89375e-05
453	CCN2	Transcriptional regulation by RUNX3	3518.5	0.00221466	0.5	0	1	0.00121294	TRUE	0	2	2	7	2.80735	0.000581679
454	CCN2	YAP1- and WWTR1 (TAZ)-stimulated gene expression	3516.5	0.00221466	0.5	0	1	0.00121294	TRUE	0	2	2	7	2.80735	0.000581679
455	CD14	Antigen processing-Cross presentation	2386.5	0.061064	0.5	0	1	0.033444	TRUE	0	10	10	23	4.52356	0.0110552
456	CD14	Caspase activation via Death Receptors in the presence of ligand	2398.5	0.061064	0.5	0	1	0.033444	TRUE	0	10	10	23	4.52356	0.0110552
457	CD14	IRAK4 deficiency (TLR2/4)	2402.5	0.061064	0.5	0	1	0.033444	TRUE	0	10	10	23	4.52356	0.0110552
458	CD14	MyD88 deficiency (TLR2/4)	2400.5	0.061064	0.5	0	1	0.033444	TRUE	0	10	10	23	4.52356	0.0110552
459	CD14	Neutrophil degranulation	2404.5	0.061064	0.5	0	1	0.033444	TRUE	0	10	10	23	4.52356	0.0110552
460	CD14	Regulation of TLR by endogenous ligand	2396.5	0.061064	0.5	0	1	0.033444	TRUE	0	10	10	23	4.52356	0.0110552
461	CD14	Toll Like Receptor 2 (TLR2) Cascade	2394.5	0.061064	0.5	0	1	0.033444	TRUE	0	10	10	23	4.52356	0.0110552
462	CD14	Toll Like Receptor 4 (TLR4) Cascade	2388.5	0.061064	0.5	0	1	0.033444	TRUE	0	10	10	23	4.52356	0.0110552
463	CD14	Toll Like Receptor 7/8 (TLR7/8) Cascade	2392.5	0.061064	0.5	0	1	0.033444	TRUE	0	10	10	23	4.52356	0.0110552
464	CD14	Toll Like Receptor 9 (TLR9) Cascade	2390.5	0.061064	0.5	0	1	0.033444	TRUE	0	10	10	23	4.52356	0.0110552
465	CD209 (DC-SIGN) signaling	C-type lectin receptors (CLRs)	5544.5	0.0028174	0.5	1	2	0.0352536	TRUE	1	1	2	6	2.58496	0.000785893
466	CD22 mediated BCR regulation	Signaling by the B Cell Receptor (BCR)	5766.5	0.00596936	0.5	1	2	0.0746936	TRUE	28	1	29	33	5.04439	0.000987587
467	CD36	Antigen processing-Cross presentation	2786.5	0.00421413	0.5	0	1	0.00230803	TRUE	0	13	13	36	5.16993	0.000683012
468	CD36	Free fatty acids regulate insulin secretion	2796.5	0.00421413	0.5	0	1	0.00230803	TRUE	0	13	13	36	5.16993	0.000683012
469	CD36	IRAK4 deficiency (TLR2/4)	2802.5	0.00421413	0.5	0	1	0.00230803	TRUE	0	13	13	36	5.16993	0.000683012
470	CD36	Interleukin-4 and Interleukin-13 signaling	2798.5	0.00421413	0.5	0	1	0.00230803	TRUE	0	13	13	36	5.16993	0.000683012
471	CD36	MyD88 deficiency (TLR2/4)	2800.5	0.00421413	0.5	0	1	0.00230803	TRUE	0	13	13	36	5.16993	0.000683012
472	CD36	Neutrophil degranulation	2808.5	0.00421413	0.5	0	1	0.00230803	TRUE	0	13	13	36	5.16993	0.000683012
473	CD36	PPARA activates gene expression	2794.5	0.00421413	0.5	0	1	0.00230803	TRUE	0	13	13	36	5.16993	0.000683012
474	CD36	Platelet degranulation	2804.5	0.00421413	0.5	0	1	0.00230803	TRUE	0	13	13	36	5.16993	0.000683012
475	CD36	Regulation of TLR by endogenous ligand	2792.5	0.00421413	0.5	0	1	0.00230803	TRUE	0	13	13	36	5.16993	0.000683012
476	CD36	Scavenging by Class B Receptors	2810.5	0.00421413	0.5	0	1	0.00230803	TRUE	0	13	13	36	5.16993	0.000683012
477	CD36	Toll Like Receptor 2 (TLR2) Cascade	2790.5	0.00421413	0.5	0	1	0.00230803	TRUE	0	13	13	36	5.16993	0.000683012
478	CD36	Toll Like Receptor 4 (TLR4) Cascade	2788.5	0.00421413	0.5	0	1	0.00230803	TRUE	0	13	13	36	5.16993	0.000683012
479	CD36	Transcriptional regulation of white adipocyte differentiation	2806.5	0.00421413	0.5	0	1	0.00230803	TRUE	0	13	13	36	5.16993	0.000683012
480	CD44	Hyaluronan metabolism	2778.5	0.0167437	0.5	0	1	0.00917033	TRUE	0	4	4	14	3.80735	0.00348294
481	CD44	Integrin cell surface interactions	2782.5	0.0167437	0.5	0	1	0.00917033	TRUE	0	4	4	14	3.80735	0.00348294
482	CD44	Interferon gamma signaling	2780.5	0.0167437	0.5	0	1	0.00917033	TRUE	0	4	4	14	3.80735	0.00348294
483	CD44	Neutrophil degranulation	2784.5	0.0167437	0.5	0	1	0.00917033	TRUE	0	4	4	14	3.80735	0.00348294
484	CD59	COPI-mediated anterograde transport	2678.5	0.000465214	0.5	0	1	0.000254792	TRUE	0	5	5	13	3.70044	9.89725e-05
485	CD59	COPII-mediated vesicle transport	2674.5	0.000465214	0.5	0	1	0.000254792	TRUE	0	5	5	13	3.70044	9.89725e-05
486	CD59	Cargo concentration in the ER	2676.5	0.000465214	0.5	0	1	0.000254792	TRUE	0	5	5	13	3.70044	9.89725e-05
487	CD59	Neutrophil degranulation	2680.5	0.000465214	0.5	0	1	0.000254792	TRUE	0	5	5	13	3.70044	9.89725e-05
488	CD59	Regulation of Complement cascade	2672.5	0.000465214	0.5	0	1	0.000254792	TRUE	0	5	5	13	3.70044	9.89725e-05
489	CDK-mediated phosphorylation and removal of Cdc6	Switching of origins to a post-replicative state	5610.5	0.00341361	0.5	1	2	0.0427139	TRUE	9	1	10	14	3.80735	0.000710081
490	CERU	Defective CP causes aceruloplasminemia (ACERULOP)	130.5	0.00493762	0.5	0	1	0.00270427	TRUE	0	5	5	15	3.90689	0.00100626
491	CERU	Defective SLC40A1 causes hemochromatosis 4 (HFE4) (macrophages)	128.5	0.00493762	0.5	0	1	0.00270427	TRUE	0	5	5	15	3.90689	0.00100626
492	CERU	Metal ion SLC transporters	126.5	0.00493762	0.5	0	1	0.00270427	TRUE	0	5	5	15	3.90689	0.00100626
493	CERU	Post-translational protein phosphorylation	134.5	0.00493762	0.5	0	1	0.00270427	TRUE	0	5	5	15	3.90689	0.00100626
494	CERU	Regulation of Insulin-like Growth Factor (IGF) transport and uptake by Insulin-like Growth Factor Binding Proteins (IGFBPs)	132.5	0.00493762	0.5	0	1	0.00270427	TRUE	0	5	5	15	3.90689	0.00100626
495	CFAB	Activation of C3 and C5	232.5	0.00688674	0.5	0	1	0.00377178	TRUE	0	3	3	8	3	0.00172168
496	CFAB	Initial triggering of complement	230.5	0.00688674	0.5	0	1	0.00377178	TRUE	0	3	3	8	3	0.00172168
497	CFAB	Regulation of Complement cascade	234.5	0.00688674	0.5	0	1	0.00377178	TRUE	0	3	3	8	3	0.00172168
498	CFAD	Initial triggering of complement	208.5	0.000493361	0.5	0	1	0.000270208	TRUE	0	3	3	11	3.45943	0.000110633
499	CFAD	Neutrophil degranulation	212.5	0.000493361	0.5	0	1	0.000270208	TRUE	0	3	3	11	3.45943	0.000110633
500	CFAD	Platelet degranulation	210.5	0.000493361	0.5	0	1	0.000270208	TRUE	0	3	3	11	3.45943	0.000110633
501	CFAH	Regulation of Complement cascade	2406.5	0.00166206	0.5	0	1	0.000910287	TRUE	0	1	1	6	2.58496	0.000463619
502	CFAI	Regulation of Complement cascade	1854.5	0.000142283	0.5	0	1	7.79268e-05	TRUE	0	1	1	6	2.58496	3.96889e-05
503	CH3L1	Neutrophil degranulation	3694.5	0.00344346	0.5	0	1	0.00188594	TRUE	0	1	1	5	2.32193	0.00103658
504	CH60	Mitochondrial protein import	2524.5	0.000753111	0.5	0	1	0.00041247	TRUE	0	2	2	8	3	0.000188278
505	CH60	Transcriptional regulation by the AP-2 (TFAP2) family of transcription factors	2522.5	0.000753111	0.5	0	1	0.00041247	TRUE	0	2	2	8	3	0.000188278
506	CHLE	Aspirin ADME	1888.5	0.000292994	0.5	0	1	0.000160469	TRUE	0	3	3	11	3.45943	6.57022e-05
507	CHLE	Glycerophospholipid biosynthesis	1884.5	0.000292994	0.5	0	1	0.000160469	TRUE	0	3	3	11	3.45943	6.57022e-05
508	CHLE	Synthesis, secretion, and deacylation of Ghrelin	1886.5	0.000292994	0.5	0	1	0.000160469	TRUE	0	3	3	11	3.45943	6.57022e-05
509	CHM4A	Endosomal Sorting Complex Required For Transport (ESCRT)	5052.5	0.00145404	0.5	0	1	0.00079636	TRUE	0	8	8	23	4.52356	0.000263243
510	CHM4A	HCMV Late Events	5046.5	0.00145404	0.5	0	1	0.00079636	TRUE	0	8	8	23	4.52356	0.000263243
511	CHM4A	HIV Life Cycle	5042.5	0.00145404	0.5	0	1	0.00079636	TRUE	0	8	8	23	4.52356	0.000263243
512	CHM4A	Late endosomal microautophagy	5056.5	0.00145404	0.5	0	1	0.00079636	TRUE	0	8	8	23	4.52356	0.000263243
513	CHM4A	Mitotic Metaphase and Anaphase	5044.5	0.00145404	0.5	0	1	0.00079636	TRUE	0	8	8	23	4.52356	0.000263243
514	CHM4A	Pyroptosis	5054.5	0.00145404	0.5	0	1	0.00079636	TRUE	0	8	8	23	4.52356	0.000263243
515	CHM4A	SARS-CoV-1 Infection	5048.5	0.00145404	0.5	0	1	0.00079636	TRUE	0	8	8	23	4.52356	0.000263243
516	CHM4A	SARS-CoV-2 Infection	5050.5	0.00145404	0.5	0	1	0.00079636	TRUE	0	8	8	23	4.52356	0.000263243
517	CLEC7A (Dectin-1) signaling	C-type lectin receptors (CLRs)	5524.5	0.000677474	0.5	1	2	0.00847711	TRUE	9	1	10	14	3.80735	0.000140924
518	CLUS	Platelet degranulation	2530.5	0.00500769	0.5	0	1	0.00274265	TRUE	0	3	3	11	3.45943	0.00112294
519	CLUS	Regulation of Complement cascade	2528.5	0.00500769	0.5	0	1	0.00274265	TRUE	0	3	3	11	3.45943	0.00112294
520	CLUS	Terminal pathway of complement	2526.5	0.00500769	0.5	0	1	0.00274265	TRUE	0	3	3	11	3.45943	0.00112294
521	CO1A1	Anchoring fibril formation	1002.5	0.0475589	0.5	0	1	0.0260474	TRUE	0	14	14	34	5.08746	0.00781259
522	CO1A1	Collagen chain trimerization	1000.5	0.0475589	0.5	0	1	0.0260474	TRUE	0	14	14	34	5.08746	0.00781259
523	CO1A1	Collagen degradation	1014.5	0.0475589	0.5	0	1	0.0260474	TRUE	0	14	14	34	5.08746	0.00781259
524	CO1A1	Crosslinking of collagen fibrils	1004.5	0.0475589	0.5	0	1	0.0260474	TRUE	0	14	14	34	5.08746	0.00781259
525	CO1A1	ECM proteoglycans	1018.5	0.0475589	0.5	0	1	0.0260474	TRUE	0	14	14	34	5.08746	0.00781259
526	CO1A1	GP1b-IX-V activation signalling	1026.5	0.0475589	0.5	0	1	0.0260474	TRUE	0	14	14	34	5.08746	0.00781259
527	CO1A1	GPVI-mediated activation cascade	1024.5	0.0475589	0.5	0	1	0.0260474	TRUE	0	14	14	34	5.08746	0.00781259
528	CO1A1	Immunoregulatory interactions between a Lymphoid and a non-Lymphoid cell	1012.5	0.0475589	0.5	0	1	0.0260474	TRUE	0	14	14	34	5.08746	0.00781259
529	CO1A1	Integrin cell surface interactions	1016.5	0.0475589	0.5	0	1	0.0260474	TRUE	0	14	14	34	5.08746	0.00781259
530	CO1A1	MET promotes cell motility	1008.5	0.0475589	0.5	0	1	0.0260474	TRUE	0	14	14	34	5.08746	0.00781259
531	CO1A1	Platelet Adhesion to exposed collagen	1010.5	0.0475589	0.5	0	1	0.0260474	TRUE	0	14	14	34	5.08746	0.00781259
532	CO1A1	Scavenging by Class A Receptors	1020.5	0.0475589	0.5	0	1	0.0260474	TRUE	0	14	14	34	5.08746	0.00781259
533	CO1A1	Syndecan interactions	1022.5	0.0475589	0.5	0	1	0.0260474	TRUE	0	14	14	34	5.08746	0.00781259
534	CO1A1	Transcriptional regulation by RUNX2	1006.5	0.0475589	0.5	0	1	0.0260474	TRUE	0	14	14	34	5.08746	0.00781259
535	CO1A2	Anchoring fibril formation	2284.5	0.00663809	0.5	0	1	0.0036356	TRUE	0	15	15	39	5.2854	0.00105611
536	CO1A2	Collagen chain trimerization	2280.5	0.00663809	0.5	0	1	0.0036356	TRUE	0	15	15	39	5.2854	0.00105611
537	CO1A2	Collagen degradation	2296.5	0.00663809	0.5	0	1	0.0036356	TRUE	0	15	15	39	5.2854	0.00105611
538	CO1A2	Crosslinking of collagen fibrils	2286.5	0.00663809	0.5	0	1	0.0036356	TRUE	0	15	15	39	5.2854	0.00105611
539	CO1A2	ECM proteoglycans	2300.5	0.00663809	0.5	0	1	0.0036356	TRUE	0	15	15	39	5.2854	0.00105611
540	CO1A2	GP1b-IX-V activation signalling	2308.5	0.00663809	0.5	0	1	0.0036356	TRUE	0	15	15	39	5.2854	0.00105611
541	CO1A2	GPVI-mediated activation cascade	2306.5	0.00663809	0.5	0	1	0.0036356	TRUE	0	15	15	39	5.2854	0.00105611
542	CO1A2	Immunoregulatory interactions between a Lymphoid and a non-Lymphoid cell	2294.5	0.00663809	0.5	0	1	0.0036356	TRUE	0	15	15	39	5.2854	0.00105611
543	CO1A2	Integrin cell surface interactions	2298.5	0.00663809	0.5	0	1	0.0036356	TRUE	0	15	15	39	5.2854	0.00105611
544	CO1A2	Interleukin-4 and Interleukin-13 signaling	2288.5	0.00663809	0.5	0	1	0.0036356	TRUE	0	15	15	39	5.2854	0.00105611
545	CO1A2	MET promotes cell motility	2290.5	0.00663809	0.5	0	1	0.0036356	TRUE	0	15	15	39	5.2854	0.00105611
546	CO1A2	Platelet Adhesion to exposed collagen	2292.5	0.00663809	0.5	0	1	0.0036356	TRUE	0	15	15	39	5.2854	0.00105611
547	CO1A2	Scavenging by Class A Receptors	2302.5	0.00663809	0.5	0	1	0.0036356	TRUE	0	15	15	39	5.2854	0.00105611
548	CO1A2	Syndecan interactions	2304.5	0.00663809	0.5	0	1	0.0036356	TRUE	0	15	15	39	5.2854	0.00105611
549	CO1A2	Transcriptional activity of SMAD2/SMAD3:SMAD4 heterotrimer	2282.5	0.00663809	0.5	0	1	0.0036356	TRUE	0	15	15	39	5.2854	0.00105611
550	CO2	Activation of C3 and C5	1996.5	0.00149202	0.5	0	1	0.00081716	TRUE	0	3	3	8	3	0.000373005
551	CO2	Initial triggering of complement	1994.5	0.00149202	0.5	0	1	0.00081716	TRUE	0	3	3	8	3	0.000373005
552	CO2	Regulation of Complement cascade	1998.5	0.00149202	0.5	0	1	0.00081716	TRUE	0	3	3	8	3	0.000373005
553	CO3	Activation of C3 and C5	294.5	0.0043226	0.5	0	1	0.00236743	TRUE	0	10	10	25	4.64386	0.000765895
554	CO3	Cell recruitment (pro-inflammatory response)	302.5	0.0043226	0.5	0	1	0.00236743	TRUE	0	10	10	25	4.64386	0.000765895
555	CO3	Class A/1 (Rhodopsin-like receptors)	298.5	0.0043226	0.5	0	1	0.00236743	TRUE	0	10	10	25	4.64386	0.000765895
556	CO3	G alpha (i) signalling events	300.5	0.0043226	0.5	0	1	0.00236743	TRUE	0	10	10	25	4.64386	0.000765895
557	CO3	Immunoregulatory interactions between a Lymphoid and a non-Lymphoid cell	304.5	0.0043226	0.5	0	1	0.00236743	TRUE	0	10	10	25	4.64386	0.000765895
558	CO3	Initial triggering of complement	292.5	0.0043226	0.5	0	1	0.00236743	TRUE	0	10	10	25	4.64386	0.000765895
559	CO3	Neutrophil degranulation	306.5	0.0043226	0.5	0	1	0.00236743	TRUE	0	10	10	25	4.64386	0.000765895
560	CO3	Post-translational protein phosphorylation	310.5	0.0043226	0.5	0	1	0.00236743	TRUE	0	10	10	25	4.64386	0.000765895
561	CO3	Regulation of Complement cascade	296.5	0.0043226	0.5	0	1	0.00236743	TRUE	0	10	10	25	4.64386	0.000765895
562	CO3	Regulation of Insulin-like Growth Factor (IGF) transport and uptake by Insulin-like Growth Factor Binding Proteins (IGFBPs)	308.5	0.0043226	0.5	0	1	0.00236743	TRUE	0	10	10	25	4.64386	0.000765895
563	CO4A	Activation of C3 and C5	2462.5	0.00134348	0.5	0	1	0.000735805	TRUE	0	5	5	12	3.58496	0.000293018
564	CO4A	Initial triggering of complement	2460.5	0.00134348	0.5	0	1	0.000735805	TRUE	0	5	5	12	3.58496	0.000293018
565	CO4A	Post-translational protein phosphorylation	2468.5	0.00134348	0.5	0	1	0.000735805	TRUE	0	5	5	12	3.58496	0.000293018
566	CO4A	Regulation of Complement cascade	2464.5	0.00134348	0.5	0	1	0.000735805	TRUE	0	5	5	12	3.58496	0.000293018
567	CO4A	Regulation of Insulin-like Growth Factor (IGF) transport and uptake by Insulin-like Growth Factor Binding Proteins (IGFBPs)	2466.5	0.00134348	0.5	0	1	0.000735805	TRUE	0	5	5	12	3.58496	0.000293018
568	CO4B	Activation of C3 and C5	2472.5	0.000457236	0.5	0	1	0.000250423	TRUE	0	3	3	8	3	0.000114309
569	CO4B	Initial triggering of complement	2470.5	0.000457236	0.5	0	1	0.000250423	TRUE	0	3	3	8	3	0.000114309
570	CO4B	Regulation of Complement cascade	2474.5	0.000457236	0.5	0	1	0.000250423	TRUE	0	3	3	8	3	0.000114309
571	CO5	Activation of C3 and C5	314.5	0.00366478	0.5	0	1	0.00200716	TRUE	0	5	5	14	3.80735	0.000762329
572	CO5	Class A/1 (Rhodopsin-like receptors)	318.5	0.00366478	0.5	0	1	0.00200716	TRUE	0	5	5	14	3.80735	0.000762329
573	CO5	G alpha (i) signalling events	320.5	0.00366478	0.5	0	1	0.00200716	TRUE	0	5	5	14	3.80735	0.000762329
574	CO5	Regulation of Complement cascade	316.5	0.00366478	0.5	0	1	0.00200716	TRUE	0	5	5	14	3.80735	0.000762329
575	CO5	Terminal pathway of complement	312.5	0.00366478	0.5	0	1	0.00200716	TRUE	0	5	5	14	3.80735	0.000762329
576	CO6	Regulation of Complement cascade	2666.5	0.00233356	0.5	0	1	0.00127806	TRUE	0	2	2	7	2.80735	0.000612907
577	CO6	Terminal pathway of complement	2664.5	0.00233356	0.5	0	1	0.00127806	TRUE	0	2	2	7	2.80735	0.000612907
578	CO6A1	Collagen chain trimerization	2594.5	0.0227297	0.5	0	1	0.0124488	TRUE	0	6	6	17	4.08746	0.00446779
579	CO6A1	Collagen degradation	2598.5	0.0227297	0.5	0	1	0.0124488	TRUE	0	6	6	17	4.08746	0.00446779
580	CO6A1	ECM proteoglycans	2602.5	0.0227297	0.5	0	1	0.0124488	TRUE	0	6	6	17	4.08746	0.00446779
581	CO6A1	Integrin cell surface interactions	2600.5	0.0227297	0.5	0	1	0.0124488	TRUE	0	6	6	17	4.08746	0.00446779
582	CO6A1	NCAM signaling for neurite out-growth	2596.5	0.0227297	0.5	0	1	0.0124488	TRUE	0	6	6	17	4.08746	0.00446779
583	CO6A1	Signaling by PDGF	2604.5	0.0227297	0.5	0	1	0.0124488	TRUE	0	6	6	17	4.08746	0.00446779
584	CO6A3	Collagen chain trimerization	2606.5	0.00807788	0.5	0	1	0.00442415	TRUE	0	6	6	17	4.08746	0.0015878
585	CO6A3	Collagen degradation	2610.5	0.00807788	0.5	0	1	0.00442415	TRUE	0	6	6	17	4.08746	0.0015878
586	CO6A3	ECM proteoglycans	2614.5	0.00807788	0.5	0	1	0.00442415	TRUE	0	6	6	17	4.08746	0.0015878
587	CO6A3	Integrin cell surface interactions	2612.5	0.00807788	0.5	0	1	0.00442415	TRUE	0	6	6	17	4.08746	0.0015878
588	CO6A3	NCAM signaling for neurite out-growth	2608.5	0.00807788	0.5	0	1	0.00442415	TRUE	0	6	6	17	4.08746	0.0015878
589	CO6A3	Signaling by PDGF	2616.5	0.00807788	0.5	0	1	0.00442415	TRUE	0	6	6	17	4.08746	0.0015878
590	CO7	Regulation of Complement cascade	2520.5	0.00191353	0.5	0	1	0.00104801	TRUE	0	2	2	7	2.80735	0.000502587
591	CO7	Terminal pathway of complement	2518.5	0.00191353	0.5	0	1	0.00104801	TRUE	0	2	2	7	2.80735	0.000502587
592	CO8A	Regulation of Complement cascade	2112.5	0.00135397	0.5	0	1	0.000741554	TRUE	0	2	2	7	2.80735	0.000355621
593	CO8A	Terminal pathway of complement	2110.5	0.00135397	0.5	0	1	0.000741554	TRUE	0	2	2	7	2.80735	0.000355621
594	CO8B	Regulation of Complement cascade	2116.5	0.000540274	0.5	0	1	0.000295901	TRUE	0	2	2	7	2.80735	0.000141903
595	CO8B	Terminal pathway of complement	2114.5	0.000540274	0.5	0	1	0.000295901	TRUE	0	2	2	7	2.80735	0.000141903
596	CO8G	Regulation of Complement cascade	2130.5	0.00122237	0.5	0	1	0.000669479	TRUE	0	2	2	7	2.80735	0.000321056
597	CO8G	Terminal pathway of complement	2128.5	0.00122237	0.5	0	1	0.000669479	TRUE	0	2	2	7	2.80735	0.000321056
598	CO9	Regulation of Complement cascade	1274.5	0.000711324	0.5	0	1	0.000389583	TRUE	0	2	2	7	2.80735	0.000186829
599	CO9	Terminal pathway of complement	1272.5	0.000711324	0.5	0	1	0.000389583	TRUE	0	2	2	7	2.80735	0.000186829
600	COIA1	Activation of Matrix Metalloproteinases	3732.5	0.0094683	0.5	0	1	0.00518567	TRUE	0	5	5	11	3.45943	0.00212321
601	COIA1	Collagen chain trimerization	3728.5	0.0094683	0.5	0	1	0.00518567	TRUE	0	5	5	11	3.45943	0.00212321
602	COIA1	Collagen degradation	3730.5	0.0094683	0.5	0	1	0.00518567	TRUE	0	5	5	11	3.45943	0.00212321
603	COIA1	Integrin cell surface interactions	3734.5	0.0094683	0.5	0	1	0.00518567	TRUE	0	5	5	11	3.45943	0.00212321
604	COIA1	Laminin interactions	3736.5	0.0094683	0.5	0	1	0.00518567	TRUE	0	5	5	11	3.45943	0.00212321
605	COL10	Initial triggering of complement	5154.5	0.000825645	0.5	0	1	0.000452195	TRUE	0	1	1	6	2.58496	0.000230308
606	COL11	Initial triggering of complement	5036.5	0.000956081	0.5	0	1	0.000523634	TRUE	0	2	2	9	3.16993	0.00022928
607	COL11	Scavenging by Class A Receptors	5038.5	0.000956081	0.5	0	1	0.000523634	TRUE	0	2	2	9	3.16993	0.00022928
608	COMP	ECM proteoglycans	3860.5	0.00319958	0.5	0	1	0.00175237	TRUE	0	2	2	5	2.32193	0.000963169
609	COMP	Integrin cell surface interactions	3858.5	0.00319958	0.5	0	1	0.00175237	TRUE	0	2	2	5	2.32193	0.000963169
610	COPI-mediated anterograde transport	ER to Golgi Anterograde Transport	5322.5	0.0027496	0.5	1	2	0.0344052	TRUE	6	1	7	11	3.45943	0.00061658
611	COPII-mediated vesicle transport	ER to Golgi Anterograde Transport	5318.5	0.00639327	0.5	1	2	0.0799979	TRUE	5	1	6	10	3.32193	0.00147926
612	CPN2	Regulation of Complement cascade	2906.5	0.000218463	0.5	0	1	0.000119649	TRUE	0	1	1	6	2.58496	6.09387e-05
613	CPSM	Urea cycle	3568.5	0.00130676	0.5	0	1	0.000715695	TRUE	0	1	1	5	2.32193	0.000393373
614	CRIS3	Neutrophil degranulation	3880.5	0.0002157	0.5	0	1	0.000118136	TRUE	0	1	1	5	2.32193	6.49321e-05
615	CRP	Initial triggering of complement	1256.5	0.00160359	0.5	0	1	0.000878266	TRUE	0	1	1	6	2.58496	0.00044731
616	CSF1R	Other interleukin signaling	2098.5	0.00230404	0.5	0	1	0.00126189	TRUE	0	2	2	10	3.32193	0.000533104
617	CSF1R	Transcriptional Regulation by VENTX	2096.5	0.00230404	0.5	0	1	0.00126189	TRUE	0	2	2	10	3.32193	0.000533104
618	CSPG2	Chondroitin sulfate/dermatan sulfate metabolism	2648.5	0.0260055	0.5	0	1	0.0142429	TRUE	0	6	6	17	4.08746	0.00511169
619	CSPG2	Diseases associated with glycosaminoglycan metabolism	2650.5	0.0260055	0.5	0	1	0.0142429	TRUE	0	6	6	17	4.08746	0.00511169
620	CSPG2	ECM proteoglycans	2652.5	0.0260055	0.5	0	1	0.0142429	TRUE	0	6	6	17	4.08746	0.00511169
621	CSPG2	Heparan sulfate/heparin (HS-GAG) metabolism	2646.5	0.0260055	0.5	0	1	0.0142429	TRUE	0	6	6	17	4.08746	0.00511169
622	CSPG2	Post-translational protein phosphorylation	2656.5	0.0260055	0.5	0	1	0.0142429	TRUE	0	6	6	17	4.08746	0.00511169
623	CSPG2	Regulation of Insulin-like Growth Factor (IGF) transport and uptake by Insulin-like Growth Factor Binding Proteins (IGFBPs)	2654.5	0.0260055	0.5	0	1	0.0142429	TRUE	0	6	6	17	4.08746	0.00511169
624	CTRB1	Activation of Matrix Metalloproteinases	2826.5	0.000423337	0.5	0	1	0.000231856	TRUE	0	2	2	9	3.16993	0.000101521
625	CTRB1	Cobalamin (Cbl, vitamin B12) transport and metabolism	2824.5	0.000423337	0.5	0	1	0.000231856	TRUE	0	2	2	9	3.16993	0.000101521
626	CTRB2	Activation of Matrix Metalloproteinases	4766.5	0.00119788	0.5	0	1	0.000656063	TRUE	0	2	2	9	3.16993	0.000287266
627	CTRB2	Cobalamin (Cbl, vitamin B12) transport and metabolism	4764.5	0.00119788	0.5	0	1	0.000656063	TRUE	0	2	2	9	3.16993	0.000287266
628	CXCL7	Class A/1 (Rhodopsin-like receptors)	1378.5	0.0022918	0.5	0	1	0.00125519	TRUE	0	4	4	15	3.90689	0.000467058
629	CXCL7	G alpha (i) signalling events	1380.5	0.0022918	0.5	0	1	0.00125519	TRUE	0	4	4	15	3.90689	0.000467058
630	CXCL7	Neutrophil degranulation	1384.5	0.0022918	0.5	0	1	0.00125519	TRUE	0	4	4	15	3.90689	0.000467058
631	CXCL7	Platelet degranulation	1382.5	0.0022918	0.5	0	1	0.00125519	TRUE	0	4	4	15	3.90689	0.000467058
632	CYTC	Amyloid fiber formation	338.5	0.00999497	0.5	0	1	0.00547412	TRUE	0	4	4	10	3.32193	0.00231262
633	CYTC	Neutrophil degranulation	334.5	0.00999497	0.5	0	1	0.00547412	TRUE	0	4	4	10	3.32193	0.00231262
634	CYTC	Post-translational protein phosphorylation	340.5	0.00999497	0.5	0	1	0.00547412	TRUE	0	4	4	10	3.32193	0.00231262
635	CYTC	Regulation of Insulin-like Growth Factor (IGF) transport and uptake by Insulin-like Growth Factor Binding Proteins (IGFBPs)	336.5	0.00999497	0.5	0	1	0.00547412	TRUE	0	4	4	10	3.32193	0.00231262
636	Carboxyterminal post-translational modifications of tubulin	Carboxyterminal post-translational modifications of tubulin	5970.5	0.00296536	0.5	1	2	0.037105	FALSE	6	2	8	9	3.16993	0.00071113
637	Carboxyterminal post-translational modifications of tubulin	Post-translational protein modification	6254.5	0.00192024	0.5	2	3	0.0362045	TRUE	6	2	8	9	3.16993	0.000460498
638	Cardiac conduction	Muscle contraction	6672.5	0.00231095	0.5	3	4	0.0791826	TRUE	1	1	2	5	2.32193	0.000695665
639	Cargo concentration in the ER	ER to Golgi Anterograde Transport	5320.5	0.00602166	0.5	1	2	0.075348	TRUE	5	1	6	10	3.32193	0.00139328
640	Cargo recognition for clathrin-mediated endocytosis	Clathrin-mediated endocytosis	5650.5	0.0115084	0.5	1	2	0.144003	TRUE	3	1	4	8	3	0.0028771
641	Caspase activation via Death Receptors in the presence of ligand	Caspase activation via extrinsic apoptotic signalling pathway	5508.5	0.0160669	0.5	1	2	0.201043	TRUE	1	1	2	6	2.58496	0.00448175
642	Caspase activation via extrinsic apoptotic signalling pathway	Apoptosis	6100.5	0.0134629	0.5	2	3	0.253831	TRUE	1	1	2	6	2.58496	0.00375538
643	Catecholamine biosynthesis	Metabolism of amine-derived hormones	5350.5	1.30316e-05	0.5	1	2	0.000163062	TRUE	1	1	2	6	2.58496	3.63507e-06
644	Cell Cycle	root	6850.5	0.00123956	0.5	4	5	0.103304	TRUE	4	1	5	59	5.88264	0.000180099
645	Cell Cycle Checkpoints	Cell Cycle	6742.5	0.00111067	0.5	3	4	0.0380562	TRUE	2	1	3	25	4.64386	0.000196794
646	Cell Cycle, Mitotic	Cell Cycle	6626.5	0.00188801	0.5	3	4	0.0646909	TRUE	5	1	6	39	5.2854	0.00030038
647	Cell death signalling via NRAGE, NRIF and NADE	p75 NTR receptor-mediated signalling	5292.5	0.00113051	0.5	1	2	0.0141458	TRUE	1	1	2	6	2.58496	0.000315347
648	Cell junction organization	Cell-Cell communication	6822.5	0.00475866	0.5	3	4	0.163051	TRUE	3	1	4	18	4.16993	0.000920451
649	Cell recruitment (pro-inflammatory response)	Leishmania infection	5738.5	0.00335289	0.5	1	2	0.0419541	TRUE	2	1	3	7	2.80735	0.000880635
650	Cell surface interactions at the vascular wall	Hemostasis	6634.5	0.000607333	0.5	3	4	0.0208097	TRUE	2	1	3	8	3	0.000151833
651	Cell-Cell communication	root	6864.5	0.00303056	0.5	4	5	0.252564	TRUE	2	1	3	20	4.32193	0.000569448
652	Cell-cell junction organization	Cell junction organization	6312.5	0.00460945	0.5	2	3	0.0869074	TRUE	1	1	2	10	3.32193	0.00106653
653	Cell-extracellular matrix interactions	Cell junction organization	6304.5	7.06036e-05	0.5	2	3	0.00133117	TRUE	2	1	3	8	3	1.76509e-05
654	Cellular Senescence	Cellular responses to stress	6150.5	0.00031654	0.5	2	3	0.00596809	TRUE	3	1	4	10	3.32193	7.32404e-05
655	Cellular response to chemical stress	Cellular responses to stress	6282.5	0.00343803	0.5	2	3	0.0648212	TRUE	3	1	4	31	4.9542	0.000577413
656	Cellular response to heat stress	Cellular responses to stress	6090.5	0.00349466	0.5	2	3	0.0658888	TRUE	3	1	4	16	4	0.000698931
657	Cellular response to hypoxia	Cellular responses to stress	6048.5	1.14653e-05	0.5	2	3	0.000216168	TRUE	1	1	2	14	3.80735	2.38495e-06
658	Cellular responses to stimuli	root	6902.5	0.00651243	0.5	4	5	0.542739	TRUE	2	1	3	74	6.20945	0.000903319
659	Cellular responses to stress	Cellular responses to stimuli	6766.5	0.00765786	0.5	3	4	0.262389	TRUE	7	1	8	70	6.12928	0.00107414
660	Chaperone Mediated Autophagy	Autophagy	6748.5	0.00892083	0.5	3	4	0.305664	TRUE	8	2	10	10	3.32193	0.00206409
661	Chaperone Mediated Autophagy	Chaperone Mediated Autophagy	6099.5	0.0152733	0.5	1.5	2.5	0.236563	FALSE	8	2	10	10	3.32193	0.0035339
662	Chaperonin-mediated protein folding	Protein folding	6226.5	0.000866345	0.5	2	3	0.0163342	TRUE	1	1	2	11	3.45943	0.000194272
663	Choline catabolism	Choline catabolism	5978.5	0.000853783	0.5	1	2	0.0106832	FALSE	2	2	4	5	2.32193	0.000257014
664	Choline catabolism	Metabolism of amino acids and derivatives	6184.5	0.00038514	0.5	2	3	0.00726148	TRUE	2	2	4	5	2.32193	0.000115939
665	Chondroitin sulfate/dermatan sulfate metabolism	Glycosaminoglycan metabolism	5230.5	0.000804453	0.5	1	2	0.010066	TRUE	2	1	3	7	2.80735	0.000211289
666	Chromatin modifying enzymes	Chromatin organization	6762.5	0.00176925	0.5	3	4	0.0606217	TRUE	5	1	6	12	3.58496	0.000385881
667	Chromatin organization	root	6886.5	0.00115325	0.5	4	5	0.0961102	TRUE	1	1	2	12	3.58496	0.000251528
668	Chromosome Maintenance	Cell Cycle	6782.5	0.000284329	0.5	3	4	0.00974227	TRUE	2	1	3	11	3.45943	6.3759e-05
669	Chylomicron assembly	Plasma lipoprotein assembly	5668.5	0.00441268	0.5	1	2	0.0552151	TRUE	8	1	9	13	3.70044	0.00093878
670	Chylomicron clearance	Plasma lipoprotein clearance	5682.5	0.00114057	0.5	1	2	0.0142717	TRUE	2	1	3	7	2.80735	0.00029957
671	Chylomicron remodeling	Plasma lipoprotein remodeling	5674.5	0.0106684	0.5	1	2	0.133491	TRUE	7	1	8	12	3.58496	0.00232682
672	Cilium Assembly	Organelle biogenesis and maintenance	6696.5	0.00152694	0.5	3	4	0.0523192	TRUE	2	1	3	14	3.80735	0.000317626
673	Circadian Clock	root	6862.5	0.000245556	0.5	4	5	0.0204644	TRUE	1	1	2	5	2.32193	7.39197e-05
674	Citric acid cycle (TCA cycle)	Pyruvate metabolism and Citric Acid (TCA) cycle	5628.5	0.000546427	0.5	1	2	0.00683734	TRUE	2	1	3	7	2.80735	0.000143519
675	Class A/1 (Rhodopsin-like receptors)	GPCR ligand binding	5418.5	0.00417632	0.5	1	2	0.0522576	TRUE	10	1	11	15	3.90689	0.000851113
676	Class I MHC mediated antigen processing & presentation	Adaptive Immune System	6146.5	0.00437693	0.5	2	3	0.0825233	TRUE	3	1	4	31	4.9542	0.0007351
677	Clathrin-mediated endocytosis	Membrane Trafficking	6256.5	0.00977884	0.5	2	3	0.184372	TRUE	1	1	2	8	3	0.00244471
678	Cobalamin (Cbl, vitamin B12) transport and metabolism	Metabolism of water-soluble vitamins and cofactors	5306.5	0.000198812	0.5	1	2	0.0024877	TRUE	4	1	5	9	3.16993	4.76775e-05
679	Collagen biosynthesis and modifying enzymes	Collagen formation	6480.5	0.00472922	0.5	2	3	0.0891655	TRUE	1	1	2	10	3.32193	0.00109424
680	Collagen chain trimerization	Collagen biosynthesis and modifying enzymes	5240.5	0.0055242	0.5	1	2	0.0691233	TRUE	5	1	6	10	3.32193	0.00127818
681	Collagen degradation	Collagen degradation	5796.5	0.00807137	0.5	1	2	0.100996	FALSE	12	2	14	15	3.90689	0.00164491
682	Collagen degradation	Degradation of the extracellular matrix	6548.5	0.00658172	0.5	2	3	0.124093	TRUE	12	2	14	15	3.90689	0.00134132
683	Collagen formation	Extracellular matrix organization	6652.5	0.00449907	0.5	3	4	0.154156	TRUE	2	1	3	14	3.80735	0.000935872
684	Common Pathway of Fibrin Clot Formation	Common Pathway of Fibrin Clot Formation	5792.5	0.0107442	0.5	1	2	0.13444	FALSE	16	2	18	19	4.24793	0.00204732
685	Common Pathway of Fibrin Clot Formation	Formation of Fibrin Clot (Clotting Cascade)	6530.5	0.00740981	0.5	2	3	0.139706	TRUE	16	2	18	19	4.24793	0.00141195
686	Complement cascade	Innate Immune System	6200.5	0.00773347	0.5	2	3	0.145808	TRUE	4	1	5	80	6.32193	0.00105621
687	Constitutive Signaling by Overexpressed ERBB2	Signaling by ERBB2 in Cancer	5178.5	4.42123e-05	0.5	1	2	0.00055322	TRUE	1	1	2	6	2.58496	1.23327e-05
688	Cooperation of Prefoldin and TriC/CCT in actin and tubulin folding	Chaperonin-mediated protein folding	5448.5	0.000712254	0.5	1	2	0.00891231	TRUE	6	1	7	11	3.45943	0.000159719
689	Cristae formation	Cristae formation	5824.5	0.000338097	0.5	1	2	0.00423055	FALSE	2	2	4	5	2.32193	0.000101777
690	Cristae formation	Mitochondrial biogenesis	6178.5	0.000248676	0.5	2	3	0.00468858	TRUE	2	2	4	5	2.32193	7.4859e-05
691	Crosslinking of collagen fibrils	Assembly of collagen fibrils and other multimeric structures	5338.5	0.00683798	0.5	1	2	0.0855624	TRUE	3	1	4	8	3	0.00170949
692	Cyclin A:Cdk2-associated events at S phase entry	S Phase	5612.5	0.000159577	0.5	1	2	0.00199676	TRUE	9	1	10	14	3.80735	3.31944e-05
693	Cysteine formation from homocysteine	Sulfur amino acid metabolism	5220.5	1.11679e-05	0.5	1	2	0.000139742	TRUE	1	1	2	6	2.58496	3.11521e-06
694	Cytokine Signaling in Immune system	Immune System	6812.5	0.00453401	0.5	3	4	0.155354	TRUE	3	1	4	60	5.90689	0.000656447
695	Cytoprotection by HMOX1	Cellular response to chemical stress	5758.5	0.00333373	0.5	1	2	0.0417143	TRUE	5	1	6	10	3.32193	0.000771351
696	DAG1	Diseases associated with O-glycosylation of proteins	4720.5	0.0102768	0.5	0	1	0.00562846	TRUE	0	4	4	13	3.70044	0.00218635
697	DAG1	ECM proteoglycans	4722.5	0.0102768	0.5	0	1	0.00562846	TRUE	0	4	4	13	3.70044	0.00218635
698	DAG1	EGR2 and SOX10-mediated initiation of Schwann cell myelination	4724.5	0.0102768	0.5	0	1	0.00562846	TRUE	0	4	4	13	3.70044	0.00218635
699	DAG1	Signaling by ROBO receptors	4718.5	0.0102768	0.5	0	1	0.00562846	TRUE	0	4	4	13	3.70044	0.00218635
700	DAP12 interactions	Innate Immune System	6362.5	0.00168185	0.5	2	3	0.0317098	TRUE	1	1	2	6	2.58496	0.00046914
701	DAP12 signaling	DAP12 interactions	5374.5	0.00311946	0.5	1	2	0.0390333	TRUE	1	1	2	6	2.58496	0.000870153
702	DCXR	Essential pentosuria	4812.5	0.00151346	0.5	0	1	0.000828902	TRUE	0	2	2	9	3.16993	0.000362946
703	DCXR	Formation of xylulose-5-phosphate	4814.5	0.00151346	0.5	0	1	0.000828902	TRUE	0	2	2	9	3.16993	0.000362946
704	DDX58/IFIH1-mediated induction of interferon-alpha/beta	Innate Immune System	6138.5	8.58376e-05	0.5	2	3	0.00161839	TRUE	1	1	2	7	2.80735	2.25452e-05
705	DEF1	Defensins	3894.5	0.00533884	0.5	0	1	0.00292402	TRUE	0	2	2	7	2.80735	0.00140224
706	DEF1	Neutrophil degranulation	3896.5	0.00533884	0.5	0	1	0.00292402	TRUE	0	2	2	7	2.80735	0.00140224
707	DHE3	Glutamate and glutamine metabolism	124.5	0.000402199	0.5	0	1	0.00022028	TRUE	0	2	2	8	3	0.00010055
708	DHE3	Transcriptional activation of mitochondrial biogenesis	122.5	0.000402199	0.5	0	1	0.00022028	TRUE	0	2	2	8	3	0.00010055
709	DHSO	Formation of xylulose-5-phosphate	4502.5	0.00238743	0.5	0	1	0.00130757	TRUE	0	2	2	7	2.80735	0.000627058
710	DHSO	Fructose biosynthesis	4500.5	0.00238743	0.5	0	1	0.00130757	TRUE	0	2	2	7	2.80735	0.000627058
711	DMBT1	Surfactant metabolism	5116.5	0.000585981	0.5	0	1	0.000320934	TRUE	0	1	1	4	2	0.000195327
712	DNA Damage Recognition in GG-NER	Global Genome Nucleotide Excision Repair (GG-NER)	5576.5	0.0096225	0.5	1	2	0.120405	TRUE	1	1	2	6	2.58496	0.00268413
713	DNA Damage/Telomere Stress Induced Senescence	Cellular Senescence	5398.5	2.78978e-05	0.5	1	2	0.000349081	TRUE	3	1	4	8	3	6.97446e-06
714	DNA Double Strand Break Response	DNA Double-Strand Break Repair	6510.5	0.000156865	0.5	2	3	0.00295756	TRUE	1	1	2	7	2.80735	4.12005e-05
715	DNA Double-Strand Break Repair	DNA Repair	6658.5	0.00149532	0.5	3	4	0.0512356	TRUE	3	1	4	10	3.32193	0.000345984
716	DNA Repair	root	6860.5	0.00284061	0.5	4	5	0.236734	TRUE	3	1	4	19	4.24793	0.000541283
717	DNA Replication	root	6892.5	0.00249111	0.5	4	5	0.207606	TRUE	2	1	3	21	4.39232	0.000461973
718	DNA Replication Pre-Initiation	DNA Replication	6756.5	0.00150913	0.5	3	4	0.0517089	TRUE	1	1	2	8	3	0.000377282
719	DNA methylation	DNA methylation	5864.5	0.000750092	0.5	1	2	0.00938577	FALSE	4	2	6	7	2.80735	0.000197011
720	DNA methylation	Epigenetic regulation of gene expression	6374.5	0.000182987	0.5	2	3	0.00345006	TRUE	4	2	6	7	2.80735	4.80614e-05
721	DOPO	Catecholamine biosynthesis	2444.5	0.00033608	0.5	0	1	0.000184067	TRUE	0	1	1	6	2.58496	9.3747e-05
722	DSC2	Formation of the cornified envelope	4510.5	0.000626157	0.5	0	1	0.000342938	TRUE	0	1	1	5	2.32193	0.000188492
723	Deactivation of the beta-catenin transactivating complex	TCF dependent signaling in response to WNT	5330.5	4.65093e-05	0.5	1	2	0.000581962	TRUE	1	1	2	6	2.58496	1.29734e-05
724	Death Receptor Signalling	Signal Transduction	6654.5	0.00118124	0.5	3	4	0.0404741	TRUE	1	1	2	6	2.58496	0.000329499
725	Defective ABCA1 causes TGD	ABC transporter disorders	5534.5	0.00114773	0.5	1	2	0.0143613	TRUE	1	1	2	6	2.58496	0.000320151
726	Defective ACY1 causes encephalopathy	Metabolic disorders of biological oxidation enzymes	5518.5	0.000552189	0.5	1	2	0.00690945	TRUE	1	1	2	6	2.58496	0.000154029
727	Defective AHCY causes HMAHCHD	Metabolic disorders of biological oxidation enzymes	5514.5	0.000183603	0.5	1	2	0.0022974	TRUE	1	1	2	6	2.58496	5.12149e-05
728	Defective CFTR causes cystic fibrosis	ABC transporter disorders	5532.5	0.000205265	0.5	1	2	0.00256845	TRUE	9	1	10	14	3.80735	4.26981e-05
729	Defective CP causes aceruloplasminemia (ACERULOP)	SLC transporter disorders	5540.5	0.000111214	0.5	1	2	0.0013916	TRUE	1	1	2	6	2.58496	3.10223e-05
730	Defective CSF2RA causes SMDP4	Diseases associated with surfactant metabolism	5564.5	0.000446014	0.5	1	2	0.0055809	TRUE	1	1	2	6	2.58496	0.000124413
731	Defective CSF2RB causes SMDP5	Diseases associated with surfactant metabolism	5562.5	0.00243143	0.5	1	2	0.0304241	TRUE	1	1	2	6	2.58496	0.00067823
732	Defective GSS causes GSS deficiency	Metabolic disorders of biological oxidation enzymes	5516.5	1.59841e-05	0.5	1	2	0.000200006	TRUE	1	1	2	6	2.58496	4.45865e-06
733	Defective Intrinsic Pathway for Apoptosis	Diseases of programmed cell death	6094.5	0.00153535	0.5	2	3	0.0289477	TRUE	1	1	2	8	3	0.000383837
734	Defective SERPING1 causes hereditary angioedema	Defects of contact activation system (CAS) and kallikrein/kinin system (KKS)	5728.5	0.00123131	0.5	1	2	0.0154072	TRUE	3	1	4	8	3	0.000307828
735	Defective SLC40A1 causes hemochromatosis 4 (HFE4) (macrophages)	SLC transporter disorders	5536.5	2.58673e-05	0.5	1	2	0.000323673	TRUE	1	1	2	6	2.58496	7.21551e-06
736	Defective SLC4A1 causes hereditary spherocytosis type 4 (HSP4), distal renal tubular acidosis (dRTA) and dRTA with hemolytic anemia (dRTA-HA)	SLC transporter disorders	5538.5	0.000315524	0.5	1	2	0.0039481	TRUE	1	1	2	6	2.58496	8.80133e-05
737	Defective SLC7A7 causes lysinuric protein intolerance (LPI)	SLC transporter disorders	5542.5	0.000380171	0.5	1	2	0.00475702	TRUE	1	1	2	6	2.58496	0.000106046
738	Defective factor IX causes hemophilia B	Defects of contact activation system (CAS) and kallikrein/kinin system (KKS)	5732.5	0.0036508	0.5	1	2	0.0456818	TRUE	5	1	6	10	3.32193	0.000844714
739	Defective factor IX causes thrombophilia	Defects of contact activation system (CAS) and kallikrein/kinin system (KKS)	5734.5	0.0039156	0.5	1	2	0.0489953	TRUE	2	1	3	7	2.80735	0.00102843
740	Defective factor VIII causes hemophilia A	Defects of contact activation system (CAS) and kallikrein/kinin system (KKS)	5730.5	0.0018184	0.5	1	2	0.0227533	TRUE	4	1	5	9	3.16993	0.000436075
741	Defective factor XII causes hereditary angioedema	Defects of contact activation system (CAS) and kallikrein/kinin system (KKS)	5726.5	0.00275801	0.5	1	2	0.0345105	TRUE	3	1	4	8	3	0.000689502
742	Defective pro-SFTPB causes SMDP1 and RDS	Diseases associated with surfactant metabolism	5560.5	0.00107588	0.5	1	2	0.0134622	TRUE	1	1	2	6	2.58496	0.000300108
743	Defective pyroptosis	Defective pyroptosis	6028.5	6.15471e-05	0.5	1	2	0.000770129	FALSE	4	2	6	7	2.80735	1.61653e-05
744	Defective pyroptosis	Diseases of programmed cell death	6430.5	3.92435e-05	0.5	2	3	0.000739903	TRUE	4	2	6	7	2.80735	1.03073e-05
745	Defects in biotin (Btn) metabolism	Defects in vitamin and cofactor metabolism	5406.5	0.00558904	0.5	1	2	0.0699347	TRUE	1	1	2	6	2.58496	0.00155902
746	Defects in vitamin and cofactor metabolism	Diseases of metabolism	6300.5	0.00458122	0.5	2	3	0.086375	TRUE	1	1	2	6	2.58496	0.0012779
747	Defects of contact activation system (CAS) and kallikrein/kinin system (KKS)	Diseases of hemostasis	6160.5	0.00822506	0.5	2	3	0.155077	TRUE	5	1	6	19	4.24793	0.0015673
748	Defensins	Antimicrobial peptides	5198.5	0.000752806	0.5	1	2	0.00941974	TRUE	3	1	4	8	3	0.000188202
749	Degradation of AXIN	TCF dependent signaling in response to WNT	5332.5	0.000711649	0.5	1	2	0.00890474	TRUE	9	1	10	14	3.80735	0.000148033
750	Degradation of DVL	TCF dependent signaling in response to WNT	5334.5	0.00215243	0.5	1	2	0.026933	TRUE	9	1	10	14	3.80735	0.000447738
751	Degradation of GLI1 by the proteasome	Hedgehog 'off' state	5526.5	0.000416997	0.5	1	2	0.00521781	TRUE	9	1	10	14	3.80735	8.67414e-05
752	Degradation of GLI2 by the proteasome	Hedgehog 'off' state	5528.5	0.000489899	0.5	1	2	0.00613003	TRUE	9	1	10	14	3.80735	0.000101906
753	Degradation of beta-catenin by the destruction complex	Degradation of beta-catenin by the destruction complex	5842.5	0.00108974	0.5	1	2	0.0136357	FALSE	10	2	12	13	3.70044	0.000231838
754	Degradation of beta-catenin by the destruction complex	Signaling by WNT	6486.5	0.00041378	0.5	2	3	0.00780147	TRUE	10	2	12	13	3.70044	8.803e-05
755	Degradation of the extracellular matrix	Extracellular matrix organization	6772.5	0.00397691	0.5	3	4	0.136265	TRUE	2	1	3	23	4.52356	0.000719989
756	Deposition of new CENPA-containing nucleosomes at the centromere	Nucleosome assembly	5646.5	0.00119479	0.5	1	2	0.0149502	TRUE	3	1	4	8	3	0.000298698
757	Depurination	Base-Excision Repair, AP Site Formation	5636.5	0.000403955	0.5	1	2	0.00505462	TRUE	3	1	4	8	3	0.000100989
758	Depyrimidination	Base-Excision Repair, AP Site Formation	5638.5	0.000150528	0.5	1	2	0.00188353	TRUE	3	1	4	8	3	3.7632e-05
759	Detoxification of Reactive Oxygen Species	Cellular response to chemical stress	5756.5	0.00272692	0.5	1	2	0.0341214	TRUE	7	1	8	12	3.58496	0.000594752
760	Deubiquitination	Post-translational protein modification	6224.5	0.000646448	0.5	2	3	0.0121882	TRUE	3	1	4	19	4.24793	0.000123182
761	Developmental Biology	root	6882.5	0.00393831	0.5	4	5	0.328214	TRUE	6	1	7	77	6.26679	0.00054196
762	Disease	root	6876.5	0.0183406	0.5	4	5	1.52849	TRUE	8	1	9	229	7.8392	0.00207492
763	Diseases associated with N-glycosylation of proteins	Diseases of glycosylation	5428.5	0.000779813	0.5	1	2	0.00975766	TRUE	1	1	2	6	2.58496	0.000217523
764	Diseases associated with O-glycosylation of proteins	Diseases of glycosylation	5430.5	0.00209538	0.5	1	2	0.0262192	TRUE	3	1	4	8	3	0.000523846
765	Diseases associated with glycosaminoglycan metabolism	Diseases of glycosylation	5416.5	0.00374552	0.5	1	2	0.046867	TRUE	4	1	5	9	3.16993	0.000898222
766	Diseases associated with glycosylation precursor biosynthesis	Diseases of glycosylation	5432.5	0.000469943	0.5	1	2	0.00588032	TRUE	1	1	2	6	2.58496	0.000131087
767	Diseases associated with surfactant metabolism	Diseases of metabolism	6576.5	0.00219431	0.5	2	3	0.0413719	TRUE	3	1	4	8	3	0.000548578
768	Diseases associated with the TLR signaling cascade	Diseases of Immune System	6472.5	0.0141806	0.5	2	3	0.267363	TRUE	2	1	3	13	3.70044	0.00301686
769	Diseases associated with visual transduction	Diseases of the neuronal system	6382.5	0.000780199	0.5	2	3	0.01471	TRUE	2	1	3	8	3	0.00019505
770	Diseases of Immune System	Disease	6668.5	0.00926882	0.5	3	4	0.317587	TRUE	1	1	2	13	3.70044	0.0019719
771	Diseases of carbohydrate metabolism	Diseases of metabolism	6202.5	0.00194634	0.5	2	3	0.0366966	TRUE	3	1	4	10	3.32193	0.000450341
772	Diseases of glycosylation	Diseases of metabolism	6198.5	0.00412482	0.5	2	3	0.07777	TRUE	4	1	5	16	4	0.000824964
773	Diseases of hemostasis	Disease	6830.5	0.00502533	0.5	3	4	0.172188	TRUE	1	1	2	19	4.24793	0.000957584
774	Diseases of metabolism	Disease	6712.5	0.00576282	0.5	3	4	0.197457	TRUE	6	1	7	40	5.32193	0.00091156
775	Diseases of programmed cell death	Disease	6806.5	0.00125464	0.5	3	4	0.0429891	TRUE	2	1	3	12	3.58496	0.000273643
776	Diseases of signal transduction by growth factor receptors and second messengers	Disease	6628.5	0.00317904	0.5	3	4	0.108927	TRUE	5	1	6	52	5.70044	0.000474453
777	Diseases of the neuronal system	Disease	6754.5	7.29096e-06	0.5	3	4	0.000249818	TRUE	1	1	2	8	3	1.82274e-06
778	Disorders of transmembrane transporters	Disease	6784.5	0.00087775	0.5	3	4	0.0300753	TRUE	2	1	3	24	4.58496	0.000157163
779	Dissolution of Fibrin Clot	Dissolution of Fibrin Clot	5981.5	0.00512195	0.5	1.5	2.5	0.0795782	FALSE	5	2	7	7	2.80735	0.00134528
780	Dissolution of Fibrin Clot	Hemostasis	6792.5	0.00334877	0.5	3	4	0.114742	TRUE	5	2	7	7	2.80735	0.000879553
781	Downregulation of ERBB2 signaling	Signaling by ERBB2	5174.5	0.000118629	0.5	1	2	0.00148438	TRUE	1	1	2	6	2.58496	3.30906e-05
782	Downstream TCR signaling	TCR signaling	5340.5	0.00015173	0.5	1	2	0.00189857	TRUE	9	1	10	14	3.80735	3.15621e-05
783	Downstream signaling events of B Cell Receptor (BCR)	Signaling by the B Cell Receptor (BCR)	5166.5	0.000293563	0.5	1	2	0.0036733	TRUE	10	1	11	15	3.90689	5.98267e-05
784	Drug ADME	root	6896.5	0.00289913	0.5	4	5	0.24161	TRUE	4	1	5	14	3.80735	0.000603062
785	Drug resistance in ERBB2 KD mutants	Signaling by ERBB2 in Cancer	5182.5	5.18849e-05	0.5	1	2	0.000649227	TRUE	1	1	2	6	2.58496	1.44729e-05
786	Drug resistance in ERBB2 TMD/JMD mutants	Signaling by ERBB2 in Cancer	5188.5	3.43515e-05	0.5	1	2	0.000429834	TRUE	1	1	2	6	2.58496	9.58211e-06
787	Drug-mediated inhibition of ERBB2 signaling	Signaling by ERBB2	5176.5	3.7736e-05	0.5	1	2	0.000472183	TRUE	1	1	2	6	2.58496	1.05262e-05
788	E3 ubiquitin ligases ubiquitinate target proteins	Protein ubiquitination	5648.5	0.000171751	0.5	1	2	0.00214908	TRUE	1	1	2	6	2.58496	4.79086e-05
789	ECM proteoglycans	ECM proteoglycans	6149.5	0.00943175	0.5	1.5	2.5	0.146351	FALSE	18	2	20	20	4.32193	0.00177224
790	ECM proteoglycans	Extracellular matrix organization	6774.5	0.00683429	0.5	3	4	0.234171	TRUE	18	2	20	20	4.32193	0.00128418
791	ECM1	Platelet degranulation	4754.5	0.000199456	0.5	0	1	0.000109239	TRUE	0	1	1	6	2.58496	5.56367e-05
792	EF1A2	Eukaryotic Translation Elongation	4544.5	2.3684e-05	0.5	0	1	1.29714e-05	TRUE	0	1	1	5	2.32193	7.12959e-06
793	EGR2 and SOX10-mediated initiation of Schwann cell myelination	EGR2 and SOX10-mediated initiation of Schwann cell myelination	6034.5	0.00458974	0.5	1	2	0.0574307	FALSE	3	2	5	6	2.58496	0.00128028
794	EGR2 and SOX10-mediated initiation of Schwann cell myelination	Nervous system development	6572.5	0.00342777	0.5	2	3	0.0646276	TRUE	3	2	5	6	2.58496	0.000956151
795	ENOA	Gluconeogenesis	2030.5	0.00196571	0.5	0	1	0.0010766	TRUE	0	3	3	11	3.45943	0.000440799
796	ENOA	Glycolysis	2028.5	0.00196571	0.5	0	1	0.0010766	TRUE	0	3	3	11	3.45943	0.000440799
797	ENOA	Response of Mtb to phagocytosis	2032.5	0.00196571	0.5	0	1	0.0010766	TRUE	0	3	3	11	3.45943	0.000440799
798	ENOG	Gluconeogenesis	2434.5	0.000736243	0.5	0	1	0.000403231	TRUE	0	2	2	7	2.80735	0.000193374
799	ENOG	Glycolysis	2432.5	0.000736243	0.5	0	1	0.000403231	TRUE	0	2	2	7	2.80735	0.000193374
800	ENPL	ATF6 (ATF6-alpha) activates chaperones	2710.5	0.00301277	0.5	0	1	0.00165006	TRUE	0	6	6	20	4.32193	0.000566106
801	ENPL	Interleukin-4 and Interleukin-13 signaling	2712.5	0.00301277	0.5	0	1	0.00165006	TRUE	0	6	6	20	4.32193	0.000566106
802	ENPL	Post-translational protein phosphorylation	2718.5	0.00301277	0.5	0	1	0.00165006	TRUE	0	6	6	20	4.32193	0.000566106
803	ENPL	Regulation of Insulin-like Growth Factor (IGF) transport and uptake by Insulin-like Growth Factor Binding Proteins (IGFBPs)	2716.5	0.00301277	0.5	0	1	0.00165006	TRUE	0	6	6	20	4.32193	0.000566106
804	ENPL	Scavenging by Class A Receptors	2714.5	0.00301277	0.5	0	1	0.00165006	TRUE	0	6	6	20	4.32193	0.000566106
805	ENPL	Trafficking and processing of endosomal TLR	2708.5	0.00301277	0.5	0	1	0.00165006	TRUE	0	6	6	20	4.32193	0.000566106
806	EPH-Ephrin signaling	Axon guidance	5400.5	0.00222513	0.5	1	2	0.0278427	TRUE	8	1	9	13	3.70044	0.000473388
807	ER to Golgi Anterograde Transport	Membrane Trafficking	6326.5	0.0105441	0.5	2	3	0.198801	TRUE	3	1	4	17	4.08746	0.00207257
808	ERCC6 (CSB) and EHMT2 (G9a) positively regulate rRNA expression	Positive epigenetic regulation of rRNA expression	5498.5	0.000748864	0.5	1	2	0.0093704	TRUE	3	1	4	8	3	0.000187216
809	ESR-mediated signaling	Signaling by Nuclear Receptors	6376.5	0.00114048	0.5	2	3	0.0215027	TRUE	2	1	3	13	3.70044	0.000242632
810	EST1	Aspirin ADME	2956.5	0.00744208	0.5	0	1	0.00407593	TRUE	0	3	3	10	3.32193	0.00172193
811	EST1	Metabolism of Angiotensinogen to Angiotensins	2952.5	0.00744208	0.5	0	1	0.00407593	TRUE	0	3	3	10	3.32193	0.00172193
812	EST1	Physiological factors	2954.5	0.00744208	0.5	0	1	0.00407593	TRUE	0	3	3	10	3.32193	0.00172193
813	EZRI	L1CAM interactions	2766.5	0.000321095	0.5	0	1	0.00017586	TRUE	0	4	4	11	3.45943	7.20037e-05
814	EZRI	Netrin-1 signaling	2768.5	0.000321095	0.5	0	1	0.00017586	TRUE	0	4	4	11	3.45943	7.20037e-05
815	EZRI	Sensory processing of sound by inner hair cells of the cochlea	2770.5	0.000321095	0.5	0	1	0.00017586	TRUE	0	4	4	11	3.45943	7.20037e-05
816	EZRI	Sensory processing of sound by outer hair cells of the cochlea	2772.5	0.000321095	0.5	0	1	0.00017586	TRUE	0	4	4	11	3.45943	7.20037e-05
817	Elastic fibre formation	Extracellular matrix organization	6638.5	0.00433229	0.5	3	4	0.148442	TRUE	1	1	2	12	3.58496	0.00094489
818	Endosomal Sorting Complex Required For Transport (ESCRT)	Endosomal Sorting Complex Required For Transport (ESCRT)	5846.5	0.00220187	0.5	1	2	0.0275517	FALSE	2	2	4	5	2.32193	0.00066283
819	Endosomal Sorting Complex Required For Transport (ESCRT)	Membrane Trafficking	6238.5	0.00265968	0.5	2	3	0.050146	TRUE	2	2	4	5	2.32193	0.000800643
820	Epigenetic regulation of gene expression	Gene expression (Transcription)	6740.5	0.00060443	0.5	3	4	0.0207102	TRUE	4	1	5	15	3.90689	0.00012318
821	Erythrocytes take up carbon dioxide and release oxygen	Erythrocytes take up carbon dioxide and release oxygen	5808.5	0.00255547	0.5	1	2	0.0319762	FALSE	6	2	8	9	3.16993	0.000612834
822	Erythrocytes take up carbon dioxide and release oxygen	O2/CO2 exchange in erythrocytes	6462.5	0.00136169	0.5	2	3	0.0256736	TRUE	6	2	8	9	3.16993	0.000326551
823	Erythrocytes take up oxygen and release carbon dioxide	Erythrocytes take up oxygen and release carbon dioxide	5810.5	0.00652232	0.5	1	2	0.0816126	FALSE	6	2	8	9	3.16993	0.00156413
824	Erythrocytes take up oxygen and release carbon dioxide	O2/CO2 exchange in erythrocytes	6336.5	0.00464683	0.5	2	3	0.087612	TRUE	6	2	8	9	3.16993	0.00111437
825	Essential pentosuria	Diseases of carbohydrate metabolism	5552.5	0.00121636	0.5	1	2	0.0152201	TRUE	1	1	2	6	2.58496	0.000339295
826	Estrogen-dependent gene expression	ESR-mediated signaling	5656.5	0.00197813	0.5	1	2	0.0247519	TRUE	6	1	7	11	3.45943	0.000443582
827	Ethanol oxidation	Phase I - Functionalization of compounds	5352.5	0.00181867	0.5	1	2	0.0227567	TRUE	4	1	5	9	3.16993	0.00043614
828	Eukaryotic Translation Elongation	Eukaryotic Translation Elongation	6002.5	2.31818e-05	0.5	1	2	0.00029007	FALSE	2	2	4	5	2.32193	6.97843e-06
829	Eukaryotic Translation Elongation	Translation	6488.5	2.19973e-06	0.5	2	3	4.1474e-05	TRUE	2	2	4	5	2.32193	6.62185e-07
830	Events associated with phagocytolytic activity of PMN cells	ROS and RNS production in phagocytes	5172.5	0.00562753	0.5	1	2	0.0704164	TRUE	1	1	2	6	2.58496	0.00156976
831	Extra-nuclear estrogen signaling	ESR-mediated signaling	5654.5	0.000281477	0.5	1	2	0.00352208	TRUE	2	1	3	7	2.80735	7.39299e-05
832	Extracellular matrix organization	root	6854.5	0.0156232	0.5	4	5	1.30202	TRUE	8	1	9	68	6.08746	0.00220435
833	Extrinsic Pathway of Fibrin Clot Formation	Extrinsic Pathway of Fibrin Clot Formation	5788.5	0.0103763	0.5	1	2	0.129837	FALSE	4	2	6	7	2.80735	0.00272532
834	Extrinsic Pathway of Fibrin Clot Formation	Formation of Fibrin Clot (Clotting Cascade)	6330.5	0.00778973	0.5	2	3	0.146869	TRUE	4	2	6	7	2.80735	0.00204597
835	F13A	Common Pathway of Fibrin Clot Formation	144.5	0.00828335	0.5	0	1	0.00453669	TRUE	0	3	3	12	3.58496	0.00180663
836	F13A	Interleukin-4 and Interleukin-13 signaling	140.5	0.00828335	0.5	0	1	0.00453669	TRUE	0	3	3	12	3.58496	0.00180663
837	F13A	Platelet degranulation	142.5	0.00828335	0.5	0	1	0.00453669	TRUE	0	3	3	12	3.58496	0.00180663
838	F13B	Common Pathway of Fibrin Clot Formation	1856.5	0.00235561	0.5	0	1	0.00129014	TRUE	0	1	1	5	2.32193	0.00070911
839	F16P1	Gluconeogenesis	2446.5	0.000260764	0.5	0	1	0.000142817	TRUE	0	1	1	6	2.58496	7.27383e-05
840	FA10	Common Pathway of Fibrin Clot Formation	206.5	0.0476481	0.5	0	1	0.0260963	TRUE	0	7	7	17	4.08746	0.0093658
841	FA10	Defective factor IX causes hemophilia B	198.5	0.0476481	0.5	0	1	0.0260963	TRUE	0	7	7	17	4.08746	0.0093658
842	FA10	Defective factor IX causes thrombophilia	200.5	0.0476481	0.5	0	1	0.0260963	TRUE	0	7	7	17	4.08746	0.0093658
843	FA10	Defective factor VIII causes hemophilia A	196.5	0.0476481	0.5	0	1	0.0260963	TRUE	0	7	7	17	4.08746	0.0093658
844	FA10	Extrinsic Pathway of Fibrin Clot Formation	202.5	0.0476481	0.5	0	1	0.0260963	TRUE	0	7	7	17	4.08746	0.0093658
845	FA10	Gamma-carboxylation, transport, and amino-terminal cleavage of proteins	194.5	0.0476481	0.5	0	1	0.0260963	TRUE	0	7	7	17	4.08746	0.0093658
846	FA10	Intrinsic Pathway of Fibrin Clot Formation	204.5	0.0476481	0.5	0	1	0.0260963	TRUE	0	7	7	17	4.08746	0.0093658
847	FA11	Defective factor IX causes hemophilia B	1428.5	0.00270126	0.5	0	1	0.00147945	TRUE	0	2	2	9	3.16993	0.000647797
848	FA11	Intrinsic Pathway of Fibrin Clot Formation	1430.5	0.00270126	0.5	0	1	0.00147945	TRUE	0	2	2	9	3.16993	0.000647797
849	FA12	Defective SERPING1 causes hereditary angioedema	226.5	0.00102597	0.5	0	1	0.000561909	TRUE	0	3	3	10	3.32193	0.000237386
850	FA12	Defective factor XII causes hereditary angioedema	224.5	0.00102597	0.5	0	1	0.000561909	TRUE	0	3	3	10	3.32193	0.000237386
851	FA12	Intrinsic Pathway of Fibrin Clot Formation	228.5	0.00102597	0.5	0	1	0.000561909	TRUE	0	3	3	10	3.32193	0.000237386
852	FA5	COPII-mediated vesicle transport	2618.5	0.00715341	0.5	0	1	0.00391784	TRUE	0	6	6	17	4.08746	0.00140609
853	FA5	Cargo concentration in the ER	2620.5	0.00715341	0.5	0	1	0.00391784	TRUE	0	6	6	17	4.08746	0.00140609
854	FA5	Common Pathway of Fibrin Clot Formation	2624.5	0.00715341	0.5	0	1	0.00391784	TRUE	0	6	6	17	4.08746	0.00140609
855	FA5	Platelet degranulation	2622.5	0.00715341	0.5	0	1	0.00391784	TRUE	0	6	6	17	4.08746	0.00140609
856	FA5	Post-translational protein phosphorylation	2628.5	0.00715341	0.5	0	1	0.00391784	TRUE	0	6	6	17	4.08746	0.00140609
857	FA5	Regulation of Insulin-like Growth Factor (IGF) transport and uptake by Insulin-like Growth Factor Binding Proteins (IGFBPs)	2626.5	0.00715341	0.5	0	1	0.00391784	TRUE	0	6	6	17	4.08746	0.00140609
858	FA7	BMAL1:CLOCK,NPAS2 activates circadian gene expression	2428.5	0.00170726	0.5	0	1	0.000935043	TRUE	0	3	3	11	3.45943	0.000382842
859	FA7	Extrinsic Pathway of Fibrin Clot Formation	2426.5	0.00170726	0.5	0	1	0.000935043	TRUE	0	3	3	11	3.45943	0.000382842
860	FA7	Gamma-carboxylation, transport, and amino-terminal cleavage of proteins	2424.5	0.00170726	0.5	0	1	0.000935043	TRUE	0	3	3	11	3.45943	0.000382842
861	FA9	Defective factor IX causes hemophilia B	186.5	0.0201004	0.5	0	1	0.0110087	TRUE	0	6	6	16	4	0.00402008
862	FA9	Defective factor IX causes thrombophilia	188.5	0.0201004	0.5	0	1	0.0110087	TRUE	0	6	6	16	4	0.00402008
863	FA9	Defective factor VIII causes hemophilia A	184.5	0.0201004	0.5	0	1	0.0110087	TRUE	0	6	6	16	4	0.00402008
864	FA9	Extrinsic Pathway of Fibrin Clot Formation	190.5	0.0201004	0.5	0	1	0.0110087	TRUE	0	6	6	16	4	0.00402008
865	FA9	Gamma-carboxylation, transport, and amino-terminal cleavage of proteins	182.5	0.0201004	0.5	0	1	0.0110087	TRUE	0	6	6	16	4	0.00402008
866	FA9	Intrinsic Pathway of Fibrin Clot Formation	192.5	0.0201004	0.5	0	1	0.0110087	TRUE	0	6	6	16	4	0.00402008
867	FAAA	Tyrosine catabolism	2812.5	0.00058001	0.5	0	1	0.000317664	TRUE	0	1	1	6	2.58496	0.00016179
868	FABPL	Cytoprotection by HMOX1	2058.5	0.00754213	0.5	0	1	0.00413073	TRUE	0	4	4	14	3.80735	0.00156887
869	FABPL	Heme degradation	2060.5	0.00754213	0.5	0	1	0.00413073	TRUE	0	4	4	14	3.80735	0.00156887
870	FABPL	PPARA activates gene expression	2054.5	0.00754213	0.5	0	1	0.00413073	TRUE	0	4	4	14	3.80735	0.00156887
871	FABPL	Triglyceride catabolism	2056.5	0.00754213	0.5	0	1	0.00413073	TRUE	0	4	4	14	3.80735	0.00156887
872	FBLN1	Molecules associated with elastic fibres	2958.5	0.000374903	0.5	0	1	0.00020533	TRUE	0	1	1	5	2.32193	0.000112857
873	FBLN3	Molecules associated with elastic fibres	4652.5	0.00556212	0.5	0	1	0.0030463	TRUE	0	1	1	5	2.32193	0.00167437
874	FBLN5	Molecules associated with elastic fibres	5114.5	0.0016732	0.5	0	1	0.000916389	TRUE	0	1	1	5	2.32193	0.000503683
875	FBN1	Integrin cell surface interactions	3646.5	0.00856618	0.5	0	1	0.00469159	TRUE	0	5	5	14	3.80735	0.00178189
876	FBN1	Molecules associated with elastic fibres	3648.5	0.00856618	0.5	0	1	0.00469159	TRUE	0	5	5	14	3.80735	0.00178189
877	FBN1	Post-translational protein phosphorylation	3652.5	0.00856618	0.5	0	1	0.00469159	TRUE	0	5	5	14	3.80735	0.00178189
878	FBN1	Regulation of Insulin-like Growth Factor (IGF) transport and uptake by Insulin-like Growth Factor Binding Proteins (IGFBPs)	3650.5	0.00856618	0.5	0	1	0.00469159	TRUE	0	5	5	14	3.80735	0.00178189
879	FBN1	TGF-beta receptor signaling activates SMADs	3644.5	0.00856618	0.5	0	1	0.00469159	TRUE	0	5	5	14	3.80735	0.00178189
880	FCERI mediated Ca+2 mobilization	Fc epsilon receptor (FCERI) signaling	5384.5	0.000507231	0.5	1	2	0.0063469	TRUE	26	1	27	31	4.9542	8.51889e-05
881	FCERI mediated MAPK activation	Fc epsilon receptor (FCERI) signaling	5382.5	0.00109758	0.5	1	2	0.0137338	TRUE	26	1	27	31	4.9542	0.000184337
882	FCERI mediated NF-kB activation	Fc epsilon receptor (FCERI) signaling	5386.5	0.000705073	0.5	1	2	0.00882246	TRUE	35	1	36	40	5.32193	0.000111528
883	FCG3A	FCGR activation	2408.5	0.000466592	0.5	0	1	0.000255547	TRUE	0	6	6	15	3.90689	9.50892e-05
884	FCG3A	Immunoregulatory interactions between a Lymphoid and a non-Lymphoid cell	2418.5	0.000466592	0.5	0	1	0.000255547	TRUE	0	6	6	15	3.90689	9.50892e-05
885	FCG3A	Leishmania parasite growth and survival	2416.5	0.000466592	0.5	0	1	0.000255547	TRUE	0	6	6	15	3.90689	9.50892e-05
886	FCG3A	Parasite infection	2414.5	0.000466592	0.5	0	1	0.000255547	TRUE	0	6	6	15	3.90689	9.50892e-05
887	FCG3A	Regulation of actin dynamics for phagocytic cup formation	2410.5	0.000466592	0.5	0	1	0.000255547	TRUE	0	6	6	15	3.90689	9.50892e-05
888	FCG3A	Role of phospholipids in phagocytosis	2412.5	0.000466592	0.5	0	1	0.000255547	TRUE	0	6	6	15	3.90689	9.50892e-05
889	FCGR activation	Fcgamma receptor (FCGR) dependent phagocytosis	5342.5	0.00306795	0.5	1	2	0.0383887	TRUE	31	1	32	36	5.16993	0.000497243
890	FCN2	Initial triggering of complement	4746.5	0.000186719	0.5	0	1	0.000102264	TRUE	0	1	1	6	2.58496	5.20841e-05
891	FCN3	Initial triggering of complement	78.5	0.00299852	0.5	0	1	0.00164225	TRUE	0	1	1	6	2.58496	0.000836416
892	FETUA	Neutrophil degranulation	1340.5	0.0169547	0.5	0	1	0.00928586	TRUE	0	4	4	13	3.70044	0.00360704
893	FETUA	Platelet degranulation	1338.5	0.0169547	0.5	0	1	0.00928586	TRUE	0	4	4	13	3.70044	0.00360704
894	FETUA	Post-translational protein phosphorylation	1344.5	0.0169547	0.5	0	1	0.00928586	TRUE	0	4	4	13	3.70044	0.00360704
895	FETUA	Regulation of Insulin-like Growth Factor (IGF) transport and uptake by Insulin-like Growth Factor Binding Proteins (IGFBPs)	1342.5	0.0169547	0.5	0	1	0.00928586	TRUE	0	4	4	13	3.70044	0.00360704
896	FHR1	Regulation of Complement cascade	4524.5	0.000804861	0.5	0	1	0.000440812	TRUE	0	1	1	6	2.58496	0.00022451
897	FHR2	Regulation of Complement cascade	3706.5	0.000454183	0.5	0	1	0.00024875	TRUE	0	1	1	6	2.58496	0.000126691
898	FHR3	Regulation of Complement cascade	4516.5	0.00361019	0.5	0	1	0.00197726	TRUE	0	1	1	6	2.58496	0.00100704
899	FHR5	Regulation of Complement cascade	5040.5	0.00161653	0.5	0	1	0.000885352	TRUE	0	1	1	6	2.58496	0.000450919
900	FIBA	Amyloid fiber formation	1168.5	0.0175567	0.5	0	1	0.0096156	TRUE	0	21	21	44	5.45943	0.002718
901	FIBA	Antigen processing-Cross presentation	1130.5	0.0175567	0.5	0	1	0.0096156	TRUE	0	21	21	44	5.45943	0.002718
902	FIBA	Common Pathway of Fibrin Clot Formation	1158.5	0.0175567	0.5	0	1	0.0096156	TRUE	0	21	21	44	5.45943	0.002718
903	FIBA	GRB2:SOS provides linkage to MAPK signaling for Integrins	1162.5	0.0175567	0.5	0	1	0.0096156	TRUE	0	21	21	44	5.45943	0.002718
904	FIBA	IRAK4 deficiency (TLR2/4)	1140.5	0.0175567	0.5	0	1	0.0096156	TRUE	0	21	21	44	5.45943	0.002718
905	FIBA	Integrin cell surface interactions	1160.5	0.0175567	0.5	0	1	0.0096156	TRUE	0	21	21	44	5.45943	0.002718
906	FIBA	MyD88 deficiency (TLR2/4)	1138.5	0.0175567	0.5	0	1	0.0096156	TRUE	0	21	21	44	5.45943	0.002718
907	FIBA	Paradoxical activation of RAF signaling by kinase inactive BRAF	1152.5	0.0175567	0.5	0	1	0.0096156	TRUE	0	21	21	44	5.45943	0.002718
908	FIBA	Platelet degranulation	1156.5	0.0175567	0.5	0	1	0.0096156	TRUE	0	21	21	44	5.45943	0.002718
909	FIBA	Post-translational protein phosphorylation	1170.5	0.0175567	0.5	0	1	0.0096156	TRUE	0	21	21	44	5.45943	0.002718
910	FIBA	RAF/MAP kinase cascade	1142.5	0.0175567	0.5	0	1	0.0096156	TRUE	0	21	21	44	5.45943	0.002718
911	FIBA	Regulation of Insulin-like Growth Factor (IGF) transport and uptake by Insulin-like Growth Factor Binding Proteins (IGFBPs)	1166.5	0.0175567	0.5	0	1	0.0096156	TRUE	0	21	21	44	5.45943	0.002718
912	FIBA	Regulation of TLR by endogenous ligand	1136.5	0.0175567	0.5	0	1	0.0096156	TRUE	0	21	21	44	5.45943	0.002718
913	FIBA	Signaling by BRAF and RAF1 fusions	1150.5	0.0175567	0.5	0	1	0.0096156	TRUE	0	21	21	44	5.45943	0.002718
914	FIBA	Signaling by RAF1 mutants	1154.5	0.0175567	0.5	0	1	0.0096156	TRUE	0	21	21	44	5.45943	0.002718
915	FIBA	Signaling by RAS mutants	1144.5	0.0175567	0.5	0	1	0.0096156	TRUE	0	21	21	44	5.45943	0.002718
916	FIBA	Signaling by high-kinase activity BRAF mutants	1148.5	0.0175567	0.5	0	1	0.0096156	TRUE	0	21	21	44	5.45943	0.002718
917	FIBA	Signaling by moderate kinase activity BRAF mutants	1146.5	0.0175567	0.5	0	1	0.0096156	TRUE	0	21	21	44	5.45943	0.002718
918	FIBA	Toll Like Receptor 2 (TLR2) Cascade	1134.5	0.0175567	0.5	0	1	0.0096156	TRUE	0	21	21	44	5.45943	0.002718
919	FIBA	Toll Like Receptor 4 (TLR4) Cascade	1132.5	0.0175567	0.5	0	1	0.0096156	TRUE	0	21	21	44	5.45943	0.002718
920	FIBA	p130Cas linkage to MAPK signaling for integrins	1164.5	0.0175567	0.5	0	1	0.0096156	TRUE	0	21	21	44	5.45943	0.002718
921	FIBB	Antigen processing-Cross presentation	1172.5	0.00171228	0.5	0	1	0.000937796	TRUE	0	18	18	39	5.2854	0.000272422
922	FIBB	Common Pathway of Fibrin Clot Formation	1200.5	0.00171228	0.5	0	1	0.000937796	TRUE	0	18	18	39	5.2854	0.000272422
923	FIBB	GRB2:SOS provides linkage to MAPK signaling for Integrins	1204.5	0.00171228	0.5	0	1	0.000937796	TRUE	0	18	18	39	5.2854	0.000272422
924	FIBB	IRAK4 deficiency (TLR2/4)	1182.5	0.00171228	0.5	0	1	0.000937796	TRUE	0	18	18	39	5.2854	0.000272422
925	FIBB	Integrin cell surface interactions	1202.5	0.00171228	0.5	0	1	0.000937796	TRUE	0	18	18	39	5.2854	0.000272422
926	FIBB	MyD88 deficiency (TLR2/4)	1180.5	0.00171228	0.5	0	1	0.000937796	TRUE	0	18	18	39	5.2854	0.000272422
927	FIBB	Paradoxical activation of RAF signaling by kinase inactive BRAF	1194.5	0.00171228	0.5	0	1	0.000937796	TRUE	0	18	18	39	5.2854	0.000272422
928	FIBB	Platelet degranulation	1198.5	0.00171228	0.5	0	1	0.000937796	TRUE	0	18	18	39	5.2854	0.000272422
929	FIBB	RAF/MAP kinase cascade	1184.5	0.00171228	0.5	0	1	0.000937796	TRUE	0	18	18	39	5.2854	0.000272422
930	FIBB	Regulation of TLR by endogenous ligand	1178.5	0.00171228	0.5	0	1	0.000937796	TRUE	0	18	18	39	5.2854	0.000272422
931	FIBB	Signaling by BRAF and RAF1 fusions	1192.5	0.00171228	0.5	0	1	0.000937796	TRUE	0	18	18	39	5.2854	0.000272422
932	FIBB	Signaling by RAF1 mutants	1196.5	0.00171228	0.5	0	1	0.000937796	TRUE	0	18	18	39	5.2854	0.000272422
933	FIBB	Signaling by RAS mutants	1186.5	0.00171228	0.5	0	1	0.000937796	TRUE	0	18	18	39	5.2854	0.000272422
934	FIBB	Signaling by high-kinase activity BRAF mutants	1190.5	0.00171228	0.5	0	1	0.000937796	TRUE	0	18	18	39	5.2854	0.000272422
935	FIBB	Signaling by moderate kinase activity BRAF mutants	1188.5	0.00171228	0.5	0	1	0.000937796	TRUE	0	18	18	39	5.2854	0.000272422
936	FIBB	Toll Like Receptor 2 (TLR2) Cascade	1176.5	0.00171228	0.5	0	1	0.000937796	TRUE	0	18	18	39	5.2854	0.000272422
937	FIBB	Toll Like Receptor 4 (TLR4) Cascade	1174.5	0.00171228	0.5	0	1	0.000937796	TRUE	0	18	18	39	5.2854	0.000272422
938	FIBB	p130Cas linkage to MAPK signaling for integrins	1206.5	0.00171228	0.5	0	1	0.000937796	TRUE	0	18	18	39	5.2854	0.000272422
939	FIBG	Antigen processing-Cross presentation	1208.5	0.00181566	0.5	0	1	0.000994412	TRUE	0	20	20	43	5.42626	0.000282537
940	FIBG	Common Pathway of Fibrin Clot Formation	1236.5	0.00181566	0.5	0	1	0.000994412	TRUE	0	20	20	43	5.42626	0.000282537
941	FIBG	GRB2:SOS provides linkage to MAPK signaling for Integrins	1240.5	0.00181566	0.5	0	1	0.000994412	TRUE	0	20	20	43	5.42626	0.000282537
942	FIBG	IRAK4 deficiency (TLR2/4)	1218.5	0.00181566	0.5	0	1	0.000994412	TRUE	0	20	20	43	5.42626	0.000282537
943	FIBG	Integrin cell surface interactions	1238.5	0.00181566	0.5	0	1	0.000994412	TRUE	0	20	20	43	5.42626	0.000282537
944	FIBG	MyD88 deficiency (TLR2/4)	1216.5	0.00181566	0.5	0	1	0.000994412	TRUE	0	20	20	43	5.42626	0.000282537
945	FIBG	Paradoxical activation of RAF signaling by kinase inactive BRAF	1230.5	0.00181566	0.5	0	1	0.000994412	TRUE	0	20	20	43	5.42626	0.000282537
946	FIBG	Platelet degranulation	1234.5	0.00181566	0.5	0	1	0.000994412	TRUE	0	20	20	43	5.42626	0.000282537
947	FIBG	Post-translational protein phosphorylation	1246.5	0.00181566	0.5	0	1	0.000994412	TRUE	0	20	20	43	5.42626	0.000282537
948	FIBG	RAF/MAP kinase cascade	1220.5	0.00181566	0.5	0	1	0.000994412	TRUE	0	20	20	43	5.42626	0.000282537
949	FIBG	Regulation of Insulin-like Growth Factor (IGF) transport and uptake by Insulin-like Growth Factor Binding Proteins (IGFBPs)	1244.5	0.00181566	0.5	0	1	0.000994412	TRUE	0	20	20	43	5.42626	0.000282537
950	FIBG	Regulation of TLR by endogenous ligand	1214.5	0.00181566	0.5	0	1	0.000994412	TRUE	0	20	20	43	5.42626	0.000282537
951	FIBG	Signaling by BRAF and RAF1 fusions	1228.5	0.00181566	0.5	0	1	0.000994412	TRUE	0	20	20	43	5.42626	0.000282537
952	FIBG	Signaling by RAF1 mutants	1232.5	0.00181566	0.5	0	1	0.000994412	TRUE	0	20	20	43	5.42626	0.000282537
953	FIBG	Signaling by RAS mutants	1222.5	0.00181566	0.5	0	1	0.000994412	TRUE	0	20	20	43	5.42626	0.000282537
954	FIBG	Signaling by high-kinase activity BRAF mutants	1226.5	0.00181566	0.5	0	1	0.000994412	TRUE	0	20	20	43	5.42626	0.000282537
955	FIBG	Signaling by moderate kinase activity BRAF mutants	1224.5	0.00181566	0.5	0	1	0.000994412	TRUE	0	20	20	43	5.42626	0.000282537
956	FIBG	Toll Like Receptor 2 (TLR2) Cascade	1212.5	0.00181566	0.5	0	1	0.000994412	TRUE	0	20	20	43	5.42626	0.000282537
957	FIBG	Toll Like Receptor 4 (TLR4) Cascade	1210.5	0.00181566	0.5	0	1	0.000994412	TRUE	0	20	20	43	5.42626	0.000282537
958	FIBG	p130Cas linkage to MAPK signaling for integrins	1242.5	0.00181566	0.5	0	1	0.000994412	TRUE	0	20	20	43	5.42626	0.000282537
959	FINC	ALK mutants bind TKIs	1302.5	0.00418047	0.5	0	1	0.00228959	TRUE	0	22	22	47	5.55459	0.000637793
960	FINC	ECM proteoglycans	1310.5	0.00418047	0.5	0	1	0.00228959	TRUE	0	22	22	47	5.55459	0.000637793
961	FINC	Fibronectin matrix formation	1306.5	0.00418047	0.5	0	1	0.00228959	TRUE	0	22	22	47	5.55459	0.000637793
962	FINC	G alpha (s) signalling events	1280.5	0.00418047	0.5	0	1	0.00228959	TRUE	0	22	22	47	5.55459	0.000637793
963	FINC	GRB2:SOS provides linkage to MAPK signaling for Integrins	1316.5	0.00418047	0.5	0	1	0.00228959	TRUE	0	22	22	47	5.55459	0.000637793
964	FINC	Integrin cell surface interactions	1308.5	0.00418047	0.5	0	1	0.00228959	TRUE	0	22	22	47	5.55459	0.000637793
965	FINC	Interleukin-4 and Interleukin-13 signaling	1282.5	0.00418047	0.5	0	1	0.00228959	TRUE	0	22	22	47	5.55459	0.000637793
966	FINC	MET promotes cell motility	1298.5	0.00418047	0.5	0	1	0.00228959	TRUE	0	22	22	47	5.55459	0.000637793
967	FINC	Molecules associated with elastic fibres	1312.5	0.00418047	0.5	0	1	0.00228959	TRUE	0	22	22	47	5.55459	0.000637793
968	FINC	Paradoxical activation of RAF signaling by kinase inactive BRAF	1294.5	0.00418047	0.5	0	1	0.00228959	TRUE	0	22	22	47	5.55459	0.000637793
969	FINC	Platelet degranulation	1300.5	0.00418047	0.5	0	1	0.00228959	TRUE	0	22	22	47	5.55459	0.000637793
970	FINC	Post-translational protein phosphorylation	1322.5	0.00418047	0.5	0	1	0.00228959	TRUE	0	22	22	47	5.55459	0.000637793
971	FINC	RAF/MAP kinase cascade	1284.5	0.00418047	0.5	0	1	0.00228959	TRUE	0	22	22	47	5.55459	0.000637793
972	FINC	Regulation of Insulin-like Growth Factor (IGF) transport and uptake by Insulin-like Growth Factor Binding Proteins (IGFBPs)	1320.5	0.00418047	0.5	0	1	0.00228959	TRUE	0	22	22	47	5.55459	0.000637793
973	FINC	Signaling by ALK fusions and activated point mutants	1304.5	0.00418047	0.5	0	1	0.00228959	TRUE	0	22	22	47	5.55459	0.000637793
974	FINC	Signaling by BRAF and RAF1 fusions	1292.5	0.00418047	0.5	0	1	0.00228959	TRUE	0	22	22	47	5.55459	0.000637793
975	FINC	Signaling by RAF1 mutants	1296.5	0.00418047	0.5	0	1	0.00228959	TRUE	0	22	22	47	5.55459	0.000637793
976	FINC	Signaling by RAS mutants	1286.5	0.00418047	0.5	0	1	0.00228959	TRUE	0	22	22	47	5.55459	0.000637793
977	FINC	Signaling by high-kinase activity BRAF mutants	1290.5	0.00418047	0.5	0	1	0.00228959	TRUE	0	22	22	47	5.55459	0.000637793
978	FINC	Signaling by moderate kinase activity BRAF mutants	1288.5	0.00418047	0.5	0	1	0.00228959	TRUE	0	22	22	47	5.55459	0.000637793
979	FINC	Syndecan interactions	1314.5	0.00418047	0.5	0	1	0.00228959	TRUE	0	22	22	47	5.55459	0.000637793
980	FINC	p130Cas linkage to MAPK signaling for integrins	1318.5	0.00418047	0.5	0	1	0.00228959	TRUE	0	22	22	47	5.55459	0.000637793
981	FLNA	Antiviral mechanism by IFN-stimulated genes	2890.5	0.00434	0.5	0	1	0.00237697	TRUE	0	4	4	15	3.90689	0.000884471
982	FLNA	GP1b-IX-V activation signalling	2896.5	0.00434	0.5	0	1	0.00237697	TRUE	0	4	4	15	3.90689	0.000884471
983	FLNA	Platelet degranulation	2894.5	0.00434	0.5	0	1	0.00237697	TRUE	0	4	4	15	3.90689	0.000884471
984	FLNA	RHO GTPase Effectors	2892.5	0.00434	0.5	0	1	0.00237697	TRUE	0	4	4	15	3.90689	0.000884471
985	FLNB	Antiviral mechanism by IFN-stimulated genes	74.5	0.000201678	0.5	0	1	0.000110456	TRUE	0	1	1	6	2.58496	5.62566e-05
986	FOXO-mediated transcription	Generic Transcription Pathway	5370.5	0.00335192	0.5	1	2	0.041942	TRUE	7	1	8	12	3.58496	0.000731068
987	FSTL1	Post-translational protein phosphorylation	4656.5	0.00991733	0.5	0	1	0.0054316	TRUE	0	3	3	9	3.16993	0.0023783
988	FSTL1	Regulation of Insulin-like Growth Factor (IGF) transport and uptake by Insulin-like Growth Factor Binding Proteins (IGFBPs)	4654.5	0.00991733	0.5	0	1	0.0054316	TRUE	0	3	3	9	3.16993	0.0023783
989	FSTL1	Signaling by BMP	4658.5	0.00991733	0.5	0	1	0.0054316	TRUE	0	3	3	9	3.16993	0.0023783
990	FSTL3	Antagonism of Activin by Follistatin	100.5	0.00030354	0.5	0	1	0.000166245	TRUE	0	3	3	10	3.32193	7.02325e-05
991	FSTL3	Post-translational protein phosphorylation	104.5	0.00030354	0.5	0	1	0.000166245	TRUE	0	3	3	10	3.32193	7.02325e-05
992	FSTL3	Regulation of Insulin-like Growth Factor (IGF) transport and uptake by Insulin-like Growth Factor Binding Proteins (IGFBPs)	102.5	0.00030354	0.5	0	1	0.000166245	TRUE	0	3	3	10	3.32193	7.02325e-05
993	FUCO	Neutrophil degranulation	1458.5	0.00331217	0.5	0	1	0.00181404	TRUE	0	1	1	5	2.32193	0.000997064
994	FUCO2	Neutrophil degranulation	5030.5	0.00773129	0.5	0	1	0.00423433	TRUE	0	3	3	9	3.16993	0.00185406
995	FUCO2	Post-translational protein phosphorylation	5034.5	0.00773129	0.5	0	1	0.00423433	TRUE	0	3	3	9	3.16993	0.00185406
996	FUCO2	Regulation of Insulin-like Growth Factor (IGF) transport and uptake by Insulin-like Growth Factor Binding Proteins (IGFBPs)	5032.5	0.00773129	0.5	0	1	0.00423433	TRUE	0	3	3	9	3.16993	0.00185406
997	FUMH	Citric acid cycle (TCA cycle)	2252.5	0.00300251	0.5	0	1	0.00164444	TRUE	0	1	1	6	2.58496	0.00083753
998	Factors involved in megakaryocyte development and platelet production	Hemostasis	6706.5	0.000563299	0.5	3	4	0.0193009	TRUE	1	1	2	9	3.16993	0.000135086
999	Fatty acid metabolism	Metabolism of lipids	6338.5	0.000729763	0.5	2	3	0.0137591	TRUE	4	1	5	14	3.80735	0.000151801
1000	Fc epsilon receptor (FCERI) signaling	Innate Immune System	6342.5	0.00152925	0.5	2	3	0.0288327	TRUE	4	1	5	43	5.42626	0.000237969
1001	Fcgamma receptor (FCGR) dependent phagocytosis	Innate Immune System	6596.5	0.00572338	0.5	2	3	0.107909	TRUE	3	1	4	43	5.42626	0.000890623
1002	Fertilization	Reproduction	6674.5	0.00330291	0.5	3	4	0.113171	TRUE	1	1	2	5	2.32193	0.000994275
1003	Fibronectin matrix formation	Extracellular matrix organization	6788.5	0.00252897	0.5	3	4	0.0866527	TRUE	2	2	4	4	2	0.000842989
1004	Fibronectin matrix formation	Fibronectin matrix formation	6004.5	0.00213771	0.5	1.5	2.5	0.0334288	FALSE	2	2	4	4	2	0.000712571
1005	Formation of Fibrin Clot (Clotting Cascade)	Hemostasis	6648.5	0.0124477	0.5	3	4	0.426509	TRUE	3	1	4	32	5	0.00207462
1006	Formation of the beta-catenin:TCF transactivating complex	TCF dependent signaling in response to WNT	5328.5	8.22077e-05	0.5	1	2	0.00102865	TRUE	3	1	4	8	3	2.05519e-05
1007	Formation of the cornified envelope	Formation of the cornified envelope	5974.5	0.00430726	0.5	1	2	0.053896	FALSE	17	2	19	20	4.32193	0.000809343
1008	Formation of the cornified envelope	Keratinization	6582.5	0.00334551	0.5	2	3	0.0630767	TRUE	17	2	19	20	4.32193	0.000628627
1009	Formation of xylulose-5-phosphate	Formation of xylulose-5-phosphate	5996.5	0.000735627	0.5	1	2	0.00920477	FALSE	3	2	5	6	2.58496	0.000205198
1010	Formation of xylulose-5-phosphate	Metabolism of carbohydrates	6072.5	0.000595254	0.5	2	3	0.011223	TRUE	3	2	5	6	2.58496	0.000166042
1011	Free fatty acids regulate insulin secretion	Regulation of insulin secretion	5454.5	5.94581e-05	0.5	1	2	0.000743988	TRUE	1	1	2	6	2.58496	1.65854e-05
1012	Fructose biosynthesis	Fructose metabolism	5546.5	0.000278177	0.5	1	2	0.00348078	TRUE	1	1	2	6	2.58496	7.75955e-05
1013	Fructose catabolism	Fructose metabolism	5548.5	0.00263071	0.5	1	2	0.0329177	TRUE	3	1	4	8	3	0.000657678
1014	Fructose metabolism	Metabolism of carbohydrates	6594.5	0.00148068	0.5	2	3	0.0279169	TRUE	2	1	3	10	3.32193	0.000342596
1015	G alpha (i) signalling events	GPCR downstream signalling	5446.5	0.00152979	0.5	1	2	0.019142	TRUE	8	1	9	13	3.70044	0.000325456
1016	G alpha (q) signalling events	GPCR downstream signalling	5442.5	0.00992741	0.5	1	2	0.12422	TRUE	5	1	6	10	3.32193	0.00229699
1017	G alpha (s) signalling events	GPCR downstream signalling	5444.5	0.000547442	0.5	1	2	0.00685005	TRUE	1	1	2	6	2.58496	0.000152705
1018	G1/S DNA Damage Checkpoints	Cell Cycle Checkpoints	6234.5	0.00150304	0.5	2	3	0.0283386	TRUE	2	1	3	15	3.90689	0.000306313
1019	G1/S Transition	Mitotic G1 phase and G1/S transition	5492.5	0.00117589	0.5	1	2	0.0147137	TRUE	9	1	10	14	3.80735	0.000244601
1020	G2/M Checkpoints	Cell Cycle Checkpoints	6358.5	0.000957501	0.5	2	3	0.0180529	TRUE	1	1	2	13	3.70044	0.000203705
1021	G2/M DNA damage checkpoint	G2/M Checkpoints	5616.5	0.00121318	0.5	1	2	0.0151803	TRUE	8	1	9	13	3.70044	0.000258099
1022	G2/M Transition	Mitotic G2-G2/M phases	5490.5	0.00250545	0.5	1	2	0.0313502	TRUE	19	1	20	24	4.58496	0.000448606
1023	G3P	Gluconeogenesis	1604.5	0.000306169	0.5	0	1	0.000167685	TRUE	0	2	2	7	2.80735	8.04151e-05
1024	G3P	Glycolysis	1602.5	0.000306169	0.5	0	1	0.000167685	TRUE	0	2	2	7	2.80735	8.04151e-05
1025	G6PI	Gluconeogenesis	2042.5	0.00176184	0.5	0	1	0.000964937	TRUE	0	4	4	14	3.80735	0.000366488
1026	G6PI	Glycolysis	2040.5	0.00176184	0.5	0	1	0.000964937	TRUE	0	4	4	14	3.80735	0.000366488
1027	G6PI	Neutrophil degranulation	2044.5	0.00176184	0.5	0	1	0.000964937	TRUE	0	4	4	14	3.80735	0.000366488
1028	G6PI	Transcriptional Regulation by TP53	2038.5	0.00176184	0.5	0	1	0.000964937	TRUE	0	4	4	14	3.80735	0.000366488
1029	GABA synthesis, release, reuptake and degradation	Neurotransmitter release cycle	5160.5	0.00166076	0.5	1	2	0.0207808	TRUE	1	1	2	6	2.58496	0.000463257
1030	GANAB	N-glycan trimming in the ER and Calnexin/Calreticulin cycle	4734.5	0.0107659	0.5	0	1	0.00589634	TRUE	0	3	3	11	3.45943	0.00241418
1031	GANAB	SARS-CoV-1 Infection	4736.5	0.0107659	0.5	0	1	0.00589634	TRUE	0	3	3	11	3.45943	0.00241418
1032	GANAB	SARS-CoV-2 Infection	4738.5	0.0107659	0.5	0	1	0.00589634	TRUE	0	3	3	11	3.45943	0.00241418
1033	GELS	Amyloid fiber formation	1990.5	0.00703198	0.5	0	1	0.00385133	TRUE	0	4	4	14	3.80735	0.00146275
1034	GELS	Apoptotic cleavage of cellular proteins	1986.5	0.00703198	0.5	0	1	0.00385133	TRUE	0	4	4	14	3.80735	0.00146275
1035	GELS	Neutrophil degranulation	1988.5	0.00703198	0.5	0	1	0.00385133	TRUE	0	4	4	14	3.80735	0.00146275
1036	GELS	Sensory processing of sound by outer hair cells of the cochlea	1992.5	0.00703198	0.5	0	1	0.00385133	TRUE	0	4	4	14	3.80735	0.00146275
1037	GFAP	Chaperone Mediated Autophagy	2684.5	0.000201563	0.5	0	1	0.000110393	TRUE	0	2	2	8	3	5.03907e-05
1038	GFAP	Nuclear signaling by ERBB4	2682.5	0.000201563	0.5	0	1	0.000110393	TRUE	0	2	2	8	3	5.03907e-05
1039	GLI3 is processed to GLI3R by the proteasome	Hedgehog 'off' state	5530.5	0.000121922	0.5	1	2	0.00152559	TRUE	9	1	10	14	3.80735	2.53616e-05
1040	GLU2B	Advanced glycosylation endproduct receptor signaling	2696.5	0.0131152	0.5	0	1	0.00718302	TRUE	0	6	6	16	4	0.00262304
1041	GLU2B	N-glycan trimming in the ER and Calnexin/Calreticulin cycle	2690.5	0.0131152	0.5	0	1	0.00718302	TRUE	0	6	6	16	4	0.00262304
1042	GLU2B	Post-translational protein phosphorylation	2700.5	0.0131152	0.5	0	1	0.00718302	TRUE	0	6	6	16	4	0.00262304
1043	GLU2B	Regulation of Insulin-like Growth Factor (IGF) transport and uptake by Insulin-like Growth Factor Binding Proteins (IGFBPs)	2698.5	0.0131152	0.5	0	1	0.00718302	TRUE	0	6	6	16	4	0.00262304
1044	GLU2B	SARS-CoV-1 Infection	2692.5	0.0131152	0.5	0	1	0.00718302	TRUE	0	6	6	16	4	0.00262304
1045	GLU2B	SARS-CoV-2 Infection	2694.5	0.0131152	0.5	0	1	0.00718302	TRUE	0	6	6	16	4	0.00262304
1046	GOLM1	Post-translational protein phosphorylation	4832.5	0.0173906	0.5	0	1	0.00952463	TRUE	0	2	2	6	2.58496	0.00485099
1047	GOLM1	Regulation of Insulin-like Growth Factor (IGF) transport and uptake by Insulin-like Growth Factor Binding Proteins (IGFBPs)	4830.5	0.0173906	0.5	0	1	0.00952463	TRUE	0	2	2	6	2.58496	0.00485099
1048	GP1BA	Defective factor IX causes hemophilia B	2120.5	0.00086883	0.5	0	1	0.000475847	TRUE	0	5	5	16	4	0.000173766
1049	GP1BA	GP1b-IX-V activation signalling	2126.5	0.00086883	0.5	0	1	0.000475847	TRUE	0	5	5	16	4	0.000173766
1050	GP1BA	Intrinsic Pathway of Fibrin Clot Formation	2124.5	0.00086883	0.5	0	1	0.000475847	TRUE	0	5	5	16	4	0.000173766
1051	GP1BA	Platelet Adhesion to exposed collagen	2122.5	0.00086883	0.5	0	1	0.000475847	TRUE	0	5	5	16	4	0.000173766
1052	GP1BA	Transcriptional regulation by RUNX1	2118.5	0.00086883	0.5	0	1	0.000475847	TRUE	0	5	5	16	4	0.000173766
1053	GP1b-IX-V activation signalling	GP1b-IX-V activation signalling	6006.5	3.97418e-05	0.5	1	2	0.000497282	FALSE	8	2	10	11	3.45943	8.91185e-06
1054	GP1b-IX-V activation signalling	Platelet activation, signaling and aggregation	6140.5	3.34901e-05	0.5	2	3	0.000631427	TRUE	8	2	10	11	3.45943	7.50994e-06
1055	GPCR downstream signalling	Signaling by GPCR	6450.5	0.00842499	0.5	2	3	0.158846	TRUE	3	1	4	18	4.16993	0.00162962
1056	GPCR ligand binding	Signaling by GPCR	6060.5	0.00364727	0.5	2	3	0.0687663	TRUE	1	1	2	15	3.90689	0.000743296
1057	GPIX	Defective factor IX causes hemophilia B	2720.5	0.000725814	0.5	0	1	0.000397519	TRUE	0	4	4	12	3.58496	0.000158303
1058	GPIX	GP1b-IX-V activation signalling	2726.5	0.000725814	0.5	0	1	0.000397519	TRUE	0	4	4	12	3.58496	0.000158303
1059	GPIX	Intrinsic Pathway of Fibrin Clot Formation	2724.5	0.000725814	0.5	0	1	0.000397519	TRUE	0	4	4	12	3.58496	0.000158303
1060	GPIX	Platelet Adhesion to exposed collagen	2722.5	0.000725814	0.5	0	1	0.000397519	TRUE	0	4	4	12	3.58496	0.000158303
1061	GPVI-mediated activation cascade	GPVI-mediated activation cascade	6004.5	0.00548785	0.5	1	2	0.0686685	FALSE	3	2	5	6	2.58496	0.0015308
1062	GPVI-mediated activation cascade	Platelet activation, signaling and aggregation	6456.5	0.00453265	0.5	2	3	0.0854593	TRUE	3	2	5	6	2.58496	0.00126435
1063	GPX3	Detoxification of Reactive Oxygen Species	2900.5	0.0024681	0.5	0	1	0.00135174	TRUE	0	1	1	6	2.58496	0.000688458
1064	GRB2:SOS provides linkage to MAPK signaling for Integrins	GRB2:SOS provides linkage to MAPK signaling for Integrins	5904.5	0.000148483	0.5	1	2	0.00185794	FALSE	10	2	12	13	3.70044	3.15891e-05
1065	GRB2:SOS provides linkage to MAPK signaling for Integrins	Integrin signaling	6104.5	0.000208342	0.5	2	3	0.00392811	TRUE	10	2	12	13	3.70044	4.4324e-05
1066	GRHPR	Glyoxylate metabolism and glycine degradation	5102.5	9.26235e-05	0.5	0	1	5.07287e-05	TRUE	0	1	1	5	2.32193	2.78824e-05
1067	GRN	Neutrophil degranulation	3514.5	0.000249883	0.5	0	1	0.000136858	TRUE	0	1	1	5	2.32193	7.52224e-05
1068	GRP75	Cristae formation	3724.5	0.00253544	0.5	0	1	0.00138863	TRUE	0	4	4	15	3.90689	0.00051671
1069	GRP75	Interleukin-12 family signaling	3722.5	0.00253544	0.5	0	1	0.00138863	TRUE	0	4	4	15	3.90689	0.00051671
1070	GRP75	Mitochondrial protein import	3726.5	0.00253544	0.5	0	1	0.00138863	TRUE	0	4	4	15	3.90689	0.00051671
1071	GRP75	Regulation of HSF1-mediated heat shock response	3720.5	0.00253544	0.5	0	1	0.00138863	TRUE	0	4	4	15	3.90689	0.00051671
1072	GSHB	Defective GSS causes GSS deficiency	3758.5	5.63759e-05	0.5	0	1	3.08763e-05	TRUE	0	2	2	10	3.32193	1.30441e-05
1073	GSHB	Glutathione conjugation	3756.5	5.63759e-05	0.5	0	1	3.08763e-05	TRUE	0	2	2	10	3.32193	1.30441e-05
1074	GSTO1	Glutathione conjugation	4412.5	0.000436534	0.5	0	1	0.000239084	TRUE	0	4	4	14	3.80735	9.08054e-05
1075	GSTO1	Interleukin-12 family signaling	4416.5	0.000436534	0.5	0	1	0.000239084	TRUE	0	4	4	14	3.80735	9.08054e-05
1076	GSTO1	Methylation	4410.5	0.000436534	0.5	0	1	0.000239084	TRUE	0	4	4	14	3.80735	9.08054e-05
1077	GSTO1	Vitamin C (ascorbate) metabolism	4414.5	0.000436534	0.5	0	1	0.000239084	TRUE	0	4	4	14	3.80735	9.08054e-05
1078	Galactose catabolism	Galactose catabolism	5998.5	0.000255432	0.5	1	2	0.00319617	FALSE	2	2	4	5	2.32193	7.68926e-05
1079	Galactose catabolism	Metabolism of carbohydrates	6126.5	0.000286981	0.5	2	3	0.00541078	TRUE	2	2	4	5	2.32193	8.63898e-05
1080	Gamma carboxylation, hypusine formation and arylsulfatase activation	Post-translational protein modification	6368.5	0.00709492	0.5	2	3	0.133769	TRUE	1	1	2	12	3.58496	0.00154743
1081	Gamma-carboxylation, transport, and amino-terminal cleavage of proteins	Gamma carboxylation, hypusine formation and arylsulfatase activation	5216.5	0.00935578	0.5	1	2	0.117067	TRUE	7	1	8	12	3.58496	0.00204054
1082	Gap junction trafficking	Gap junction trafficking and regulation	5214.5	0.00244515	0.5	1	2	0.0305958	TRUE	6	1	7	11	3.45943	0.00054831
1083	Gap junction trafficking and regulation	Membrane Trafficking	6600.5	0.00203981	0.5	2	3	0.038459	TRUE	1	1	2	11	3.45943	0.000457416
1084	Gene Silencing by RNA	Gene expression (Transcription)	6752.5	0.000953815	0.5	3	4	0.0326816	TRUE	3	1	4	11	3.45943	0.000213887
1085	Gene expression (Transcription)	root	6874.5	0.00363989	0.5	4	5	0.303345	TRUE	4	1	5	69	6.10852	0.000512046
1086	Generic Transcription Pathway	RNA Polymerase II Transcription	6180.5	0.0116782	0.5	2	3	0.220183	TRUE	9	1	10	49	5.61471	0.00176549
1087	Global Genome Nucleotide Excision Repair (GG-NER)	Nucleotide Excision Repair	6076.5	0.00889245	0.5	2	3	0.16766	TRUE	1	1	2	6	2.58496	0.00248048
1088	Glucagon-like Peptide-1 (GLP1) regulates insulin secretion	Regulation of insulin secretion	5458.5	0.000774165	0.5	1	2	0.00968699	TRUE	1	1	2	6	2.58496	0.000215948
1089	Gluconeogenesis	Glucose metabolism	5624.5	0.00111458	0.5	1	2	0.0139465	TRUE	12	1	13	17	4.08746	0.000219084
1090	Glucose metabolism	Metabolism of carbohydrates	6400.5	0.00219831	0.5	2	3	0.0414473	TRUE	2	1	3	18	4.16993	0.000425211
1091	Glucuronidation	Phase II - Conjugation of compounds	5206.5	0.00447974	0.5	1	2	0.0560542	TRUE	1	1	2	6	2.58496	0.00124959
1092	Glutamate and glutamine metabolism	Glutamate and glutamine metabolism	5990.5	0.000323702	0.5	1	2	0.00405043	FALSE	2	2	4	5	2.32193	9.74441e-05
1093	Glutamate and glutamine metabolism	Metabolism of amino acids and derivatives	6578.5	1.00738e-05	0.5	2	3	0.000189933	TRUE	2	2	4	5	2.32193	3.03251e-06
1094	Glutathione conjugation	Phase II - Conjugation of compounds	5208.5	0.00179342	0.5	1	2	0.0224408	TRUE	2	1	3	7	2.80735	0.000471041
1095	Glycerophospholipid biosynthesis	Phospholipid metabolism	5200.5	0.00140656	0.5	1	2	0.0176001	TRUE	2	1	3	7	2.80735	0.000369433
1096	Glycogen breakdown (glycogenolysis)	Glycogen metabolism	5698.5	3.19836e-05	0.5	1	2	0.000400205	TRUE	3	1	4	8	3	7.99589e-06
1097	Glycogen metabolism	Metabolism of carbohydrates	6580.5	0.000678832	0.5	2	3	0.0127988	TRUE	2	1	3	10	3.32193	0.000157067
1098	Glycogen synthesis	Glycogen metabolism	5696.5	0.00208586	0.5	1	2	0.0261	TRUE	2	1	3	7	2.80735	0.000547851
1099	Glycolysis	Glucose metabolism	5622.5	0.00194868	0.5	1	2	0.0243835	TRUE	8	1	9	13	3.70044	0.000414575
1100	Glycosaminoglycan metabolism	Metabolism of carbohydrates	6566.5	0.00728947	0.5	2	3	0.137437	TRUE	4	1	5	13	3.70044	0.00155081
1101	Glycosphingolipid metabolism	Sphingolipid metabolism	5470.5	0.000860179	0.5	1	2	0.0107633	TRUE	1	1	2	6	2.58496	0.000239941
1102	Glyoxylate metabolism and glycine degradation	Glyoxylate metabolism and glycine degradation	5976.5	0.000177006	0.5	1	2	0.00221485	FALSE	2	2	4	5	2.32193	5.32842e-05
1103	Glyoxylate metabolism and glycine degradation	Metabolism of amino acids and derivatives	6586.5	4.50629e-05	0.5	2	3	0.000849622	TRUE	2	2	4	5	2.32193	1.35653e-05
1104	Golgi Associated Vesicle Biogenesis	trans-Golgi Network Vesicle Budding	5326.5	0.00507954	0.5	1	2	0.0635594	TRUE	3	1	4	8	3	0.00126988
1105	Golgi-to-ER retrograde transport	Intra-Golgi and retrograde Golgi-to-ER traffic	5600.5	0.00329744	0.5	1	2	0.0412603	TRUE	5	1	6	10	3.32193	0.000762955
1106	H2A1B	Activation of anterior HOX genes in hindbrain development during early embryogenesis	1748.5	0.0130465	0.5	0	1	0.00714538	TRUE	0	38	38	86	6.42626	0.0017568
1107	H2A1B	Amyloid fiber formation	1746.5	0.0130465	0.5	0	1	0.00714538	TRUE	0	38	38	86	6.42626	0.0017568
1108	H2A1B	Assembly of the ORC complex at the origin of replication	1708.5	0.0130465	0.5	0	1	0.00714538	TRUE	0	38	38	86	6.42626	0.0017568
1109	H2A1B	B-WICH complex positively regulates rRNA expression	1696.5	0.0130465	0.5	0	1	0.00714538	TRUE	0	38	38	86	6.42626	0.0017568
1110	H2A1B	DNA Damage/Telomere Stress Induced Senescence	1692.5	0.0130465	0.5	0	1	0.00714538	TRUE	0	38	38	86	6.42626	0.0017568
1111	H2A1B	DNA methylation	1738.5	0.0130465	0.5	0	1	0.00714538	TRUE	0	38	38	86	6.42626	0.0017568
1112	H2A1B	Defective pyroptosis	1750.5	0.0130465	0.5	0	1	0.00714538	TRUE	0	38	38	86	6.42626	0.0017568
1113	H2A1B	Deposition of new CENPA-containing nucleosomes at the centromere	1720.5	0.0130465	0.5	0	1	0.00714538	TRUE	0	38	38	86	6.42626	0.0017568
1114	H2A1B	Depurination	1716.5	0.0130465	0.5	0	1	0.00714538	TRUE	0	38	38	86	6.42626	0.0017568
1115	H2A1B	Depyrimidination	1718.5	0.0130465	0.5	0	1	0.00714538	TRUE	0	38	38	86	6.42626	0.0017568
1116	H2A1B	ERCC6 (CSB) and EHMT2 (G9a) positively regulate rRNA expression	1694.5	0.0130465	0.5	0	1	0.00714538	TRUE	0	38	38	86	6.42626	0.0017568
1117	H2A1B	Estrogen-dependent gene expression	1722.5	0.0130465	0.5	0	1	0.00714538	TRUE	0	38	38	86	6.42626	0.0017568
1118	H2A1B	Formation of the beta-catenin:TCF transactivating complex	1684.5	0.0130465	0.5	0	1	0.00714538	TRUE	0	38	38	86	6.42626	0.0017568
1119	H2A1B	HATs acetylate histones	1742.5	0.0130465	0.5	0	1	0.00714538	TRUE	0	38	38	86	6.42626	0.0017568
1120	H2A1B	HCMV Early Events	1724.5	0.0130465	0.5	0	1	0.00714538	TRUE	0	38	38	86	6.42626	0.0017568
1121	H2A1B	HCMV Late Events	1726.5	0.0130465	0.5	0	1	0.00714538	TRUE	0	38	38	86	6.42626	0.0017568
1122	H2A1B	HDACs deacetylate histones	1740.5	0.0130465	0.5	0	1	0.00714538	TRUE	0	38	38	86	6.42626	0.0017568
1123	H2A1B	Inhibition of DNA recombination at telomere	1678.5	0.0130465	0.5	0	1	0.00714538	TRUE	0	38	38	86	6.42626	0.0017568
1124	H2A1B	Meiotic recombination	1732.5	0.0130465	0.5	0	1	0.00714538	TRUE	0	38	38	86	6.42626	0.0017568
1125	H2A1B	Meiotic synapsis	1730.5	0.0130465	0.5	0	1	0.00714538	TRUE	0	38	38	86	6.42626	0.0017568
1126	H2A1B	Metalloprotease DUBs	1706.5	0.0130465	0.5	0	1	0.00714538	TRUE	0	38	38	86	6.42626	0.0017568
1127	H2A1B	Mitotic Prophase	1710.5	0.0130465	0.5	0	1	0.00714538	TRUE	0	38	38	86	6.42626	0.0017568
1128	H2A1B	NoRC negatively regulates rRNA expression	1700.5	0.0130465	0.5	0	1	0.00714538	TRUE	0	38	38	86	6.42626	0.0017568
1129	H2A1B	Oxidative Stress Induced Senescence	1688.5	0.0130465	0.5	0	1	0.00714538	TRUE	0	38	38	86	6.42626	0.0017568
1130	H2A1B	PRC2 methylates histones and DNA	1736.5	0.0130465	0.5	0	1	0.00714538	TRUE	0	38	38	86	6.42626	0.0017568
1131	H2A1B	Packaging Of Telomere Ends	1676.5	0.0130465	0.5	0	1	0.00714538	TRUE	0	38	38	86	6.42626	0.0017568
1132	H2A1B	Pre-NOTCH Transcription and Translation	1680.5	0.0130465	0.5	0	1	0.00714538	TRUE	0	38	38	86	6.42626	0.0017568
1133	H2A1B	RHO GTPase Effectors	1682.5	0.0130465	0.5	0	1	0.00714538	TRUE	0	38	38	86	6.42626	0.0017568
1134	H2A1B	RMTs methylate histone arginines	1744.5	0.0130465	0.5	0	1	0.00714538	TRUE	0	38	38	86	6.42626	0.0017568
1135	H2A1B	RNA Polymerase I Promoter Escape	1714.5	0.0130465	0.5	0	1	0.00714538	TRUE	0	38	38	86	6.42626	0.0017568
1136	H2A1B	RNA Polymerase I Promoter Opening	1712.5	0.0130465	0.5	0	1	0.00714538	TRUE	0	38	38	86	6.42626	0.0017568
1137	H2A1B	SIRT1 negatively regulates rRNA expression	1698.5	0.0130465	0.5	0	1	0.00714538	TRUE	0	38	38	86	6.42626	0.0017568
1138	H2A1B	Senescence-Associated Secretory Phenotype (SASP)	1690.5	0.0130465	0.5	0	1	0.00714538	TRUE	0	38	38	86	6.42626	0.0017568
1139	H2A1B	Transcriptional regulation by RUNX1	1686.5	0.0130465	0.5	0	1	0.00714538	TRUE	0	38	38	86	6.42626	0.0017568
1140	H2A1B	Transcriptional regulation by small RNAs	1734.5	0.0130465	0.5	0	1	0.00714538	TRUE	0	38	38	86	6.42626	0.0017568
1141	H2A1B	Transcriptional regulation of granulopoiesis	1728.5	0.0130465	0.5	0	1	0.00714538	TRUE	0	38	38	86	6.42626	0.0017568
1142	H2A1B	UCH proteinases	1702.5	0.0130465	0.5	0	1	0.00714538	TRUE	0	38	38	86	6.42626	0.0017568
1143	H2A1B	Ub-specific processing proteases	1704.5	0.0130465	0.5	0	1	0.00714538	TRUE	0	38	38	86	6.42626	0.0017568
1144	H2B1A	Activation of anterior HOX genes in hindbrain development during early embryogenesis	4916.5	0.00195147	0.5	0	1	0.0010688	TRUE	0	40	40	94	6.55459	0.000258316
1145	H2B1A	Amyloid fiber formation	4914.5	0.00195147	0.5	0	1	0.0010688	TRUE	0	40	40	94	6.55459	0.000258316
1146	H2B1A	Assembly of the ORC complex at the origin of replication	4874.5	0.00195147	0.5	0	1	0.0010688	TRUE	0	40	40	94	6.55459	0.000258316
1147	H2B1A	B-WICH complex positively regulates rRNA expression	4862.5	0.00195147	0.5	0	1	0.0010688	TRUE	0	40	40	94	6.55459	0.000258316
1148	H2B1A	DNA Damage/Telomere Stress Induced Senescence	4858.5	0.00195147	0.5	0	1	0.0010688	TRUE	0	40	40	94	6.55459	0.000258316
1149	H2B1A	DNA methylation	4908.5	0.00195147	0.5	0	1	0.0010688	TRUE	0	40	40	94	6.55459	0.000258316
1150	H2B1A	Defective pyroptosis	4920.5	0.00195147	0.5	0	1	0.0010688	TRUE	0	40	40	94	6.55459	0.000258316
1151	H2B1A	Deposition of new CENPA-containing nucleosomes at the centromere	4888.5	0.00195147	0.5	0	1	0.0010688	TRUE	0	40	40	94	6.55459	0.000258316
1152	H2B1A	Depurination	4884.5	0.00195147	0.5	0	1	0.0010688	TRUE	0	40	40	94	6.55459	0.000258316
1153	H2B1A	Depyrimidination	4886.5	0.00195147	0.5	0	1	0.0010688	TRUE	0	40	40	94	6.55459	0.000258316
1154	H2B1A	E3 ubiquitin ligases ubiquitinate target proteins	4890.5	0.00195147	0.5	0	1	0.0010688	TRUE	0	40	40	94	6.55459	0.000258316
1155	H2B1A	ERCC6 (CSB) and EHMT2 (G9a) positively regulate rRNA expression	4860.5	0.00195147	0.5	0	1	0.0010688	TRUE	0	40	40	94	6.55459	0.000258316
1156	H2B1A	Estrogen-dependent gene expression	4892.5	0.00195147	0.5	0	1	0.0010688	TRUE	0	40	40	94	6.55459	0.000258316
1157	H2B1A	Formation of the beta-catenin:TCF transactivating complex	4850.5	0.00195147	0.5	0	1	0.0010688	TRUE	0	40	40	94	6.55459	0.000258316
1158	H2B1A	G2/M DNA damage checkpoint	4878.5	0.00195147	0.5	0	1	0.0010688	TRUE	0	40	40	94	6.55459	0.000258316
1159	H2B1A	HATs acetylate histones	4912.5	0.00195147	0.5	0	1	0.0010688	TRUE	0	40	40	94	6.55459	0.000258316
1160	H2B1A	HCMV Early Events	4894.5	0.00195147	0.5	0	1	0.0010688	TRUE	0	40	40	94	6.55459	0.000258316
1161	H2B1A	HCMV Late Events	4896.5	0.00195147	0.5	0	1	0.0010688	TRUE	0	40	40	94	6.55459	0.000258316
1162	H2B1A	HDACs deacetylate histones	4910.5	0.00195147	0.5	0	1	0.0010688	TRUE	0	40	40	94	6.55459	0.000258316
1163	H2B1A	HDR through Homologous Recombination (HRR) or Single Strand Annealing (SSA)	4870.5	0.00195147	0.5	0	1	0.0010688	TRUE	0	40	40	94	6.55459	0.000258316
1164	H2B1A	Inhibition of DNA recombination at telomere	4844.5	0.00195147	0.5	0	1	0.0010688	TRUE	0	40	40	94	6.55459	0.000258316
1165	H2B1A	Meiotic recombination	4902.5	0.00195147	0.5	0	1	0.0010688	TRUE	0	40	40	94	6.55459	0.000258316
1166	H2B1A	Meiotic synapsis	4900.5	0.00195147	0.5	0	1	0.0010688	TRUE	0	40	40	94	6.55459	0.000258316
1167	H2B1A	Mitotic Prophase	4876.5	0.00195147	0.5	0	1	0.0010688	TRUE	0	40	40	94	6.55459	0.000258316
1168	H2B1A	NoRC negatively regulates rRNA expression	4866.5	0.00195147	0.5	0	1	0.0010688	TRUE	0	40	40	94	6.55459	0.000258316
1169	H2B1A	Nonhomologous End-Joining (NHEJ)	4918.5	0.00195147	0.5	0	1	0.0010688	TRUE	0	40	40	94	6.55459	0.000258316
1170	H2B1A	Oxidative Stress Induced Senescence	4854.5	0.00195147	0.5	0	1	0.0010688	TRUE	0	40	40	94	6.55459	0.000258316
1171	H2B1A	PRC2 methylates histones and DNA	4906.5	0.00195147	0.5	0	1	0.0010688	TRUE	0	40	40	94	6.55459	0.000258316
1172	H2B1A	Packaging Of Telomere Ends	4842.5	0.00195147	0.5	0	1	0.0010688	TRUE	0	40	40	94	6.55459	0.000258316
1173	H2B1A	Pre-NOTCH Transcription and Translation	4846.5	0.00195147	0.5	0	1	0.0010688	TRUE	0	40	40	94	6.55459	0.000258316
1174	H2B1A	RHO GTPase Effectors	4848.5	0.00195147	0.5	0	1	0.0010688	TRUE	0	40	40	94	6.55459	0.000258316
1175	H2B1A	RNA Polymerase I Promoter Escape	4882.5	0.00195147	0.5	0	1	0.0010688	TRUE	0	40	40	94	6.55459	0.000258316
1176	H2B1A	RNA Polymerase I Promoter Opening	4880.5	0.00195147	0.5	0	1	0.0010688	TRUE	0	40	40	94	6.55459	0.000258316
1177	H2B1A	Recruitment and ATM-mediated phosphorylation of repair and signaling proteins at DNA double strand breaks	4872.5	0.00195147	0.5	0	1	0.0010688	TRUE	0	40	40	94	6.55459	0.000258316
1178	H2B1A	SIRT1 negatively regulates rRNA expression	4864.5	0.00195147	0.5	0	1	0.0010688	TRUE	0	40	40	94	6.55459	0.000258316
1179	H2B1A	Senescence-Associated Secretory Phenotype (SASP)	4856.5	0.00195147	0.5	0	1	0.0010688	TRUE	0	40	40	94	6.55459	0.000258316
1180	H2B1A	Transcriptional regulation by RUNX1	4852.5	0.00195147	0.5	0	1	0.0010688	TRUE	0	40	40	94	6.55459	0.000258316
1181	H2B1A	Transcriptional regulation by small RNAs	4904.5	0.00195147	0.5	0	1	0.0010688	TRUE	0	40	40	94	6.55459	0.000258316
1182	H2B1A	Transcriptional regulation of granulopoiesis	4898.5	0.00195147	0.5	0	1	0.0010688	TRUE	0	40	40	94	6.55459	0.000258316
1183	H2B1A	Ub-specific processing proteases	4868.5	0.00195147	0.5	0	1	0.0010688	TRUE	0	40	40	94	6.55459	0.000258316
1184	H4	Activation of anterior HOX genes in hindbrain development during early embryogenesis	4218.5	0.00097136	0.5	0	1	0.000532002	TRUE	0	42	42	95	6.56986	0.000128319
1185	H4	Amyloid fiber formation	4216.5	0.00097136	0.5	0	1	0.000532002	TRUE	0	42	42	95	6.56986	0.000128319
1186	H4	Assembly of the ORC complex at the origin of replication	4172.5	0.00097136	0.5	0	1	0.000532002	TRUE	0	42	42	95	6.56986	0.000128319
1187	H4	B-WICH complex positively regulates rRNA expression	4162.5	0.00097136	0.5	0	1	0.000532002	TRUE	0	42	42	95	6.56986	0.000128319
1188	H4	DNA Damage/Telomere Stress Induced Senescence	4156.5	0.00097136	0.5	0	1	0.000532002	TRUE	0	42	42	95	6.56986	0.000128319
1189	H4	DNA methylation	4204.5	0.00097136	0.5	0	1	0.000532002	TRUE	0	42	42	95	6.56986	0.000128319
1190	H4	Defective pyroptosis	4222.5	0.00097136	0.5	0	1	0.000532002	TRUE	0	42	42	95	6.56986	0.000128319
1191	H4	Deposition of new CENPA-containing nucleosomes at the centromere	4186.5	0.00097136	0.5	0	1	0.000532002	TRUE	0	42	42	95	6.56986	0.000128319
1192	H4	Depurination	4182.5	0.00097136	0.5	0	1	0.000532002	TRUE	0	42	42	95	6.56986	0.000128319
1193	H4	Depyrimidination	4184.5	0.00097136	0.5	0	1	0.000532002	TRUE	0	42	42	95	6.56986	0.000128319
1194	H4	ERCC6 (CSB) and EHMT2 (G9a) positively regulate rRNA expression	4160.5	0.00097136	0.5	0	1	0.000532002	TRUE	0	42	42	95	6.56986	0.000128319
1195	H4	Estrogen-dependent gene expression	4188.5	0.00097136	0.5	0	1	0.000532002	TRUE	0	42	42	95	6.56986	0.000128319
1196	H4	Formation of the beta-catenin:TCF transactivating complex	4148.5	0.00097136	0.5	0	1	0.000532002	TRUE	0	42	42	95	6.56986	0.000128319
1197	H4	G2/M DNA damage checkpoint	4176.5	0.00097136	0.5	0	1	0.000532002	TRUE	0	42	42	95	6.56986	0.000128319
1198	H4	HATs acetylate histones	4212.5	0.00097136	0.5	0	1	0.000532002	TRUE	0	42	42	95	6.56986	0.000128319
1199	H4	HCMV Early Events	4190.5	0.00097136	0.5	0	1	0.000532002	TRUE	0	42	42	95	6.56986	0.000128319
1200	H4	HCMV Late Events	4192.5	0.00097136	0.5	0	1	0.000532002	TRUE	0	42	42	95	6.56986	0.000128319
1201	H4	HDACs deacetylate histones	4206.5	0.00097136	0.5	0	1	0.000532002	TRUE	0	42	42	95	6.56986	0.000128319
1202	H4	HDMs demethylate histones	4210.5	0.00097136	0.5	0	1	0.000532002	TRUE	0	42	42	95	6.56986	0.000128319
1203	H4	HDR through Homologous Recombination (HRR) or Single Strand Annealing (SSA)	4168.5	0.00097136	0.5	0	1	0.000532002	TRUE	0	42	42	95	6.56986	0.000128319
1204	H4	Inhibition of DNA recombination at telomere	4142.5	0.00097136	0.5	0	1	0.000532002	TRUE	0	42	42	95	6.56986	0.000128319
1205	H4	Meiotic recombination	4198.5	0.00097136	0.5	0	1	0.000532002	TRUE	0	42	42	95	6.56986	0.000128319
1206	H4	Meiotic synapsis	4196.5	0.00097136	0.5	0	1	0.000532002	TRUE	0	42	42	95	6.56986	0.000128319
1207	H4	Mitotic Prophase	4174.5	0.00097136	0.5	0	1	0.000532002	TRUE	0	42	42	95	6.56986	0.000128319
1208	H4	NoRC negatively regulates rRNA expression	4166.5	0.00097136	0.5	0	1	0.000532002	TRUE	0	42	42	95	6.56986	0.000128319
1209	H4	Nonhomologous End-Joining (NHEJ)	4220.5	0.00097136	0.5	0	1	0.000532002	TRUE	0	42	42	95	6.56986	0.000128319
1210	H4	Oxidative Stress Induced Senescence	4152.5	0.00097136	0.5	0	1	0.000532002	TRUE	0	42	42	95	6.56986	0.000128319
1211	H4	PKMTs methylate histone lysines	4208.5	0.00097136	0.5	0	1	0.000532002	TRUE	0	42	42	95	6.56986	0.000128319
1212	H4	PRC2 methylates histones and DNA	4202.5	0.00097136	0.5	0	1	0.000532002	TRUE	0	42	42	95	6.56986	0.000128319
1213	H4	Packaging Of Telomere Ends	4140.5	0.00097136	0.5	0	1	0.000532002	TRUE	0	42	42	95	6.56986	0.000128319
1214	H4	Pre-NOTCH Transcription and Translation	4144.5	0.00097136	0.5	0	1	0.000532002	TRUE	0	42	42	95	6.56986	0.000128319
1215	H4	RHO GTPase Effectors	4146.5	0.00097136	0.5	0	1	0.000532002	TRUE	0	42	42	95	6.56986	0.000128319
1216	H4	RMTs methylate histone arginines	4214.5	0.00097136	0.5	0	1	0.000532002	TRUE	0	42	42	95	6.56986	0.000128319
1217	H4	RNA Polymerase I Promoter Escape	4180.5	0.00097136	0.5	0	1	0.000532002	TRUE	0	42	42	95	6.56986	0.000128319
1218	H4	RNA Polymerase I Promoter Opening	4178.5	0.00097136	0.5	0	1	0.000532002	TRUE	0	42	42	95	6.56986	0.000128319
1219	H4	Recruitment and ATM-mediated phosphorylation of repair and signaling proteins at DNA double strand breaks	4170.5	0.00097136	0.5	0	1	0.000532002	TRUE	0	42	42	95	6.56986	0.000128319
1220	H4	SIRT1 negatively regulates rRNA expression	4164.5	0.00097136	0.5	0	1	0.000532002	TRUE	0	42	42	95	6.56986	0.000128319
1221	H4	SUMO E3 ligases SUMOylate target proteins	4158.5	0.00097136	0.5	0	1	0.000532002	TRUE	0	42	42	95	6.56986	0.000128319
1222	H4	Senescence-Associated Secretory Phenotype (SASP)	4154.5	0.00097136	0.5	0	1	0.000532002	TRUE	0	42	42	95	6.56986	0.000128319
1223	H4	Transcriptional regulation by RUNX1	4150.5	0.00097136	0.5	0	1	0.000532002	TRUE	0	42	42	95	6.56986	0.000128319
1224	H4	Transcriptional regulation by small RNAs	4200.5	0.00097136	0.5	0	1	0.000532002	TRUE	0	42	42	95	6.56986	0.000128319
1225	H4	Transcriptional regulation of granulopoiesis	4194.5	0.00097136	0.5	0	1	0.000532002	TRUE	0	42	42	95	6.56986	0.000128319
1226	HATs acetylate histones	Chromatin modifying enzymes	6108.5	0.00217324	0.5	2	3	0.0409745	TRUE	5	2	7	8	3	0.000543309
1227	HATs acetylate histones	HATs acetylate histones	5900.5	0.00272551	0.5	1	2	0.0341038	FALSE	5	2	7	8	3	0.000681378
1228	HBA	Cytoprotection by HMOX1	4400.5	0.00249259	0.5	0	1	0.00136516	TRUE	0	5	5	14	3.80735	0.000518495
1229	HBA	Erythrocytes take up carbon dioxide and release oxygen	4402.5	0.00249259	0.5	0	1	0.00136516	TRUE	0	5	5	14	3.80735	0.000518495
1230	HBA	Erythrocytes take up oxygen and release carbon dioxide	4404.5	0.00249259	0.5	0	1	0.00136516	TRUE	0	5	5	14	3.80735	0.000518495
1231	HBA	Heme signaling	4408.5	0.00249259	0.5	0	1	0.00136516	TRUE	0	5	5	14	3.80735	0.000518495
1232	HBA	Scavenging of heme from plasma	4406.5	0.00249259	0.5	0	1	0.00136516	TRUE	0	5	5	14	3.80735	0.000518495
1233	HBB	Chaperone Mediated Autophagy	4396.5	0.0355108	0.5	0	1	0.0194488	TRUE	0	8	8	20	4.32193	0.00667254
1234	HBB	Cytoprotection by HMOX1	4384.5	0.0355108	0.5	0	1	0.0194488	TRUE	0	8	8	20	4.32193	0.00667254
1235	HBB	Erythrocytes take up carbon dioxide and release oxygen	4386.5	0.0355108	0.5	0	1	0.0194488	TRUE	0	8	8	20	4.32193	0.00667254
1236	HBB	Erythrocytes take up oxygen and release carbon dioxide	4388.5	0.0355108	0.5	0	1	0.0194488	TRUE	0	8	8	20	4.32193	0.00667254
1237	HBB	Heme signaling	4394.5	0.0355108	0.5	0	1	0.0194488	TRUE	0	8	8	20	4.32193	0.00667254
1238	HBB	Late endosomal microautophagy	4398.5	0.0355108	0.5	0	1	0.0194488	TRUE	0	8	8	20	4.32193	0.00667254
1239	HBB	Neutrophil degranulation	4390.5	0.0355108	0.5	0	1	0.0194488	TRUE	0	8	8	20	4.32193	0.00667254
1240	HBB	Scavenging of heme from plasma	4392.5	0.0355108	0.5	0	1	0.0194488	TRUE	0	8	8	20	4.32193	0.00667254
1241	HCMV Early Events	HCMV Infection	5718.5	5.3147e-06	0.5	1	2	6.65019e-05	TRUE	8	1	9	13	3.70044	1.13068e-06
1242	HCMV Infection	Infectious disease	6110.5	0.00340935	0.5	2	3	0.0642804	TRUE	2	1	3	15	3.90689	0.000694809
1243	HCMV Late Events	HCMV Infection	5720.5	0.0033077	0.5	1	2	0.0413887	TRUE	4	1	5	9	3.16993	0.000793228
1244	HDACs deacetylate histones	Chromatin modifying enzymes	6120.5	0.00112242	0.5	2	3	0.0211623	TRUE	4	2	6	7	2.80735	0.000294804
1245	HDACs deacetylate histones	HDACs deacetylate histones	5894.5	0.00120739	0.5	1	2	0.0151079	FALSE	4	2	6	7	2.80735	0.000317122
1246	HDL assembly	Plasma lipoprotein assembly	5670.5	0.00454548	0.5	1	2	0.0568768	TRUE	2	1	3	7	2.80735	0.00119387
1247	HDL clearance	Plasma lipoprotein clearance	5680.5	0.00171634	0.5	1	2	0.0214763	TRUE	1	1	2	6	2.58496	0.000478762
1248	HDL remodeling	Plasma lipoprotein remodeling	5678.5	0.0013395	0.5	1	2	0.016761	TRUE	6	1	7	11	3.45943	0.000300375
1249	HDMs demethylate histones	Chromatin modifying enzymes	6062.5	0.000164886	0.5	2	3	0.00310878	TRUE	2	2	4	5	2.32193	4.96355e-05
1250	HDMs demethylate histones	HDMs demethylate histones	5898.5	0.000483077	0.5	1	2	0.00604466	FALSE	2	2	4	5	2.32193	0.000145421
1251	HDR through Homologous Recombination (HRR) or Single Strand Annealing (SSA)	Homology Directed Repair	5572.5	0.000955717	0.5	1	2	0.0119587	TRUE	2	1	3	7	2.80735	0.000251019
1252	HEMO	Scavenging of heme from plasma	1422.5	0.00160242	0.5	0	1	0.000877627	TRUE	0	1	1	5	2.32193	0.000482377
1253	HEP2	Common Pathway of Fibrin Clot Formation	1876.5	0.010579	0.5	0	1	0.00579401	TRUE	0	4	4	10	3.32193	0.00244776
1254	HEP2	Intrinsic Pathway of Fibrin Clot Formation	1874.5	0.010579	0.5	0	1	0.00579401	TRUE	0	4	4	10	3.32193	0.00244776
1255	HEP2	Post-translational protein phosphorylation	1880.5	0.010579	0.5	0	1	0.00579401	TRUE	0	4	4	10	3.32193	0.00244776
1256	HEP2	Regulation of Insulin-like Growth Factor (IGF) transport and uptake by Insulin-like Growth Factor Binding Proteins (IGFBPs)	1878.5	0.010579	0.5	0	1	0.00579401	TRUE	0	4	4	10	3.32193	0.00244776
1257	HGFA	MET Receptor Activation	4526.5	0.0112543	0.5	0	1	0.00616383	TRUE	0	1	1	6	2.58496	0.0031393
1258	HGFL	Signaling by MST1	3180.5	0.001522	0.5	0	1	0.000833578	TRUE	0	1	1	5	2.32193	0.000458166
1259	HIV Infection	Infectious disease	6466.5	0.00103607	0.5	2	3	0.0195343	TRUE	2	1	3	18	4.16993	0.000200404
1260	HIV Life Cycle	HIV Infection	5222.5	0.000992196	0.5	1	2	0.0124152	TRUE	2	1	3	7	2.80735	0.0002606
1261	HPPD	Tyrosine catabolism	3618.5	0.00141526	0.5	0	1	0.000775121	TRUE	0	1	1	6	2.58496	0.000394777
1262	HPT	Neutrophil degranulation	176.5	0.0031689	0.5	0	1	0.00173557	TRUE	0	2	2	8	3	0.000792225
1263	HPT	Scavenging of heme from plasma	178.5	0.0031689	0.5	0	1	0.00173557	TRUE	0	2	2	8	3	0.000792225
1264	HPTR	Scavenging of heme from plasma	180.5	0.00160682	0.5	0	1	0.000880034	TRUE	0	1	1	5	2.32193	0.0004837
1265	HRG	Dissolution of Fibrin Clot	1528.5	0.00510034	0.5	0	1	0.00279339	TRUE	0	2	2	7	2.80735	0.0013396
1266	HRG	Platelet degranulation	1526.5	0.00510034	0.5	0	1	0.00279339	TRUE	0	2	2	7	2.80735	0.0013396
1267	HS71L	HSF1-dependent transactivation	3628.5	0.00113917	0.5	0	1	0.000623911	TRUE	0	3	3	8	3	0.000284794
1268	HS71L	HSP90 chaperone cycle for steroid hormone receptors (SHR) in the presence of ligand	3630.5	0.00113917	0.5	0	1	0.000623911	TRUE	0	3	3	8	3	0.000284794
1269	HS71L	Regulation of HSF1-mediated heat shock response	3626.5	0.00113917	0.5	0	1	0.000623911	TRUE	0	3	3	8	3	0.000284794
1270	HS90A	Aggrephagy	2232.5	0.0147746	0.5	0	1	0.00809186	TRUE	0	35	35	84	6.39232	0.00199864
1271	HS90A	Anchoring of the basal body to the plasma membrane	2248.5	0.0147746	0.5	0	1	0.00809186	TRUE	0	35	35	84	6.39232	0.00199864
1272	HS90A	Chaperone Mediated Autophagy	2250.5	0.0147746	0.5	0	1	0.00809186	TRUE	0	35	35	84	6.39232	0.00199864
1273	HS90A	Constitutive Signaling by Overexpressed ERBB2	2186.5	0.0147746	0.5	0	1	0.00809186	TRUE	0	35	35	84	6.39232	0.00199864
1274	HS90A	Downregulation of ERBB2 signaling	2182.5	0.0147746	0.5	0	1	0.00809186	TRUE	0	35	35	84	6.39232	0.00199864
1275	HS90A	Drug resistance in ERBB2 KD mutants	2190.5	0.0147746	0.5	0	1	0.00809186	TRUE	0	35	35	84	6.39232	0.00199864
1276	HS90A	Drug resistance in ERBB2 TMD/JMD mutants	2196.5	0.0147746	0.5	0	1	0.00809186	TRUE	0	35	35	84	6.39232	0.00199864
1277	HS90A	Drug-mediated inhibition of ERBB2 signaling	2184.5	0.0147746	0.5	0	1	0.00809186	TRUE	0	35	35	84	6.39232	0.00199864
1278	HS90A	Estrogen-dependent gene expression	2228.5	0.0147746	0.5	0	1	0.00809186	TRUE	0	35	35	84	6.39232	0.00199864
1279	HS90A	Extra-nuclear estrogen signaling	2226.5	0.0147746	0.5	0	1	0.00809186	TRUE	0	35	35	84	6.39232	0.00199864
1280	HS90A	G2/M Transition	2218.5	0.0147746	0.5	0	1	0.00809186	TRUE	0	35	35	84	6.39232	0.00199864
1281	HS90A	HSF1 activation	2210.5	0.0147746	0.5	0	1	0.00809186	TRUE	0	35	35	84	6.39232	0.00199864
1282	HS90A	HSF1-dependent transactivation	2212.5	0.0147746	0.5	0	1	0.00809186	TRUE	0	35	35	84	6.39232	0.00199864
1283	HS90A	HSP90 chaperone cycle for steroid hormone receptors (SHR) in the presence of ligand	2246.5	0.0147746	0.5	0	1	0.00809186	TRUE	0	35	35	84	6.39232	0.00199864
1284	HS90A	Influenza Viral RNA Transcription and Replication	2202.5	0.0147746	0.5	0	1	0.00809186	TRUE	0	35	35	84	6.39232	0.00199864
1285	HS90A	Interleukin-4 and Interleukin-13 signaling	2216.5	0.0147746	0.5	0	1	0.00809186	TRUE	0	35	35	84	6.39232	0.00199864
1286	HS90A	Mitotic Prometaphase	2224.5	0.0147746	0.5	0	1	0.00809186	TRUE	0	35	35	84	6.39232	0.00199864
1287	HS90A	Neutrophil degranulation	2238.5	0.0147746	0.5	0	1	0.00809186	TRUE	0	35	35	84	6.39232	0.00199864
1288	HS90A	PIWI-interacting RNA (piRNA) biogenesis	2242.5	0.0147746	0.5	0	1	0.00809186	TRUE	0	35	35	84	6.39232	0.00199864
1289	HS90A	Potential therapeutics for SARS	2234.5	0.0147746	0.5	0	1	0.00809186	TRUE	0	35	35	84	6.39232	0.00199864
1290	HS90A	RHO GTPase cycle	2206.5	0.0147746	0.5	0	1	0.00809186	TRUE	0	35	35	84	6.39232	0.00199864
1291	HS90A	Regulation of actin dynamics for phagocytic cup formation	2208.5	0.0147746	0.5	0	1	0.00809186	TRUE	0	35	35	84	6.39232	0.00199864
1292	HS90A	Regulation of necroptotic cell death	2220.5	0.0147746	0.5	0	1	0.00809186	TRUE	0	35	35	84	6.39232	0.00199864
1293	HS90A	SARS-CoV-2 Infection	2236.5	0.0147746	0.5	0	1	0.00809186	TRUE	0	35	35	84	6.39232	0.00199864
1294	HS90A	Scavenging by Class F Receptors	2244.5	0.0147746	0.5	0	1	0.00809186	TRUE	0	35	35	84	6.39232	0.00199864
1295	HS90A	Semaphorin interactions	2214.5	0.0147746	0.5	0	1	0.00809186	TRUE	0	35	35	84	6.39232	0.00199864
1296	HS90A	Signaling by EGFRvIII in Cancer	2198.5	0.0147746	0.5	0	1	0.00809186	TRUE	0	35	35	84	6.39232	0.00199864
1297	HS90A	Signaling by ERBB2 ECD mutants	2192.5	0.0147746	0.5	0	1	0.00809186	TRUE	0	35	35	84	6.39232	0.00199864
1298	HS90A	Signaling by ERBB2 KD Mutants	2188.5	0.0147746	0.5	0	1	0.00809186	TRUE	0	35	35	84	6.39232	0.00199864
1299	HS90A	Signaling by ERBB2 TMD/JMD mutants	2194.5	0.0147746	0.5	0	1	0.00809186	TRUE	0	35	35	84	6.39232	0.00199864
1300	HS90A	Signaling by Ligand-Responsive EGFR Variants in Cancer	2200.5	0.0147746	0.5	0	1	0.00809186	TRUE	0	35	35	84	6.39232	0.00199864
1301	HS90A	Tetrahydrobiopterin (BH4) synthesis, recycling, salvage and regulation	2230.5	0.0147746	0.5	0	1	0.00809186	TRUE	0	35	35	84	6.39232	0.00199864
1302	HS90A	Uptake and function of diphtheria toxin	2222.5	0.0147746	0.5	0	1	0.00809186	TRUE	0	35	35	84	6.39232	0.00199864
1303	HS90A	VEGFA-VEGFR2 Pathway	2204.5	0.0147746	0.5	0	1	0.00809186	TRUE	0	35	35	84	6.39232	0.00199864
1304	HS90A	eNOS activation	2240.5	0.0147746	0.5	0	1	0.00809186	TRUE	0	35	35	84	6.39232	0.00199864
1305	HS90B	Aryl hydrocarbon receptor signalling	2326.5	0.0249562	0.5	0	1	0.0136682	TRUE	0	16	16	45	5.49185	0.00384424
1306	HS90B	Cell recruitment (pro-inflammatory response)	2340.5	0.0249562	0.5	0	1	0.0136682	TRUE	0	16	16	45	5.49185	0.00384424
1307	HS90B	Chaperone Mediated Autophagy	2350.5	0.0249562	0.5	0	1	0.0136682	TRUE	0	16	16	45	5.49185	0.00384424
1308	HS90B	Estrogen-dependent gene expression	2338.5	0.0249562	0.5	0	1	0.0136682	TRUE	0	16	16	45	5.49185	0.00384424
1309	HS90B	G2/M Transition	2334.5	0.0249562	0.5	0	1	0.0136682	TRUE	0	16	16	45	5.49185	0.00384424
1310	HS90B	HSF1 activation	2328.5	0.0249562	0.5	0	1	0.0136682	TRUE	0	16	16	45	5.49185	0.00384424
1311	HS90B	HSF1-dependent transactivation	2330.5	0.0249562	0.5	0	1	0.0136682	TRUE	0	16	16	45	5.49185	0.00384424
1312	HS90B	HSP90 chaperone cycle for steroid hormone receptors (SHR) in the presence of ligand	2348.5	0.0249562	0.5	0	1	0.0136682	TRUE	0	16	16	45	5.49185	0.00384424
1313	HS90B	Inflammasomes	2320.5	0.0249562	0.5	0	1	0.0136682	TRUE	0	16	16	45	5.49185	0.00384424
1314	HS90B	Neutrophil degranulation	2346.5	0.0249562	0.5	0	1	0.0136682	TRUE	0	16	16	45	5.49185	0.00384424
1315	HS90B	Potential therapeutics for SARS	2342.5	0.0249562	0.5	0	1	0.0136682	TRUE	0	16	16	45	5.49185	0.00384424
1316	HS90B	RHO GTPase cycle	2322.5	0.0249562	0.5	0	1	0.0136682	TRUE	0	16	16	45	5.49185	0.00384424
1317	HS90B	Regulation of actin dynamics for phagocytic cup formation	2324.5	0.0249562	0.5	0	1	0.0136682	TRUE	0	16	16	45	5.49185	0.00384424
1318	HS90B	SARS-CoV-2 Infection	2344.5	0.0249562	0.5	0	1	0.0136682	TRUE	0	16	16	45	5.49185	0.00384424
1319	HS90B	Semaphorin interactions	2332.5	0.0249562	0.5	0	1	0.0136682	TRUE	0	16	16	45	5.49185	0.00384424
1320	HS90B	Uptake and function of diphtheria toxin	2336.5	0.0249562	0.5	0	1	0.0136682	TRUE	0	16	16	45	5.49185	0.00384424
1321	HSF1 activation	Cellular response to heat stress	5410.5	4.23507e-05	0.5	1	2	0.000529927	TRUE	3	1	4	8	3	1.05877e-05
1322	HSF1-dependent transactivation	Cellular response to heat stress	5412.5	0.00194726	0.5	1	2	0.0243657	TRUE	5	1	6	10	3.32193	0.000450553
1323	HSP72	HSF1-dependent transactivation	3884.5	0.00885677	0.5	0	1	0.00485074	TRUE	0	4	4	12	3.58496	0.0019317
1324	HSP72	HSP90 chaperone cycle for steroid hormone receptors (SHR) in the presence of ligand	3888.5	0.00885677	0.5	0	1	0.00485074	TRUE	0	4	4	12	3.58496	0.0019317
1325	HSP72	Meiotic synapsis	3886.5	0.00885677	0.5	0	1	0.00485074	TRUE	0	4	4	12	3.58496	0.0019317
1326	HSP72	Regulation of HSF1-mediated heat shock response	3882.5	0.00885677	0.5	0	1	0.00485074	TRUE	0	4	4	12	3.58496	0.0019317
1327	HSP76	Neutrophil degranulation	2816.5	0.0011171	0.5	0	1	0.000611819	TRUE	0	2	2	9	3.16993	0.000267893
1328	HSP76	Regulation of HSF1-mediated heat shock response	2814.5	0.0011171	0.5	0	1	0.000611819	TRUE	0	2	2	9	3.16993	0.000267893
1329	HSP7C	AUF1 (hnRNP D0) binds and destabilizes mRNA	2580.5	0.0365798	0.5	0	1	0.0200343	TRUE	0	15	15	42	5.39232	0.00572246
1330	HSP7C	Chaperone Mediated Autophagy	2584.5	0.0365798	0.5	0	1	0.0200343	TRUE	0	15	15	42	5.39232	0.00572246
1331	HSP7C	GABA synthesis, release, reuptake and degradation	2558.5	0.0365798	0.5	0	1	0.0200343	TRUE	0	15	15	42	5.39232	0.00572246
1332	HSP7C	Golgi Associated Vesicle Biogenesis	2562.5	0.0365798	0.5	0	1	0.0200343	TRUE	0	15	15	42	5.39232	0.00572246
1333	HSP7C	HSF1-dependent transactivation	2566.5	0.0365798	0.5	0	1	0.0200343	TRUE	0	15	15	42	5.39232	0.00572246
1334	HSP7C	HSP90 chaperone cycle for steroid hormone receptors (SHR) in the presence of ligand	2578.5	0.0365798	0.5	0	1	0.0200343	TRUE	0	15	15	42	5.39232	0.00572246
1335	HSP7C	Interleukin-4 and Interleukin-13 signaling	2570.5	0.0365798	0.5	0	1	0.0200343	TRUE	0	15	15	42	5.39232	0.00572246
1336	HSP7C	L1CAM interactions	2568.5	0.0365798	0.5	0	1	0.0200343	TRUE	0	15	15	42	5.39232	0.00572246
1337	HSP7C	Late endosomal microautophagy	2586.5	0.0365798	0.5	0	1	0.0200343	TRUE	0	15	15	42	5.39232	0.00572246
1338	HSP7C	Lipophagy	2574.5	0.0365798	0.5	0	1	0.0200343	TRUE	0	15	15	42	5.39232	0.00572246
1339	HSP7C	Lysosome Vesicle Biogenesis	2560.5	0.0365798	0.5	0	1	0.0200343	TRUE	0	15	15	42	5.39232	0.00572246
1340	HSP7C	Neutrophil degranulation	2576.5	0.0365798	0.5	0	1	0.0200343	TRUE	0	15	15	42	5.39232	0.00572246
1341	HSP7C	Protein methylation	2582.5	0.0365798	0.5	0	1	0.0200343	TRUE	0	15	15	42	5.39232	0.00572246
1342	HSP7C	Regulation of HSF1-mediated heat shock response	2564.5	0.0365798	0.5	0	1	0.0200343	TRUE	0	15	15	42	5.39232	0.00572246
1343	HSP7C	mRNA Splicing - Major Pathway	2572.5	0.0365798	0.5	0	1	0.0200343	TRUE	0	15	15	42	5.39232	0.00572246
1344	HSP90 chaperone cycle for steroid hormone receptors (SHR) in the presence of ligand	Cellular responses to stress	6446.5	0.00168551	0.5	2	3	0.0317789	TRUE	11	2	13	14	3.80735	0.000350612
1345	HSP90 chaperone cycle for steroid hormone receptors (SHR) in the presence of ligand	HSP90 chaperone cycle for steroid hormone receptors (SHR) in the presence of ligand	5884.5	0.0023892	0.5	1	2	0.0298957	FALSE	11	2	13	14	3.80735	0.000496989
1346	HV102	Antigen activates B Cell Receptor (BCR) leading to generation of second messengers	2946.5	0.0034808	0.5	0	1	0.00190639	TRUE	0	16	16	31	4.9542	0.000584596
1347	HV102	CD22 mediated BCR regulation	2944.5	0.0034808	0.5	0	1	0.00190639	TRUE	0	16	16	31	4.9542	0.000584596
1348	HV102	FCERI mediated Ca+2 mobilization	2934.5	0.0034808	0.5	0	1	0.00190639	TRUE	0	16	16	31	4.9542	0.000584596
1349	HV102	FCERI mediated MAPK activation	2932.5	0.0034808	0.5	0	1	0.00190639	TRUE	0	16	16	31	4.9542	0.000584596
1350	HV102	FCERI mediated NF-kB activation	2936.5	0.0034808	0.5	0	1	0.00190639	TRUE	0	16	16	31	4.9542	0.000584596
1351	HV102	FCGR activation	2924.5	0.0034808	0.5	0	1	0.00190639	TRUE	0	16	16	31	4.9542	0.000584596
1352	HV102	Immunoregulatory interactions between a Lymphoid and a non-Lymphoid cell	2948.5	0.0034808	0.5	0	1	0.00190639	TRUE	0	16	16	31	4.9542	0.000584596
1353	HV102	Initial triggering of complement	2920.5	0.0034808	0.5	0	1	0.00190639	TRUE	0	16	16	31	4.9542	0.000584596
1354	HV102	Leishmania parasite growth and survival	2940.5	0.0034808	0.5	0	1	0.00190639	TRUE	0	16	16	31	4.9542	0.000584596
1355	HV102	Parasite infection	2938.5	0.0034808	0.5	0	1	0.00190639	TRUE	0	16	16	31	4.9542	0.000584596
1356	HV102	Potential therapeutics for SARS	2942.5	0.0034808	0.5	0	1	0.00190639	TRUE	0	16	16	31	4.9542	0.000584596
1357	HV102	Regulation of Complement cascade	2922.5	0.0034808	0.5	0	1	0.00190639	TRUE	0	16	16	31	4.9542	0.000584596
1358	HV102	Regulation of actin dynamics for phagocytic cup formation	2926.5	0.0034808	0.5	0	1	0.00190639	TRUE	0	16	16	31	4.9542	0.000584596
1359	HV102	Role of LAT2/NTAL/LAB on calcium mobilization	2930.5	0.0034808	0.5	0	1	0.00190639	TRUE	0	16	16	31	4.9542	0.000584596
1360	HV102	Role of phospholipids in phagocytosis	2928.5	0.0034808	0.5	0	1	0.00190639	TRUE	0	16	16	31	4.9542	0.000584596
1361	HV102	Scavenging of heme from plasma	2950.5	0.0034808	0.5	0	1	0.00190639	TRUE	0	16	16	31	4.9542	0.000584596
1362	HV146	Antigen activates B Cell Receptor (BCR) leading to generation of second messengers	710.5	0.00773154	0.5	0	1	0.00423447	TRUE	0	16	16	31	4.9542	0.0012985
1363	HV146	CD22 mediated BCR regulation	708.5	0.00773154	0.5	0	1	0.00423447	TRUE	0	16	16	31	4.9542	0.0012985
1364	HV146	FCERI mediated Ca+2 mobilization	698.5	0.00773154	0.5	0	1	0.00423447	TRUE	0	16	16	31	4.9542	0.0012985
1365	HV146	FCERI mediated MAPK activation	696.5	0.00773154	0.5	0	1	0.00423447	TRUE	0	16	16	31	4.9542	0.0012985
1366	HV146	FCERI mediated NF-kB activation	700.5	0.00773154	0.5	0	1	0.00423447	TRUE	0	16	16	31	4.9542	0.0012985
1367	HV146	FCGR activation	688.5	0.00773154	0.5	0	1	0.00423447	TRUE	0	16	16	31	4.9542	0.0012985
1368	HV146	Immunoregulatory interactions between a Lymphoid and a non-Lymphoid cell	712.5	0.00773154	0.5	0	1	0.00423447	TRUE	0	16	16	31	4.9542	0.0012985
1369	HV146	Initial triggering of complement	684.5	0.00773154	0.5	0	1	0.00423447	TRUE	0	16	16	31	4.9542	0.0012985
1370	HV146	Leishmania parasite growth and survival	704.5	0.00773154	0.5	0	1	0.00423447	TRUE	0	16	16	31	4.9542	0.0012985
1371	HV146	Parasite infection	702.5	0.00773154	0.5	0	1	0.00423447	TRUE	0	16	16	31	4.9542	0.0012985
1372	HV146	Potential therapeutics for SARS	706.5	0.00773154	0.5	0	1	0.00423447	TRUE	0	16	16	31	4.9542	0.0012985
1373	HV146	Regulation of Complement cascade	686.5	0.00773154	0.5	0	1	0.00423447	TRUE	0	16	16	31	4.9542	0.0012985
1374	HV146	Regulation of actin dynamics for phagocytic cup formation	690.5	0.00773154	0.5	0	1	0.00423447	TRUE	0	16	16	31	4.9542	0.0012985
1375	HV146	Role of LAT2/NTAL/LAB on calcium mobilization	694.5	0.00773154	0.5	0	1	0.00423447	TRUE	0	16	16	31	4.9542	0.0012985
1376	HV146	Role of phospholipids in phagocytosis	692.5	0.00773154	0.5	0	1	0.00423447	TRUE	0	16	16	31	4.9542	0.0012985
1377	HV146	Scavenging of heme from plasma	714.5	0.00773154	0.5	0	1	0.00423447	TRUE	0	16	16	31	4.9542	0.0012985
1378	HV169	Antigen activates B Cell Receptor (BCR) leading to generation of second messengers	678.5	0.0097412	0.5	0	1	0.00533513	TRUE	0	16	16	31	4.9542	0.00163602
1379	HV169	CD22 mediated BCR regulation	676.5	0.0097412	0.5	0	1	0.00533513	TRUE	0	16	16	31	4.9542	0.00163602
1380	HV169	FCERI mediated Ca+2 mobilization	666.5	0.0097412	0.5	0	1	0.00533513	TRUE	0	16	16	31	4.9542	0.00163602
1381	HV169	FCERI mediated MAPK activation	664.5	0.0097412	0.5	0	1	0.00533513	TRUE	0	16	16	31	4.9542	0.00163602
1382	HV169	FCERI mediated NF-kB activation	668.5	0.0097412	0.5	0	1	0.00533513	TRUE	0	16	16	31	4.9542	0.00163602
1383	HV169	FCGR activation	656.5	0.0097412	0.5	0	1	0.00533513	TRUE	0	16	16	31	4.9542	0.00163602
1384	HV169	Immunoregulatory interactions between a Lymphoid and a non-Lymphoid cell	680.5	0.0097412	0.5	0	1	0.00533513	TRUE	0	16	16	31	4.9542	0.00163602
1385	HV169	Initial triggering of complement	652.5	0.0097412	0.5	0	1	0.00533513	TRUE	0	16	16	31	4.9542	0.00163602
1386	HV169	Leishmania parasite growth and survival	672.5	0.0097412	0.5	0	1	0.00533513	TRUE	0	16	16	31	4.9542	0.00163602
1387	HV169	Parasite infection	670.5	0.0097412	0.5	0	1	0.00533513	TRUE	0	16	16	31	4.9542	0.00163602
1388	HV169	Potential therapeutics for SARS	674.5	0.0097412	0.5	0	1	0.00533513	TRUE	0	16	16	31	4.9542	0.00163602
1389	HV169	Regulation of Complement cascade	654.5	0.0097412	0.5	0	1	0.00533513	TRUE	0	16	16	31	4.9542	0.00163602
1390	HV169	Regulation of actin dynamics for phagocytic cup formation	658.5	0.0097412	0.5	0	1	0.00533513	TRUE	0	16	16	31	4.9542	0.00163602
1391	HV169	Role of LAT2/NTAL/LAB on calcium mobilization	662.5	0.0097412	0.5	0	1	0.00533513	TRUE	0	16	16	31	4.9542	0.00163602
1392	HV169	Role of phospholipids in phagocytosis	660.5	0.0097412	0.5	0	1	0.00533513	TRUE	0	16	16	31	4.9542	0.00163602
1393	HV169	Scavenging of heme from plasma	682.5	0.0097412	0.5	0	1	0.00533513	TRUE	0	16	16	31	4.9542	0.00163602
1394	HV307	Antigen activates B Cell Receptor (BCR) leading to generation of second messengers	870.5	0.0124624	0.5	0	1	0.00682552	TRUE	0	16	16	31	4.9542	0.00209305
1395	HV307	CD22 mediated BCR regulation	868.5	0.0124624	0.5	0	1	0.00682552	TRUE	0	16	16	31	4.9542	0.00209305
1396	HV307	FCERI mediated Ca+2 mobilization	858.5	0.0124624	0.5	0	1	0.00682552	TRUE	0	16	16	31	4.9542	0.00209305
1397	HV307	FCERI mediated MAPK activation	856.5	0.0124624	0.5	0	1	0.00682552	TRUE	0	16	16	31	4.9542	0.00209305
1398	HV307	FCERI mediated NF-kB activation	860.5	0.0124624	0.5	0	1	0.00682552	TRUE	0	16	16	31	4.9542	0.00209305
1399	HV307	FCGR activation	848.5	0.0124624	0.5	0	1	0.00682552	TRUE	0	16	16	31	4.9542	0.00209305
1400	HV307	Immunoregulatory interactions between a Lymphoid and a non-Lymphoid cell	872.5	0.0124624	0.5	0	1	0.00682552	TRUE	0	16	16	31	4.9542	0.00209305
1401	HV307	Initial triggering of complement	844.5	0.0124624	0.5	0	1	0.00682552	TRUE	0	16	16	31	4.9542	0.00209305
1402	HV307	Leishmania parasite growth and survival	864.5	0.0124624	0.5	0	1	0.00682552	TRUE	0	16	16	31	4.9542	0.00209305
1403	HV307	Parasite infection	862.5	0.0124624	0.5	0	1	0.00682552	TRUE	0	16	16	31	4.9542	0.00209305
1404	HV307	Potential therapeutics for SARS	866.5	0.0124624	0.5	0	1	0.00682552	TRUE	0	16	16	31	4.9542	0.00209305
1405	HV307	Regulation of Complement cascade	846.5	0.0124624	0.5	0	1	0.00682552	TRUE	0	16	16	31	4.9542	0.00209305
1406	HV307	Regulation of actin dynamics for phagocytic cup formation	850.5	0.0124624	0.5	0	1	0.00682552	TRUE	0	16	16	31	4.9542	0.00209305
1407	HV307	Role of LAT2/NTAL/LAB on calcium mobilization	854.5	0.0124624	0.5	0	1	0.00682552	TRUE	0	16	16	31	4.9542	0.00209305
1408	HV307	Role of phospholipids in phagocytosis	852.5	0.0124624	0.5	0	1	0.00682552	TRUE	0	16	16	31	4.9542	0.00209305
1409	HV307	Scavenging of heme from plasma	874.5	0.0124624	0.5	0	1	0.00682552	TRUE	0	16	16	31	4.9542	0.00209305
1410	HV313	Antigen activates B Cell Receptor (BCR) leading to generation of second messengers	806.5	0.00469492	0.5	0	1	0.00257135	TRUE	0	16	16	31	4.9542	0.000788507
1411	HV313	CD22 mediated BCR regulation	804.5	0.00469492	0.5	0	1	0.00257135	TRUE	0	16	16	31	4.9542	0.000788507
1412	HV313	FCERI mediated Ca+2 mobilization	794.5	0.00469492	0.5	0	1	0.00257135	TRUE	0	16	16	31	4.9542	0.000788507
1413	HV313	FCERI mediated MAPK activation	792.5	0.00469492	0.5	0	1	0.00257135	TRUE	0	16	16	31	4.9542	0.000788507
1414	HV313	FCERI mediated NF-kB activation	796.5	0.00469492	0.5	0	1	0.00257135	TRUE	0	16	16	31	4.9542	0.000788507
1415	HV313	FCGR activation	784.5	0.00469492	0.5	0	1	0.00257135	TRUE	0	16	16	31	4.9542	0.000788507
1416	HV313	Immunoregulatory interactions between a Lymphoid and a non-Lymphoid cell	808.5	0.00469492	0.5	0	1	0.00257135	TRUE	0	16	16	31	4.9542	0.000788507
1417	HV313	Initial triggering of complement	780.5	0.00469492	0.5	0	1	0.00257135	TRUE	0	16	16	31	4.9542	0.000788507
1418	HV313	Leishmania parasite growth and survival	800.5	0.00469492	0.5	0	1	0.00257135	TRUE	0	16	16	31	4.9542	0.000788507
1419	HV313	Parasite infection	798.5	0.00469492	0.5	0	1	0.00257135	TRUE	0	16	16	31	4.9542	0.000788507
1420	HV313	Potential therapeutics for SARS	802.5	0.00469492	0.5	0	1	0.00257135	TRUE	0	16	16	31	4.9542	0.000788507
1421	HV313	Regulation of Complement cascade	782.5	0.00469492	0.5	0	1	0.00257135	TRUE	0	16	16	31	4.9542	0.000788507
1422	HV313	Regulation of actin dynamics for phagocytic cup formation	786.5	0.00469492	0.5	0	1	0.00257135	TRUE	0	16	16	31	4.9542	0.000788507
1423	HV313	Role of LAT2/NTAL/LAB on calcium mobilization	790.5	0.00469492	0.5	0	1	0.00257135	TRUE	0	16	16	31	4.9542	0.000788507
1424	HV313	Role of phospholipids in phagocytosis	788.5	0.00469492	0.5	0	1	0.00257135	TRUE	0	16	16	31	4.9542	0.000788507
1425	HV313	Scavenging of heme from plasma	810.5	0.00469492	0.5	0	1	0.00257135	TRUE	0	16	16	31	4.9542	0.000788507
1426	HV323	Antigen activates B Cell Receptor (BCR) leading to generation of second messengers	774.5	0.0285268	0.5	0	1	0.0156238	TRUE	0	16	16	31	4.9542	0.00479105
1427	HV323	CD22 mediated BCR regulation	772.5	0.0285268	0.5	0	1	0.0156238	TRUE	0	16	16	31	4.9542	0.00479105
1428	HV323	FCERI mediated Ca+2 mobilization	762.5	0.0285268	0.5	0	1	0.0156238	TRUE	0	16	16	31	4.9542	0.00479105
1429	HV323	FCERI mediated MAPK activation	760.5	0.0285268	0.5	0	1	0.0156238	TRUE	0	16	16	31	4.9542	0.00479105
1430	HV323	FCERI mediated NF-kB activation	764.5	0.0285268	0.5	0	1	0.0156238	TRUE	0	16	16	31	4.9542	0.00479105
1431	HV323	FCGR activation	752.5	0.0285268	0.5	0	1	0.0156238	TRUE	0	16	16	31	4.9542	0.00479105
1432	HV323	Immunoregulatory interactions between a Lymphoid and a non-Lymphoid cell	776.5	0.0285268	0.5	0	1	0.0156238	TRUE	0	16	16	31	4.9542	0.00479105
1433	HV323	Initial triggering of complement	748.5	0.0285268	0.5	0	1	0.0156238	TRUE	0	16	16	31	4.9542	0.00479105
1434	HV323	Leishmania parasite growth and survival	768.5	0.0285268	0.5	0	1	0.0156238	TRUE	0	16	16	31	4.9542	0.00479105
1435	HV323	Parasite infection	766.5	0.0285268	0.5	0	1	0.0156238	TRUE	0	16	16	31	4.9542	0.00479105
1436	HV323	Potential therapeutics for SARS	770.5	0.0285268	0.5	0	1	0.0156238	TRUE	0	16	16	31	4.9542	0.00479105
1437	HV323	Regulation of Complement cascade	750.5	0.0285268	0.5	0	1	0.0156238	TRUE	0	16	16	31	4.9542	0.00479105
1438	HV323	Regulation of actin dynamics for phagocytic cup formation	754.5	0.0285268	0.5	0	1	0.0156238	TRUE	0	16	16	31	4.9542	0.00479105
1439	HV323	Role of LAT2/NTAL/LAB on calcium mobilization	758.5	0.0285268	0.5	0	1	0.0156238	TRUE	0	16	16	31	4.9542	0.00479105
1440	HV323	Role of phospholipids in phagocytosis	756.5	0.0285268	0.5	0	1	0.0156238	TRUE	0	16	16	31	4.9542	0.00479105
1441	HV323	Scavenging of heme from plasma	778.5	0.0285268	0.5	0	1	0.0156238	TRUE	0	16	16	31	4.9542	0.00479105
1442	HV348	Antigen activates B Cell Receptor (BCR) leading to generation of second messengers	742.5	0.00906518	0.5	0	1	0.00496488	TRUE	0	16	16	31	4.9542	0.00152249
1443	HV348	CD22 mediated BCR regulation	740.5	0.00906518	0.5	0	1	0.00496488	TRUE	0	16	16	31	4.9542	0.00152249
1444	HV348	FCERI mediated Ca+2 mobilization	730.5	0.00906518	0.5	0	1	0.00496488	TRUE	0	16	16	31	4.9542	0.00152249
1445	HV348	FCERI mediated MAPK activation	728.5	0.00906518	0.5	0	1	0.00496488	TRUE	0	16	16	31	4.9542	0.00152249
1446	HV348	FCERI mediated NF-kB activation	732.5	0.00906518	0.5	0	1	0.00496488	TRUE	0	16	16	31	4.9542	0.00152249
1447	HV348	FCGR activation	720.5	0.00906518	0.5	0	1	0.00496488	TRUE	0	16	16	31	4.9542	0.00152249
1448	HV348	Immunoregulatory interactions between a Lymphoid and a non-Lymphoid cell	744.5	0.00906518	0.5	0	1	0.00496488	TRUE	0	16	16	31	4.9542	0.00152249
1449	HV348	Initial triggering of complement	716.5	0.00906518	0.5	0	1	0.00496488	TRUE	0	16	16	31	4.9542	0.00152249
1450	HV348	Leishmania parasite growth and survival	736.5	0.00906518	0.5	0	1	0.00496488	TRUE	0	16	16	31	4.9542	0.00152249
1451	HV348	Parasite infection	734.5	0.00906518	0.5	0	1	0.00496488	TRUE	0	16	16	31	4.9542	0.00152249
1452	HV348	Potential therapeutics for SARS	738.5	0.00906518	0.5	0	1	0.00496488	TRUE	0	16	16	31	4.9542	0.00152249
1453	HV348	Regulation of Complement cascade	718.5	0.00906518	0.5	0	1	0.00496488	TRUE	0	16	16	31	4.9542	0.00152249
1454	HV348	Regulation of actin dynamics for phagocytic cup formation	722.5	0.00906518	0.5	0	1	0.00496488	TRUE	0	16	16	31	4.9542	0.00152249
1455	HV348	Role of LAT2/NTAL/LAB on calcium mobilization	726.5	0.00906518	0.5	0	1	0.00496488	TRUE	0	16	16	31	4.9542	0.00152249
1456	HV348	Role of phospholipids in phagocytosis	724.5	0.00906518	0.5	0	1	0.00496488	TRUE	0	16	16	31	4.9542	0.00152249
1457	HV348	Scavenging of heme from plasma	746.5	0.00906518	0.5	0	1	0.00496488	TRUE	0	16	16	31	4.9542	0.00152249
1458	HV353	Antigen activates B Cell Receptor (BCR) leading to generation of second messengers	838.5	0.025959	0.5	0	1	0.0142174	TRUE	0	16	16	31	4.9542	0.00435978
1459	HV353	CD22 mediated BCR regulation	836.5	0.025959	0.5	0	1	0.0142174	TRUE	0	16	16	31	4.9542	0.00435978
1460	HV353	FCERI mediated Ca+2 mobilization	826.5	0.025959	0.5	0	1	0.0142174	TRUE	0	16	16	31	4.9542	0.00435978
1461	HV353	FCERI mediated MAPK activation	824.5	0.025959	0.5	0	1	0.0142174	TRUE	0	16	16	31	4.9542	0.00435978
1462	HV353	FCERI mediated NF-kB activation	828.5	0.025959	0.5	0	1	0.0142174	TRUE	0	16	16	31	4.9542	0.00435978
1463	HV353	FCGR activation	816.5	0.025959	0.5	0	1	0.0142174	TRUE	0	16	16	31	4.9542	0.00435978
1464	HV353	Immunoregulatory interactions between a Lymphoid and a non-Lymphoid cell	840.5	0.025959	0.5	0	1	0.0142174	TRUE	0	16	16	31	4.9542	0.00435978
1465	HV353	Initial triggering of complement	812.5	0.025959	0.5	0	1	0.0142174	TRUE	0	16	16	31	4.9542	0.00435978
1466	HV353	Leishmania parasite growth and survival	832.5	0.025959	0.5	0	1	0.0142174	TRUE	0	16	16	31	4.9542	0.00435978
1467	HV353	Parasite infection	830.5	0.025959	0.5	0	1	0.0142174	TRUE	0	16	16	31	4.9542	0.00435978
1468	HV353	Potential therapeutics for SARS	834.5	0.025959	0.5	0	1	0.0142174	TRUE	0	16	16	31	4.9542	0.00435978
1469	HV353	Regulation of Complement cascade	814.5	0.025959	0.5	0	1	0.0142174	TRUE	0	16	16	31	4.9542	0.00435978
1470	HV353	Regulation of actin dynamics for phagocytic cup formation	818.5	0.025959	0.5	0	1	0.0142174	TRUE	0	16	16	31	4.9542	0.00435978
1471	HV353	Role of LAT2/NTAL/LAB on calcium mobilization	822.5	0.025959	0.5	0	1	0.0142174	TRUE	0	16	16	31	4.9542	0.00435978
1472	HV353	Role of phospholipids in phagocytosis	820.5	0.025959	0.5	0	1	0.0142174	TRUE	0	16	16	31	4.9542	0.00435978
1473	HV353	Scavenging of heme from plasma	842.5	0.025959	0.5	0	1	0.0142174	TRUE	0	16	16	31	4.9542	0.00435978
1474	HV434	Antigen activates B Cell Receptor (BCR) leading to generation of second messengers	1980.5	0.00585987	0.5	0	1	0.00320938	TRUE	0	16	16	31	4.9542	0.000984158
1475	HV434	CD22 mediated BCR regulation	1978.5	0.00585987	0.5	0	1	0.00320938	TRUE	0	16	16	31	4.9542	0.000984158
1476	HV434	FCERI mediated Ca+2 mobilization	1968.5	0.00585987	0.5	0	1	0.00320938	TRUE	0	16	16	31	4.9542	0.000984158
1477	HV434	FCERI mediated MAPK activation	1966.5	0.00585987	0.5	0	1	0.00320938	TRUE	0	16	16	31	4.9542	0.000984158
1478	HV434	FCERI mediated NF-kB activation	1970.5	0.00585987	0.5	0	1	0.00320938	TRUE	0	16	16	31	4.9542	0.000984158
1479	HV434	FCGR activation	1958.5	0.00585987	0.5	0	1	0.00320938	TRUE	0	16	16	31	4.9542	0.000984158
1480	HV434	Immunoregulatory interactions between a Lymphoid and a non-Lymphoid cell	1982.5	0.00585987	0.5	0	1	0.00320938	TRUE	0	16	16	31	4.9542	0.000984158
1481	HV434	Initial triggering of complement	1954.5	0.00585987	0.5	0	1	0.00320938	TRUE	0	16	16	31	4.9542	0.000984158
1482	HV434	Leishmania parasite growth and survival	1974.5	0.00585987	0.5	0	1	0.00320938	TRUE	0	16	16	31	4.9542	0.000984158
1483	HV434	Parasite infection	1972.5	0.00585987	0.5	0	1	0.00320938	TRUE	0	16	16	31	4.9542	0.000984158
1484	HV434	Potential therapeutics for SARS	1976.5	0.00585987	0.5	0	1	0.00320938	TRUE	0	16	16	31	4.9542	0.000984158
1485	HV434	Regulation of Complement cascade	1956.5	0.00585987	0.5	0	1	0.00320938	TRUE	0	16	16	31	4.9542	0.000984158
1486	HV434	Regulation of actin dynamics for phagocytic cup formation	1960.5	0.00585987	0.5	0	1	0.00320938	TRUE	0	16	16	31	4.9542	0.000984158
1487	HV434	Role of LAT2/NTAL/LAB on calcium mobilization	1964.5	0.00585987	0.5	0	1	0.00320938	TRUE	0	16	16	31	4.9542	0.000984158
1488	HV434	Role of phospholipids in phagocytosis	1962.5	0.00585987	0.5	0	1	0.00320938	TRUE	0	16	16	31	4.9542	0.000984158
1489	HV434	Scavenging of heme from plasma	1984.5	0.00585987	0.5	0	1	0.00320938	TRUE	0	16	16	31	4.9542	0.000984158
1490	HYOU1	IRE1alpha activates chaperones	5150.5	0.0129405	0.5	0	1	0.00708735	TRUE	0	2	2	9	3.16993	0.00310329
1491	HYOU1	Scavenging by Class F Receptors	5152.5	0.0129405	0.5	0	1	0.00708735	TRUE	0	2	2	9	3.16993	0.00310329
1492	Hedgehog 'off' state	Signaling by Hedgehog	6416.5	0.000278329	0.5	2	3	0.00524767	TRUE	3	1	4	16	4	5.56659e-05
1493	Hedgehog 'on' state	Hedgehog 'on' state	5944.5	0.000274964	0.5	1	2	0.00344057	FALSE	10	2	12	13	3.70044	5.84974e-05
1494	Hedgehog 'on' state	Signaling by Hedgehog	6340.5	0.000185741	0.5	2	3	0.003502	TRUE	10	2	12	13	3.70044	3.95157e-05
1495	Hedgehog ligand biogenesis	Hedgehog ligand biogenesis	5942.5	0.000471799	0.5	1	2	0.00590354	FALSE	11	2	13	14	3.80735	9.81411e-05
1496	Hedgehog ligand biogenesis	Signaling by Hedgehog	6318.5	0.000385306	0.5	2	3	0.00726462	TRUE	11	2	13	14	3.80735	8.01493e-05
1497	Heme biosynthesis	Heme biosynthesis	5838.5	0.000529404	0.5	1	2	0.00662434	FALSE	2	2	4	5	2.32193	0.000159367
1498	Heme biosynthesis	Metabolism of porphyrins	6344.5	0.000198671	0.5	2	3	0.00374577	TRUE	2	2	4	5	2.32193	5.98059e-05
1499	Heme degradation	Heme degradation	5840.5	0.000229355	0.5	1	2	0.00286987	FALSE	4	2	6	7	2.80735	6.02399e-05
1500	Heme degradation	Metabolism of porphyrins	6520.5	8.7685e-05	0.5	2	3	0.00165323	TRUE	4	2	6	7	2.80735	2.30304e-05
1501	Heme signaling	Cellular responses to stress	6494.5	0.00424687	0.5	2	3	0.0800711	TRUE	5	2	7	8	3	0.00106172
1502	Heme signaling	Heme signaling	5886.5	0.00533851	0.5	1	2	0.0667999	FALSE	5	2	7	8	3	0.00133463
1503	Hemostasis	root	6898.5	0.0086674	0.5	4	5	0.722332	TRUE	7	1	8	109	6.76818	0.00111576
1504	Heparan sulfate/heparin (HS-GAG) metabolism	Glycosaminoglycan metabolism	5228.5	0.00503431	0.5	1	2	0.0629934	TRUE	2	1	3	7	2.80735	0.00132226
1505	Hereditary fructose intolerance	Diseases of carbohydrate metabolism	5550.5	0.00327422	0.5	1	2	0.0409697	TRUE	1	1	2	6	2.58496	0.000913319
1506	Hh mutants abrogate ligand secretion	Diseases of signal transduction by growth factor receptors and second messengers	6332.5	0.000618205	0.5	2	3	0.0116557	TRUE	1	1	2	14	3.80735	0.000128596
1507	Hh mutants are degraded by ERAD	Hh mutants abrogate ligand secretion	5512.5	0.00107158	0.5	1	2	0.0134085	TRUE	9	1	10	14	3.80735	0.000222904
1508	Homology Directed Repair	DNA Double-Strand Break Repair	6216.5	0.000906522	0.5	2	3	0.0170917	TRUE	1	1	2	7	2.80735	0.000238098
1509	Host Interactions of HIV factors	HIV Infection	5224.5	0.000143782	0.5	1	2	0.00179912	TRUE	11	1	12	16	4	2.87564e-05
1510	Hyaluronan metabolism	Glycosaminoglycan metabolism	5232.5	0.00589622	0.5	1	2	0.0737784	TRUE	1	1	2	6	2.58496	0.00164471
1511	IBP2	Regulation of Insulin-like Growth Factor (IGF) transport and uptake by Insulin-like Growth Factor Binding Proteins (IGFBPs)	2834.5	5.81996e-06	0.5	0	1	3.18752e-06	TRUE	0	1	1	4	2	1.93999e-06
1512	IBP3	Post-translational protein phosphorylation	2832.5	0.00322246	0.5	0	1	0.0017649	TRUE	0	3	3	10	3.32193	0.000745608
1513	IBP3	Regulation of Insulin-like Growth Factor (IGF) transport and uptake by Insulin-like Growth Factor Binding Proteins (IGFBPs)	2830.5	0.00322246	0.5	0	1	0.0017649	TRUE	0	3	3	10	3.32193	0.000745608
1514	IBP3	Transcriptional Regulation by TP53	2828.5	0.00322246	0.5	0	1	0.0017649	TRUE	0	3	3	10	3.32193	0.000745608
1515	IBP4	Post-translational protein phosphorylation	2904.5	0.00357627	0.5	0	1	0.00195868	TRUE	0	2	2	6	2.58496	0.000997575
1516	IBP4	Regulation of Insulin-like Growth Factor (IGF) transport and uptake by Insulin-like Growth Factor Binding Proteins (IGFBPs)	2902.5	0.00357627	0.5	0	1	0.00195868	TRUE	0	2	2	6	2.58496	0.000997575
1517	IBP6	Regulation of Insulin-like Growth Factor (IGF) transport and uptake by Insulin-like Growth Factor Binding Proteins (IGFBPs)	2974.5	0.0037836	0.5	0	1	0.00207223	TRUE	0	1	1	4	2	0.0012612
1518	IC1	Defective SERPING1 causes hereditary angioedema	1850.5	0.000486908	0.5	0	1	0.000266674	TRUE	0	4	4	16	4	9.73817e-05
1519	IC1	Intrinsic Pathway of Fibrin Clot Formation	1852.5	0.000486908	0.5	0	1	0.000266674	TRUE	0	4	4	16	4	9.73817e-05
1520	IC1	Platelet degranulation	1848.5	0.000486908	0.5	0	1	0.000266674	TRUE	0	4	4	16	4	9.73817e-05
1521	IC1	Regulation of Complement cascade	1846.5	0.000486908	0.5	0	1	0.000266674	TRUE	0	4	4	16	4	9.73817e-05
1522	ICAM1	Immunoregulatory interactions between a Lymphoid and a non-Lymphoid cell	1868.5	0.0125477	0.5	0	1	0.0068722	TRUE	0	5	5	13	3.70044	0.00266947
1523	ICAM1	Integrin cell surface interactions	1870.5	0.0125477	0.5	0	1	0.0068722	TRUE	0	5	5	13	3.70044	0.00266947
1524	ICAM1	Interferon gamma signaling	1866.5	0.0125477	0.5	0	1	0.0068722	TRUE	0	5	5	13	3.70044	0.00266947
1525	ICAM1	Interleukin-10 signaling	1862.5	0.0125477	0.5	0	1	0.0068722	TRUE	0	5	5	13	3.70044	0.00266947
1526	ICAM1	Interleukin-4 and Interleukin-13 signaling	1864.5	0.0125477	0.5	0	1	0.0068722	TRUE	0	5	5	13	3.70044	0.00266947
1527	ICAM2	CD209 (DC-SIGN) signaling	2640.5	0.00254346	0.5	0	1	0.00139302	TRUE	0	3	3	10	3.32193	0.000588502
1528	ICAM2	Immunoregulatory interactions between a Lymphoid and a non-Lymphoid cell	2642.5	0.00254346	0.5	0	1	0.00139302	TRUE	0	3	3	10	3.32193	0.000588502
1529	ICAM2	Integrin cell surface interactions	2644.5	0.00254346	0.5	0	1	0.00139302	TRUE	0	3	3	10	3.32193	0.000588502
1530	IDHC	Abnormal conversion of 2-oxoglutarate to 2-hydroxyglutarate	86.5	0.00782662	0.5	0	1	0.00428654	TRUE	0	4	4	16	4	0.00156532
1531	IDHC	KEAP1-NFE2L2 pathway	82.5	0.00782662	0.5	0	1	0.00428654	TRUE	0	4	4	16	4	0.00156532
1532	IDHC	NADPH regeneration	80.5	0.00782662	0.5	0	1	0.00428654	TRUE	0	4	4	16	4	0.00156532
1533	IDHC	Neutrophil degranulation	84.5	0.00782662	0.5	0	1	0.00428654	TRUE	0	4	4	16	4	0.00156532
1534	IGF1	IGF1R signaling cascade	1752.5	0.00511513	0.5	0	1	0.00280149	TRUE	0	4	4	14	3.80735	0.00106402
1535	IGF1	Platelet degranulation	1754.5	0.00511513	0.5	0	1	0.00280149	TRUE	0	4	4	14	3.80735	0.00106402
1536	IGF1	Regulation of Insulin-like Growth Factor (IGF) transport and uptake by Insulin-like Growth Factor Binding Proteins (IGFBPs)	1758.5	0.00511513	0.5	0	1	0.00280149	TRUE	0	4	4	14	3.80735	0.00106402
1537	IGF1	Synthesis, secretion, and deacylation of Ghrelin	1756.5	0.00511513	0.5	0	1	0.00280149	TRUE	0	4	4	14	3.80735	0.00106402
1538	IGF1R signaling cascade	Signaling by Type 1 Insulin-like Growth Factor 1 Receptor (IGF1R)	5376.5	0.00266463	0.5	1	2	0.0333421	TRUE	2	1	3	7	2.80735	0.000699864
1539	IGF2	IGF1R signaling cascade	356.5	0.00939425	0.5	0	1	0.00514511	TRUE	0	3	3	12	3.58496	0.00204893
1540	IGF2	Platelet degranulation	358.5	0.00939425	0.5	0	1	0.00514511	TRUE	0	3	3	12	3.58496	0.00204893
1541	IGF2	Regulation of Insulin-like Growth Factor (IGF) transport and uptake by Insulin-like Growth Factor Binding Proteins (IGFBPs)	360.5	0.00939425	0.5	0	1	0.00514511	TRUE	0	3	3	12	3.58496	0.00204893
1542	IGHA1	Scavenging of heme from plasma	976.5	0.00374574	0.5	0	1	0.0020515	TRUE	0	1	1	5	2.32193	0.00112758
1543	IGHA2	Scavenging of heme from plasma	978.5	0.00105996	0.5	0	1	0.000580527	TRUE	0	1	1	5	2.32193	0.00031908
1544	IGHD	Antigen activates B Cell Receptor (BCR) leading to generation of second messengers	984.5	0.0121811	0.5	0	1	0.00667143	TRUE	0	3	3	11	3.45943	0.00273153
1545	IGHD	CD22 mediated BCR regulation	982.5	0.0121811	0.5	0	1	0.00667143	TRUE	0	3	3	11	3.45943	0.00273153
1546	IGHD	Potential therapeutics for SARS	980.5	0.0121811	0.5	0	1	0.00667143	TRUE	0	3	3	11	3.45943	0.00273153
1547	IGHG1	FCGR activation	914.5	0.018967	0.5	0	1	0.010388	TRUE	0	8	8	19	4.24793	0.0036142
1548	IGHG1	Initial triggering of complement	910.5	0.018967	0.5	0	1	0.010388	TRUE	0	8	8	19	4.24793	0.0036142
1549	IGHG1	Interleukin-4 and Interleukin-13 signaling	920.5	0.018967	0.5	0	1	0.010388	TRUE	0	8	8	19	4.24793	0.0036142
1550	IGHG1	Leishmania parasite growth and survival	924.5	0.018967	0.5	0	1	0.010388	TRUE	0	8	8	19	4.24793	0.0036142
1551	IGHG1	Parasite infection	922.5	0.018967	0.5	0	1	0.010388	TRUE	0	8	8	19	4.24793	0.0036142
1552	IGHG1	Regulation of Complement cascade	912.5	0.018967	0.5	0	1	0.010388	TRUE	0	8	8	19	4.24793	0.0036142
1553	IGHG1	Regulation of actin dynamics for phagocytic cup formation	916.5	0.018967	0.5	0	1	0.010388	TRUE	0	8	8	19	4.24793	0.0036142
1554	IGHG1	Role of phospholipids in phagocytosis	918.5	0.018967	0.5	0	1	0.010388	TRUE	0	8	8	19	4.24793	0.0036142
1555	IGHG2	FCGR activation	930.5	0.0111722	0.5	0	1	0.0061189	TRUE	0	7	7	16	4	0.00223445
1556	IGHG2	Initial triggering of complement	926.5	0.0111722	0.5	0	1	0.0061189	TRUE	0	7	7	16	4	0.00223445
1557	IGHG2	Leishmania parasite growth and survival	938.5	0.0111722	0.5	0	1	0.0061189	TRUE	0	7	7	16	4	0.00223445
1558	IGHG2	Parasite infection	936.5	0.0111722	0.5	0	1	0.0061189	TRUE	0	7	7	16	4	0.00223445
1559	IGHG2	Regulation of Complement cascade	928.5	0.0111722	0.5	0	1	0.0061189	TRUE	0	7	7	16	4	0.00223445
1560	IGHG2	Regulation of actin dynamics for phagocytic cup formation	932.5	0.0111722	0.5	0	1	0.0061189	TRUE	0	7	7	16	4	0.00223445
1561	IGHG2	Role of phospholipids in phagocytosis	934.5	0.0111722	0.5	0	1	0.0061189	TRUE	0	7	7	16	4	0.00223445
1562	IGHG3	FCGR activation	944.5	0.00170491	0.5	0	1	0.000933758	TRUE	0	7	7	16	4	0.000340982
1563	IGHG3	Initial triggering of complement	940.5	0.00170491	0.5	0	1	0.000933758	TRUE	0	7	7	16	4	0.000340982
1564	IGHG3	Leishmania parasite growth and survival	952.5	0.00170491	0.5	0	1	0.000933758	TRUE	0	7	7	16	4	0.000340982
1565	IGHG3	Parasite infection	950.5	0.00170491	0.5	0	1	0.000933758	TRUE	0	7	7	16	4	0.000340982
1566	IGHG3	Regulation of Complement cascade	942.5	0.00170491	0.5	0	1	0.000933758	TRUE	0	7	7	16	4	0.000340982
1567	IGHG3	Regulation of actin dynamics for phagocytic cup formation	946.5	0.00170491	0.5	0	1	0.000933758	TRUE	0	7	7	16	4	0.000340982
1568	IGHG3	Role of phospholipids in phagocytosis	948.5	0.00170491	0.5	0	1	0.000933758	TRUE	0	7	7	16	4	0.000340982
1569	IGHG4	FCGR activation	958.5	0.00674179	0.5	0	1	0.00369239	TRUE	0	8	8	19	4.24793	0.00128466
1570	IGHG4	Initial triggering of complement	954.5	0.00674179	0.5	0	1	0.00369239	TRUE	0	8	8	19	4.24793	0.00128466
1571	IGHG4	Interleukin-4 and Interleukin-13 signaling	964.5	0.00674179	0.5	0	1	0.00369239	TRUE	0	8	8	19	4.24793	0.00128466
1572	IGHG4	Leishmania parasite growth and survival	968.5	0.00674179	0.5	0	1	0.00369239	TRUE	0	8	8	19	4.24793	0.00128466
1573	IGHG4	Parasite infection	966.5	0.00674179	0.5	0	1	0.00369239	TRUE	0	8	8	19	4.24793	0.00128466
1574	IGHG4	Regulation of Complement cascade	956.5	0.00674179	0.5	0	1	0.00369239	TRUE	0	8	8	19	4.24793	0.00128466
1575	IGHG4	Regulation of actin dynamics for phagocytic cup formation	960.5	0.00674179	0.5	0	1	0.00369239	TRUE	0	8	8	19	4.24793	0.00128466
1576	IGHG4	Role of phospholipids in phagocytosis	962.5	0.00674179	0.5	0	1	0.00369239	TRUE	0	8	8	19	4.24793	0.00128466
1577	IGHM	Antigen activates B Cell Receptor (BCR) leading to generation of second messengers	974.5	0.0122146	0.5	0	1	0.00668978	TRUE	0	3	3	11	3.45943	0.00273905
1578	IGHM	CD22 mediated BCR regulation	972.5	0.0122146	0.5	0	1	0.00668978	TRUE	0	3	3	11	3.45943	0.00273905
1579	IGHM	Potential therapeutics for SARS	970.5	0.0122146	0.5	0	1	0.00668978	TRUE	0	3	3	11	3.45943	0.00273905
1580	IGJ	Scavenging of heme from plasma	362.5	0.00242981	0.5	0	1	0.00133078	TRUE	0	1	1	5	2.32193	0.000731447
1581	IGKC	Antigen activates B Cell Receptor (BCR) leading to generation of second messengers	904.5	0.000635484	0.5	0	1	0.000348047	TRUE	0	16	16	31	4.9542	0.000106729
1582	IGKC	CD22 mediated BCR regulation	902.5	0.000635484	0.5	0	1	0.000348047	TRUE	0	16	16	31	4.9542	0.000106729
1583	IGKC	FCERI mediated Ca+2 mobilization	892.5	0.000635484	0.5	0	1	0.000348047	TRUE	0	16	16	31	4.9542	0.000106729
1584	IGKC	FCERI mediated MAPK activation	890.5	0.000635484	0.5	0	1	0.000348047	TRUE	0	16	16	31	4.9542	0.000106729
1585	IGKC	FCERI mediated NF-kB activation	894.5	0.000635484	0.5	0	1	0.000348047	TRUE	0	16	16	31	4.9542	0.000106729
1586	IGKC	FCGR activation	882.5	0.000635484	0.5	0	1	0.000348047	TRUE	0	16	16	31	4.9542	0.000106729
1587	IGKC	Immunoregulatory interactions between a Lymphoid and a non-Lymphoid cell	906.5	0.000635484	0.5	0	1	0.000348047	TRUE	0	16	16	31	4.9542	0.000106729
1588	IGKC	Initial triggering of complement	878.5	0.000635484	0.5	0	1	0.000348047	TRUE	0	16	16	31	4.9542	0.000106729
1589	IGKC	Leishmania parasite growth and survival	898.5	0.000635484	0.5	0	1	0.000348047	TRUE	0	16	16	31	4.9542	0.000106729
1590	IGKC	Parasite infection	896.5	0.000635484	0.5	0	1	0.000348047	TRUE	0	16	16	31	4.9542	0.000106729
1591	IGKC	Potential therapeutics for SARS	900.5	0.000635484	0.5	0	1	0.000348047	TRUE	0	16	16	31	4.9542	0.000106729
1592	IGKC	Regulation of Complement cascade	880.5	0.000635484	0.5	0	1	0.000348047	TRUE	0	16	16	31	4.9542	0.000106729
1593	IGKC	Regulation of actin dynamics for phagocytic cup formation	884.5	0.000635484	0.5	0	1	0.000348047	TRUE	0	16	16	31	4.9542	0.000106729
1594	IGKC	Role of LAT2/NTAL/LAB on calcium mobilization	888.5	0.000635484	0.5	0	1	0.000348047	TRUE	0	16	16	31	4.9542	0.000106729
1595	IGKC	Role of phospholipids in phagocytosis	886.5	0.000635484	0.5	0	1	0.000348047	TRUE	0	16	16	31	4.9542	0.000106729
1596	IGKC	Scavenging of heme from plasma	908.5	0.000635484	0.5	0	1	0.000348047	TRUE	0	16	16	31	4.9542	0.000106729
1597	IGLC7	Antigen activates B Cell Receptor (BCR) leading to generation of second messengers	26.5	0.0147245	0.5	0	1	0.00806442	TRUE	0	16	16	31	4.9542	0.00247296
1598	IGLC7	CD22 mediated BCR regulation	24.5	0.0147245	0.5	0	1	0.00806442	TRUE	0	16	16	31	4.9542	0.00247296
1599	IGLC7	FCERI mediated Ca+2 mobilization	14.5	0.0147245	0.5	0	1	0.00806442	TRUE	0	16	16	31	4.9542	0.00247296
1600	IGLC7	FCERI mediated MAPK activation	12.5	0.0147245	0.5	0	1	0.00806442	TRUE	0	16	16	31	4.9542	0.00247296
1601	IGLC7	FCERI mediated NF-kB activation	16.5	0.0147245	0.5	0	1	0.00806442	TRUE	0	16	16	31	4.9542	0.00247296
1602	IGLC7	FCGR activation	4.5	0.0147245	0.5	0	1	0.00806442	TRUE	0	16	16	31	4.9542	0.00247296
1603	IGLC7	Immunoregulatory interactions between a Lymphoid and a non-Lymphoid cell	28.5	0.0147245	0.5	0	1	0.00806442	TRUE	0	16	16	31	4.9542	0.00247296
1604	IGLC7	Initial triggering of complement	0.5	0.0147245	0.5	0	1	0.00806442	TRUE	0	16	16	31	4.9542	0.00247296
1605	IGLC7	Leishmania parasite growth and survival	20.5	0.0147245	0.5	0	1	0.00806442	TRUE	0	16	16	31	4.9542	0.00247296
1606	IGLC7	Parasite infection	18.5	0.0147245	0.5	0	1	0.00806442	TRUE	0	16	16	31	4.9542	0.00247296
1607	IGLC7	Potential therapeutics for SARS	22.5	0.0147245	0.5	0	1	0.00806442	TRUE	0	16	16	31	4.9542	0.00247296
1608	IGLC7	Regulation of Complement cascade	2.5	0.0147245	0.5	0	1	0.00806442	TRUE	0	16	16	31	4.9542	0.00247296
1609	IGLC7	Regulation of actin dynamics for phagocytic cup formation	6.5	0.0147245	0.5	0	1	0.00806442	TRUE	0	16	16	31	4.9542	0.00247296
1610	IGLC7	Role of LAT2/NTAL/LAB on calcium mobilization	10.5	0.0147245	0.5	0	1	0.00806442	TRUE	0	16	16	31	4.9542	0.00247296
1611	IGLC7	Role of phospholipids in phagocytosis	8.5	0.0147245	0.5	0	1	0.00806442	TRUE	0	16	16	31	4.9542	0.00247296
1612	IGLC7	Scavenging of heme from plasma	30.5	0.0147245	0.5	0	1	0.00806442	TRUE	0	16	16	31	4.9542	0.00247296
1613	IL1R2	Interleukin-1 family signaling	3232.5	0.00101808	0.5	0	1	0.000557588	TRUE	0	2	2	7	2.80735	0.000267398
1614	IL1R2	Interleukin-10 signaling	3234.5	0.00101808	0.5	0	1	0.000557588	TRUE	0	2	2	7	2.80735	0.000267398
1615	ILEU	Neutrophil degranulation	3566.5	0.000600201	0.5	0	1	0.000328722	TRUE	0	1	1	5	2.32193	0.000180678
1616	ILK	Localization of the PINCH-ILK-PARVIN complex to focal adhesions	4674.5	0.000249862	0.5	0	1	0.000136846	TRUE	0	1	1	6	2.58496	6.96972e-05
1617	IPSP	Common Pathway of Fibrin Clot Formation	1844.5	0.00459031	0.5	0	1	0.00251406	TRUE	0	2	2	6	2.58496	0.00128043
1618	IPSP	Intrinsic Pathway of Fibrin Clot Formation	1842.5	0.00459031	0.5	0	1	0.00251406	TRUE	0	2	2	6	2.58496	0.00128043
1619	IRAK4 deficiency (TLR2/4)	Diseases associated with the TLR signaling cascade	5522.5	0.00781641	0.5	1	2	0.0978053	TRUE	7	1	8	12	3.58496	0.00170479
1620	IRE1alpha activates chaperones	Unfolded Protein Response (UPR)	5436.5	0.00389701	0.5	1	2	0.0487627	TRUE	3	1	4	8	3	0.000974253
1621	ITA2B	ECM proteoglycans	2376.5	0.00307048	0.5	0	1	0.00168166	TRUE	0	14	14	33	5.04439	0.000507988
1622	ITA2B	GRB2:SOS provides linkage to MAPK signaling for Integrins	2378.5	0.00307048	0.5	0	1	0.00168166	TRUE	0	14	14	33	5.04439	0.000507988
1623	ITA2B	Integrin cell surface interactions	2374.5	0.00307048	0.5	0	1	0.00168166	TRUE	0	14	14	33	5.04439	0.000507988
1624	ITA2B	L1CAM interactions	2356.5	0.00307048	0.5	0	1	0.00168166	TRUE	0	14	14	33	5.04439	0.000507988
1625	ITA2B	Paradoxical activation of RAF signaling by kinase inactive BRAF	2368.5	0.00307048	0.5	0	1	0.00168166	TRUE	0	14	14	33	5.04439	0.000507988
1626	ITA2B	Platelet degranulation	2372.5	0.00307048	0.5	0	1	0.00168166	TRUE	0	14	14	33	5.04439	0.000507988
1627	ITA2B	RAF/MAP kinase cascade	2358.5	0.00307048	0.5	0	1	0.00168166	TRUE	0	14	14	33	5.04439	0.000507988
1628	ITA2B	Signaling by BRAF and RAF1 fusions	2366.5	0.00307048	0.5	0	1	0.00168166	TRUE	0	14	14	33	5.04439	0.000507988
1629	ITA2B	Signaling by RAF1 mutants	2370.5	0.00307048	0.5	0	1	0.00168166	TRUE	0	14	14	33	5.04439	0.000507988
1630	ITA2B	Signaling by RAS mutants	2360.5	0.00307048	0.5	0	1	0.00168166	TRUE	0	14	14	33	5.04439	0.000507988
1631	ITA2B	Signaling by high-kinase activity BRAF mutants	2364.5	0.00307048	0.5	0	1	0.00168166	TRUE	0	14	14	33	5.04439	0.000507988
1632	ITA2B	Signaling by moderate kinase activity BRAF mutants	2362.5	0.00307048	0.5	0	1	0.00168166	TRUE	0	14	14	33	5.04439	0.000507988
1633	ITA2B	Transcriptional regulation by RUNX1	2354.5	0.00307048	0.5	0	1	0.00168166	TRUE	0	14	14	33	5.04439	0.000507988
1634	ITA2B	p130Cas linkage to MAPK signaling for integrins	2380.5	0.00307048	0.5	0	1	0.00168166	TRUE	0	14	14	33	5.04439	0.000507988
1635	ITB3	ECM proteoglycans	1802.5	0.00463712	0.5	0	1	0.00253969	TRUE	0	18	18	41	5.35755	0.000729387
1636	ITB3	GRB2:SOS provides linkage to MAPK signaling for Integrins	1810.5	0.00463712	0.5	0	1	0.00253969	TRUE	0	18	18	41	5.35755	0.000729387
1637	ITB3	Integrin cell surface interactions	1800.5	0.00463712	0.5	0	1	0.00253969	TRUE	0	18	18	41	5.35755	0.000729387
1638	ITB3	L1CAM interactions	1782.5	0.00463712	0.5	0	1	0.00253969	TRUE	0	18	18	41	5.35755	0.000729387
1639	ITB3	Molecules associated with elastic fibres	1804.5	0.00463712	0.5	0	1	0.00253969	TRUE	0	18	18	41	5.35755	0.000729387
1640	ITB3	PECAM1 interactions	1806.5	0.00463712	0.5	0	1	0.00253969	TRUE	0	18	18	41	5.35755	0.000729387
1641	ITB3	Paradoxical activation of RAF signaling by kinase inactive BRAF	1794.5	0.00463712	0.5	0	1	0.00253969	TRUE	0	18	18	41	5.35755	0.000729387
1642	ITB3	Platelet degranulation	1798.5	0.00463712	0.5	0	1	0.00253969	TRUE	0	18	18	41	5.35755	0.000729387
1643	ITB3	RAF/MAP kinase cascade	1784.5	0.00463712	0.5	0	1	0.00253969	TRUE	0	18	18	41	5.35755	0.000729387
1644	ITB3	Signaling by BRAF and RAF1 fusions	1792.5	0.00463712	0.5	0	1	0.00253969	TRUE	0	18	18	41	5.35755	0.000729387
1645	ITB3	Signaling by RAF1 mutants	1796.5	0.00463712	0.5	0	1	0.00253969	TRUE	0	18	18	41	5.35755	0.000729387
1646	ITB3	Signaling by RAS mutants	1786.5	0.00463712	0.5	0	1	0.00253969	TRUE	0	18	18	41	5.35755	0.000729387
1647	ITB3	Signaling by high-kinase activity BRAF mutants	1790.5	0.00463712	0.5	0	1	0.00253969	TRUE	0	18	18	41	5.35755	0.000729387
1648	ITB3	Signaling by moderate kinase activity BRAF mutants	1788.5	0.00463712	0.5	0	1	0.00253969	TRUE	0	18	18	41	5.35755	0.000729387
1649	ITB3	Syndecan interactions	1808.5	0.00463712	0.5	0	1	0.00253969	TRUE	0	18	18	41	5.35755	0.000729387
1650	ITB3	TGF-beta receptor signaling activates SMADs	1778.5	0.00463712	0.5	0	1	0.00253969	TRUE	0	18	18	41	5.35755	0.000729387
1651	ITB3	VEGFA-VEGFR2 Pathway	1780.5	0.00463712	0.5	0	1	0.00253969	TRUE	0	18	18	41	5.35755	0.000729387
1652	ITB3	p130Cas linkage to MAPK signaling for integrins	1812.5	0.00463712	0.5	0	1	0.00253969	TRUE	0	18	18	41	5.35755	0.000729387
1653	ITIH2	Post-translational protein phosphorylation	2882.5	0.020273	0.5	0	1	0.0111033	TRUE	0	2	2	6	2.58496	0.00565502
1654	ITIH2	Regulation of Insulin-like Growth Factor (IGF) transport and uptake by Insulin-like Growth Factor Binding Proteins (IGFBPs)	2880.5	0.020273	0.5	0	1	0.0111033	TRUE	0	2	2	6	2.58496	0.00565502
1655	ITIH3	Platelet degranulation	4546.5	0.00225125	0.5	0	1	0.00123298	TRUE	0	1	1	6	2.58496	0.000627971
1656	ITIH4	Platelet degranulation	4728.5	0.00194743	0.5	0	1	0.00106659	TRUE	0	1	1	6	2.58496	0.000543223
1657	Immune System	root	6890.5	0.0180722	0.5	4	5	1.50611	TRUE	3	1	4	280	8.12928	0.00197958
1658	Immunoregulatory interactions between a Lymphoid and a non-Lymphoid cell	Adaptive Immune System	6144.5	0.000788105	0.5	2	3	0.0148591	TRUE	40	2	42	43	5.42626	0.000122638
1659	Immunoregulatory interactions between a Lymphoid and a non-Lymphoid cell	Immunoregulatory interactions between a Lymphoid and a non-Lymphoid cell	5782.5	0.00104581	0.5	1	2	0.013086	FALSE	40	2	42	43	5.42626	0.000162739
1660	Infection with Mycobacterium tuberculosis	Infectious disease	6490.5	0.0062776	0.5	2	3	0.118359	TRUE	3	1	4	12	3.58496	0.00136917
1661	Infectious disease	Disease	6694.5	0.0185467	0.5	3	4	0.635486	TRUE	7	1	8	106	6.72792	0.00239996
1662	Inflammasomes	Nucleotide-binding domain, leucine rich repeat containing receptor (NLR) signaling pathways	5268.5	0.000390524	0.5	1	2	0.00488655	TRUE	1	1	2	6	2.58496	0.000108934
1663	Influenza Infection	Infectious disease	6086.5	0.00256309	0.5	2	3	0.0483248	TRUE	2	1	3	8	3	0.000640772
1664	Influenza Viral RNA Transcription and Replication	Influenza Infection	5266.5	0.000401168	0.5	1	2	0.00501974	TRUE	1	1	2	6	2.58496	0.000111903
1665	Inhibition of DNA recombination at telomere	Telomere Maintenance	5212.5	0.000340318	0.5	1	2	0.00425835	TRUE	3	1	4	8	3	8.50796e-05
1666	Initial triggering of complement	Complement cascade	5246.5	0.00825744	0.5	1	2	0.103324	TRUE	48	1	49	53	5.72792	0.00122734
1667	Innate Immune System	Immune System	6656.5	0.0180158	0.5	3	4	0.617294	TRUE	12	1	13	217	7.76155	0.00205623
1668	Inositol phosphate metabolism	Metabolism	6620.5	7.75441e-05	0.5	3	4	0.00265698	TRUE	1	1	2	5	2.32193	2.33431e-05
1669	Insulin effects increased synthesis of Xylulose-5-Phosphate	Insulin effects increased synthesis of Xylulose-5-Phosphate	5830.5	0.0015824	0.5	1	2	0.0198003	FALSE	3	2	5	6	2.58496	0.0004414
1670	Insulin effects increased synthesis of Xylulose-5-Phosphate	Integration of energy metabolism	6372.5	0.00146512	0.5	2	3	0.0276237	TRUE	3	2	5	6	2.58496	0.000408686
1671	Integration of energy metabolism	Metabolism	6700.5	0.00100995	0.5	3	4	0.0346051	TRUE	3	1	4	13	3.70044	0.000214864
1672	Integrin cell surface interactions	Extracellular matrix organization	6794.5	0.0155726	0.5	3	4	0.533581	TRUE	25	2	27	27	4.75489	0.00270598
1673	Integrin cell surface interactions	Integrin cell surface interactions	5924.5	0.0214036	0.5	1.5	2.5	0.327758	FALSE	25	2	27	27	4.75489	0.00371921
1674	Integrin signaling	Signal Transduction	6676.5	0.000595604	0.5	3	4	0.0204078	TRUE	2	1	3	14	3.80735	0.000123894
1675	Interaction With Cumulus Cells And The Zona Pellucida	Fertilization	6432.5	0.00493041	0.5	2	3	0.0929586	TRUE	2	2	4	5	2.32193	0.0014842
1676	Interaction With Cumulus Cells And The Zona Pellucida	Interaction With Cumulus Cells And The Zona Pellucida	5774.5	0.00588399	0.5	1	2	0.0736253	FALSE	2	2	4	5	2.32193	0.00177126
1677	Interferon Signaling	Cytokine Signaling in Immune system	6426.5	0.000387955	0.5	2	3	0.00731457	TRUE	3	1	4	15	3.90689	7.90634e-05
1678	Interferon alpha/beta signaling	Interferon Signaling	5716.5	0.000311886	0.5	1	2	0.00390258	TRUE	2	1	3	7	2.80735	8.19168e-05
1679	Interferon gamma signaling	Interferon Signaling	5714.5	0.00142176	0.5	1	2	0.0177903	TRUE	6	1	7	11	3.45943	0.000318821
1680	Interleukin-1 family signaling	Signaling by Interleukins	5478.5	0.00108205	0.5	1	2	0.0135396	TRUE	12	1	13	17	4.08746	0.00021269
1681	Interleukin-10 signaling	Signaling by Interleukins	5486.5	0.00310235	0.5	1	2	0.0388192	TRUE	3	1	4	8	3	0.000775588
1682	Interleukin-12 family signaling	Signaling by Interleukins	5480.5	0.00260738	0.5	1	2	0.0326257	TRUE	8	1	9	13	3.70044	0.000554711
1683	Interleukin-3, Interleukin-5 and GM-CSF signaling	Signaling by Interleukins	5484.5	0.000697142	0.5	1	2	0.00872322	TRUE	1	1	2	6	2.58496	0.000194463
1684	Interleukin-4 and Interleukin-13 signaling	Signaling by Interleukins	5488.5	0.00375667	0.5	1	2	0.0470065	TRUE	16	1	17	21	4.39232	0.00069667
1685	Intra-Golgi and retrograde Golgi-to-ER traffic	Membrane Trafficking	6272.5	0.0027197	0.5	2	3	0.0512776	TRUE	2	1	3	12	3.58496	0.000593178
1686	Intra-Golgi traffic	Intra-Golgi and retrograde Golgi-to-ER traffic	5598.5	0.00228329	0.5	1	2	0.0285705	TRUE	1	1	2	6	2.58496	0.000636909
1687	Intracellular oxygen transport	Intracellular oxygen transport	6196.5	0.000825714	0.5	1.5	2.5	0.0123133	FALSE	2	2	4	4	2	0.000275238
1688	Intracellular oxygen transport	Transport of small molecules	6770.5	3.41164e-05	0.5	3	4	0.00116897	TRUE	2	2	4	4	2	1.13721e-05
1689	Intracellular signaling by second messengers	Signal Transduction	6842.5	0.000608965	0.5	3	4	0.0208656	TRUE	1	1	2	14	3.80735	0.000126674
1690	Intraflagellar transport	Cilium Assembly	6128.5	0.00328617	0.5	2	3	0.061958	TRUE	6	2	8	9	3.16993	0.000788065
1691	Intraflagellar transport	Intraflagellar transport	5950.5	0.003745	0.5	1	2	0.0468605	FALSE	6	2	8	9	3.16993	0.000898098
1692	Intrinsic Pathway for Apoptosis	Apoptosis	6424.5	0.00158991	0.5	2	3	0.0299763	TRUE	1	1	2	11	3.45943	0.000356527
1693	Intrinsic Pathway of Fibrin Clot Formation	Formation of Fibrin Clot (Clotting Cascade)	6448.5	0.00735192	0.5	2	3	0.138614	TRUE	18	2	20	21	4.39232	0.00136341
1694	Intrinsic Pathway of Fibrin Clot Formation	Intrinsic Pathway of Fibrin Clot Formation	5790.5	0.00897686	0.5	1	2	0.112326	FALSE	18	2	20	21	4.39232	0.00166475
1695	Ion channel transport	Transport of small molecules	6618.5	5.39051e-06	0.5	3	4	0.000184701	TRUE	1	1	2	5	2.32193	1.62271e-06
1696	Iron uptake and transport	Transport of small molecules	6702.5	0.00152027	0.5	3	4	0.0520906	TRUE	1	1	2	6	2.58496	0.000424068
1697	K1C10	Formation of the cornified envelope	2658.5	0.000298904	0.5	0	1	0.000163706	TRUE	0	1	1	5	2.32193	8.99791e-05
1698	K1C14	Formation of the cornified envelope	1030.5	0.00397416	0.5	0	1	0.0021766	TRUE	0	2	2	8	3	0.000993541
1699	K1C14	Type I hemidesmosome assembly	1028.5	0.00397416	0.5	0	1	0.0021766	TRUE	0	2	2	8	3	0.000993541
1700	K1C16	Formation of the cornified envelope	2430.5	0.000561281	0.5	0	1	0.000307407	TRUE	0	1	1	5	2.32193	0.000168963
1701	K1C20	Formation of the cornified envelope	3690.5	0.00136458	0.5	0	1	0.000747365	TRUE	0	1	1	5	2.32193	0.000410781
1702	K1C9	Formation of the cornified envelope	3642.5	0.000388813	0.5	0	1	0.000212948	TRUE	0	1	1	5	2.32193	0.000117044
1703	K22E	Formation of the cornified envelope	3692.5	0.000101858	0.5	0	1	5.57861e-05	TRUE	0	1	1	5	2.32193	3.06622e-05
1704	K2C1	Formation of the cornified envelope	1570.5	0.00303423	0.5	0	1	0.00166181	TRUE	0	2	2	8	3	0.000758558
1705	K2C1	Neutrophil degranulation	1568.5	0.00303423	0.5	0	1	0.00166181	TRUE	0	2	2	8	3	0.000758558
1706	K2C1B	Formation of the cornified envelope	4816.5	0.000257561	0.5	0	1	0.000141063	TRUE	0	1	1	5	2.32193	7.75337e-05
1707	K2C5	Formation of the cornified envelope	2662.5	0.0044125	0.5	0	1	0.00241667	TRUE	0	2	2	8	3	0.00110313
1708	K2C5	Type I hemidesmosome assembly	2660.5	0.0044125	0.5	0	1	0.00241667	TRUE	0	2	2	8	3	0.00110313
1709	K2C6A	Formation of the cornified envelope	1032.5	0.000179946	0.5	0	1	9.85543e-05	TRUE	0	1	1	5	2.32193	5.41692e-05
1710	K2C6B	Formation of the cornified envelope	1566.5	0.000694376	0.5	0	1	0.000380301	TRUE	0	1	1	5	2.32193	0.000209028
1711	K2C75	Formation of the cornified envelope	106.5	0.000455277	0.5	0	1	0.000249349	TRUE	0	1	1	5	2.32193	0.000137052
1712	K2C78	Formation of the cornified envelope	4824.5	0.000610445	0.5	0	1	0.000334333	TRUE	0	1	1	5	2.32193	0.000183762
1713	K2C8	Formation of the cornified envelope	1882.5	0.000149668	0.5	0	1	8.1971e-05	TRUE	0	1	1	5	2.32193	4.50544e-05
1714	KAIN	Platelet degranulation	3526.5	0.00149372	0.5	0	1	0.000818093	TRUE	0	1	1	6	2.58496	0.000416663
1715	KEAP1-NFE2L2 pathway	Cellular response to chemical stress	5760.5	0.00194799	0.5	1	2	0.0243749	TRUE	12	1	13	17	4.08746	0.0003829
1716	KLKB1	Activation of Matrix Metalloproteinases	1438.5	0.00444774	0.5	0	1	0.00243597	TRUE	0	4	4	13	3.70044	0.00094624
1717	KLKB1	Defective SERPING1 causes hereditary angioedema	1434.5	0.00444774	0.5	0	1	0.00243597	TRUE	0	4	4	13	3.70044	0.00094624
1718	KLKB1	Defective factor XII causes hereditary angioedema	1432.5	0.00444774	0.5	0	1	0.00243597	TRUE	0	4	4	13	3.70044	0.00094624
1719	KLKB1	Intrinsic Pathway of Fibrin Clot Formation	1436.5	0.00444774	0.5	0	1	0.00243597	TRUE	0	4	4	13	3.70044	0.00094624
1720	KNG1	Class A/1 (Rhodopsin-like receptors)	342.5	0.0446727	0.5	0	1	0.0244667	TRUE	0	7	7	19	4.24793	0.00851245
1721	KNG1	G alpha (i) signalling events	346.5	0.0446727	0.5	0	1	0.0244667	TRUE	0	7	7	19	4.24793	0.00851245
1722	KNG1	G alpha (q) signalling events	344.5	0.0446727	0.5	0	1	0.0244667	TRUE	0	7	7	19	4.24793	0.00851245
1723	KNG1	Intrinsic Pathway of Fibrin Clot Formation	350.5	0.0446727	0.5	0	1	0.0244667	TRUE	0	7	7	19	4.24793	0.00851245
1724	KNG1	Platelet degranulation	348.5	0.0446727	0.5	0	1	0.0244667	TRUE	0	7	7	19	4.24793	0.00851245
1725	KNG1	Post-translational protein phosphorylation	354.5	0.0446727	0.5	0	1	0.0244667	TRUE	0	7	7	19	4.24793	0.00851245
1726	KNG1	Regulation of Insulin-like Growth Factor (IGF) transport and uptake by Insulin-like Growth Factor Binding Proteins (IGFBPs)	352.5	0.0446727	0.5	0	1	0.0244667	TRUE	0	7	7	19	4.24793	0.00851245
1727	KPYM	Neutrophil degranulation	2706.5	0.00231197	0.5	0	1	0.00126623	TRUE	0	1	1	5	2.32193	0.000695971
1728	KRT81	Formation of the cornified envelope	4726.5	0.000104069	0.5	0	1	5.69971e-05	TRUE	0	1	1	5	2.32193	3.13278e-05
1729	KSRP (KHSRP) binds and destabilizes mRNA	KSRP (KHSRP) binds and destabilizes mRNA	5938.5	0.000132584	0.5	1	2	0.001659	FALSE	2	2	4	5	2.32193	3.99118e-05
1730	KSRP (KHSRP) binds and destabilizes mRNA	Regulation of mRNA stability by proteins that bind AU-rich elements	6070.5	0.000119215	0.5	2	3	0.00224769	TRUE	2	2	4	5	2.32193	3.58872e-05
1731	KV105	Antigen activates B Cell Receptor (BCR) leading to generation of second messengers	454.5	0.0108053	0.5	0	1	0.00591794	TRUE	0	16	16	31	4.9542	0.00181474
1732	KV105	CD22 mediated BCR regulation	452.5	0.0108053	0.5	0	1	0.00591794	TRUE	0	16	16	31	4.9542	0.00181474
1733	KV105	FCERI mediated Ca+2 mobilization	442.5	0.0108053	0.5	0	1	0.00591794	TRUE	0	16	16	31	4.9542	0.00181474
1734	KV105	FCERI mediated MAPK activation	440.5	0.0108053	0.5	0	1	0.00591794	TRUE	0	16	16	31	4.9542	0.00181474
1735	KV105	FCERI mediated NF-kB activation	444.5	0.0108053	0.5	0	1	0.00591794	TRUE	0	16	16	31	4.9542	0.00181474
1736	KV105	FCGR activation	432.5	0.0108053	0.5	0	1	0.00591794	TRUE	0	16	16	31	4.9542	0.00181474
1737	KV105	Immunoregulatory interactions between a Lymphoid and a non-Lymphoid cell	456.5	0.0108053	0.5	0	1	0.00591794	TRUE	0	16	16	31	4.9542	0.00181474
1738	KV105	Initial triggering of complement	428.5	0.0108053	0.5	0	1	0.00591794	TRUE	0	16	16	31	4.9542	0.00181474
1739	KV105	Leishmania parasite growth and survival	448.5	0.0108053	0.5	0	1	0.00591794	TRUE	0	16	16	31	4.9542	0.00181474
1740	KV105	Parasite infection	446.5	0.0108053	0.5	0	1	0.00591794	TRUE	0	16	16	31	4.9542	0.00181474
1741	KV105	Potential therapeutics for SARS	450.5	0.0108053	0.5	0	1	0.00591794	TRUE	0	16	16	31	4.9542	0.00181474
1742	KV105	Regulation of Complement cascade	430.5	0.0108053	0.5	0	1	0.00591794	TRUE	0	16	16	31	4.9542	0.00181474
1743	KV105	Regulation of actin dynamics for phagocytic cup formation	434.5	0.0108053	0.5	0	1	0.00591794	TRUE	0	16	16	31	4.9542	0.00181474
1744	KV105	Role of LAT2/NTAL/LAB on calcium mobilization	438.5	0.0108053	0.5	0	1	0.00591794	TRUE	0	16	16	31	4.9542	0.00181474
1745	KV105	Role of phospholipids in phagocytosis	436.5	0.0108053	0.5	0	1	0.00591794	TRUE	0	16	16	31	4.9542	0.00181474
1746	KV105	Scavenging of heme from plasma	458.5	0.0108053	0.5	0	1	0.00591794	TRUE	0	16	16	31	4.9542	0.00181474
1747	KV116	Antigen activates B Cell Receptor (BCR) leading to generation of second messengers	1634.5	0.00805635	0.5	0	1	0.00441236	TRUE	0	16	16	31	4.9542	0.00135305
1748	KV116	CD22 mediated BCR regulation	1632.5	0.00805635	0.5	0	1	0.00441236	TRUE	0	16	16	31	4.9542	0.00135305
1749	KV116	FCERI mediated Ca+2 mobilization	1622.5	0.00805635	0.5	0	1	0.00441236	TRUE	0	16	16	31	4.9542	0.00135305
1750	KV116	FCERI mediated MAPK activation	1620.5	0.00805635	0.5	0	1	0.00441236	TRUE	0	16	16	31	4.9542	0.00135305
1751	KV116	FCERI mediated NF-kB activation	1624.5	0.00805635	0.5	0	1	0.00441236	TRUE	0	16	16	31	4.9542	0.00135305
1752	KV116	FCGR activation	1612.5	0.00805635	0.5	0	1	0.00441236	TRUE	0	16	16	31	4.9542	0.00135305
1753	KV116	Immunoregulatory interactions between a Lymphoid and a non-Lymphoid cell	1636.5	0.00805635	0.5	0	1	0.00441236	TRUE	0	16	16	31	4.9542	0.00135305
1754	KV116	Initial triggering of complement	1608.5	0.00805635	0.5	0	1	0.00441236	TRUE	0	16	16	31	4.9542	0.00135305
1755	KV116	Leishmania parasite growth and survival	1628.5	0.00805635	0.5	0	1	0.00441236	TRUE	0	16	16	31	4.9542	0.00135305
1756	KV116	Parasite infection	1626.5	0.00805635	0.5	0	1	0.00441236	TRUE	0	16	16	31	4.9542	0.00135305
1757	KV116	Potential therapeutics for SARS	1630.5	0.00805635	0.5	0	1	0.00441236	TRUE	0	16	16	31	4.9542	0.00135305
1758	KV116	Regulation of Complement cascade	1610.5	0.00805635	0.5	0	1	0.00441236	TRUE	0	16	16	31	4.9542	0.00135305
1759	KV116	Regulation of actin dynamics for phagocytic cup formation	1614.5	0.00805635	0.5	0	1	0.00441236	TRUE	0	16	16	31	4.9542	0.00135305
1760	KV116	Role of LAT2/NTAL/LAB on calcium mobilization	1618.5	0.00805635	0.5	0	1	0.00441236	TRUE	0	16	16	31	4.9542	0.00135305
1761	KV116	Role of phospholipids in phagocytosis	1616.5	0.00805635	0.5	0	1	0.00441236	TRUE	0	16	16	31	4.9542	0.00135305
1762	KV116	Scavenging of heme from plasma	1638.5	0.00805635	0.5	0	1	0.00441236	TRUE	0	16	16	31	4.9542	0.00135305
1763	KV230	Antigen activates B Cell Receptor (BCR) leading to generation of second messengers	1916.5	0.007356	0.5	0	1	0.00402879	TRUE	0	16	16	31	4.9542	0.00123543
1764	KV230	CD22 mediated BCR regulation	1914.5	0.007356	0.5	0	1	0.00402879	TRUE	0	16	16	31	4.9542	0.00123543
1765	KV230	FCERI mediated Ca+2 mobilization	1904.5	0.007356	0.5	0	1	0.00402879	TRUE	0	16	16	31	4.9542	0.00123543
1766	KV230	FCERI mediated MAPK activation	1902.5	0.007356	0.5	0	1	0.00402879	TRUE	0	16	16	31	4.9542	0.00123543
1767	KV230	FCERI mediated NF-kB activation	1906.5	0.007356	0.5	0	1	0.00402879	TRUE	0	16	16	31	4.9542	0.00123543
1768	KV230	FCGR activation	1894.5	0.007356	0.5	0	1	0.00402879	TRUE	0	16	16	31	4.9542	0.00123543
1769	KV230	Immunoregulatory interactions between a Lymphoid and a non-Lymphoid cell	1918.5	0.007356	0.5	0	1	0.00402879	TRUE	0	16	16	31	4.9542	0.00123543
1770	KV230	Initial triggering of complement	1890.5	0.007356	0.5	0	1	0.00402879	TRUE	0	16	16	31	4.9542	0.00123543
1771	KV230	Leishmania parasite growth and survival	1910.5	0.007356	0.5	0	1	0.00402879	TRUE	0	16	16	31	4.9542	0.00123543
1772	KV230	Parasite infection	1908.5	0.007356	0.5	0	1	0.00402879	TRUE	0	16	16	31	4.9542	0.00123543
1773	KV230	Potential therapeutics for SARS	1912.5	0.007356	0.5	0	1	0.00402879	TRUE	0	16	16	31	4.9542	0.00123543
1774	KV230	Regulation of Complement cascade	1892.5	0.007356	0.5	0	1	0.00402879	TRUE	0	16	16	31	4.9542	0.00123543
1775	KV230	Regulation of actin dynamics for phagocytic cup formation	1896.5	0.007356	0.5	0	1	0.00402879	TRUE	0	16	16	31	4.9542	0.00123543
1776	KV230	Role of LAT2/NTAL/LAB on calcium mobilization	1900.5	0.007356	0.5	0	1	0.00402879	TRUE	0	16	16	31	4.9542	0.00123543
1777	KV230	Role of phospholipids in phagocytosis	1898.5	0.007356	0.5	0	1	0.00402879	TRUE	0	16	16	31	4.9542	0.00123543
1778	KV230	Scavenging of heme from plasma	1920.5	0.007356	0.5	0	1	0.00402879	TRUE	0	16	16	31	4.9542	0.00123543
1779	KV311	Antigen activates B Cell Receptor (BCR) leading to generation of second messengers	1666.5	0.0215137	0.5	0	1	0.0117828	TRUE	0	16	16	31	4.9542	0.00361321
1780	KV311	CD22 mediated BCR regulation	1664.5	0.0215137	0.5	0	1	0.0117828	TRUE	0	16	16	31	4.9542	0.00361321
1781	KV311	FCERI mediated Ca+2 mobilization	1654.5	0.0215137	0.5	0	1	0.0117828	TRUE	0	16	16	31	4.9542	0.00361321
1782	KV311	FCERI mediated MAPK activation	1652.5	0.0215137	0.5	0	1	0.0117828	TRUE	0	16	16	31	4.9542	0.00361321
1783	KV311	FCERI mediated NF-kB activation	1656.5	0.0215137	0.5	0	1	0.0117828	TRUE	0	16	16	31	4.9542	0.00361321
1784	KV311	FCGR activation	1644.5	0.0215137	0.5	0	1	0.0117828	TRUE	0	16	16	31	4.9542	0.00361321
1785	KV311	Immunoregulatory interactions between a Lymphoid and a non-Lymphoid cell	1668.5	0.0215137	0.5	0	1	0.0117828	TRUE	0	16	16	31	4.9542	0.00361321
1786	KV311	Initial triggering of complement	1640.5	0.0215137	0.5	0	1	0.0117828	TRUE	0	16	16	31	4.9542	0.00361321
1787	KV311	Leishmania parasite growth and survival	1660.5	0.0215137	0.5	0	1	0.0117828	TRUE	0	16	16	31	4.9542	0.00361321
1788	KV311	Parasite infection	1658.5	0.0215137	0.5	0	1	0.0117828	TRUE	0	16	16	31	4.9542	0.00361321
1789	KV311	Potential therapeutics for SARS	1662.5	0.0215137	0.5	0	1	0.0117828	TRUE	0	16	16	31	4.9542	0.00361321
1790	KV311	Regulation of Complement cascade	1642.5	0.0215137	0.5	0	1	0.0117828	TRUE	0	16	16	31	4.9542	0.00361321
1791	KV311	Regulation of actin dynamics for phagocytic cup formation	1646.5	0.0215137	0.5	0	1	0.0117828	TRUE	0	16	16	31	4.9542	0.00361321
1792	KV311	Role of LAT2/NTAL/LAB on calcium mobilization	1650.5	0.0215137	0.5	0	1	0.0117828	TRUE	0	16	16	31	4.9542	0.00361321
1793	KV311	Role of phospholipids in phagocytosis	1648.5	0.0215137	0.5	0	1	0.0117828	TRUE	0	16	16	31	4.9542	0.00361321
1794	KV311	Scavenging of heme from plasma	1670.5	0.0215137	0.5	0	1	0.0117828	TRUE	0	16	16	31	4.9542	0.00361321
1795	KV320	Antigen activates B Cell Receptor (BCR) leading to generation of second messengers	550.5	0.0129074	0.5	0	1	0.00706924	TRUE	0	16	16	31	4.9542	0.00216779
1796	KV320	CD22 mediated BCR regulation	548.5	0.0129074	0.5	0	1	0.00706924	TRUE	0	16	16	31	4.9542	0.00216779
1797	KV320	FCERI mediated Ca+2 mobilization	538.5	0.0129074	0.5	0	1	0.00706924	TRUE	0	16	16	31	4.9542	0.00216779
1798	KV320	FCERI mediated MAPK activation	536.5	0.0129074	0.5	0	1	0.00706924	TRUE	0	16	16	31	4.9542	0.00216779
1799	KV320	FCERI mediated NF-kB activation	540.5	0.0129074	0.5	0	1	0.00706924	TRUE	0	16	16	31	4.9542	0.00216779
1800	KV320	FCGR activation	528.5	0.0129074	0.5	0	1	0.00706924	TRUE	0	16	16	31	4.9542	0.00216779
1801	KV320	Immunoregulatory interactions between a Lymphoid and a non-Lymphoid cell	552.5	0.0129074	0.5	0	1	0.00706924	TRUE	0	16	16	31	4.9542	0.00216779
1802	KV320	Initial triggering of complement	524.5	0.0129074	0.5	0	1	0.00706924	TRUE	0	16	16	31	4.9542	0.00216779
1803	KV320	Leishmania parasite growth and survival	544.5	0.0129074	0.5	0	1	0.00706924	TRUE	0	16	16	31	4.9542	0.00216779
1804	KV320	Parasite infection	542.5	0.0129074	0.5	0	1	0.00706924	TRUE	0	16	16	31	4.9542	0.00216779
1805	KV320	Potential therapeutics for SARS	546.5	0.0129074	0.5	0	1	0.00706924	TRUE	0	16	16	31	4.9542	0.00216779
1806	KV320	Regulation of Complement cascade	526.5	0.0129074	0.5	0	1	0.00706924	TRUE	0	16	16	31	4.9542	0.00216779
1807	KV320	Regulation of actin dynamics for phagocytic cup formation	530.5	0.0129074	0.5	0	1	0.00706924	TRUE	0	16	16	31	4.9542	0.00216779
1808	KV320	Role of LAT2/NTAL/LAB on calcium mobilization	534.5	0.0129074	0.5	0	1	0.00706924	TRUE	0	16	16	31	4.9542	0.00216779
1809	KV320	Role of phospholipids in phagocytosis	532.5	0.0129074	0.5	0	1	0.00706924	TRUE	0	16	16	31	4.9542	0.00216779
1810	KV320	Scavenging of heme from plasma	554.5	0.0129074	0.5	0	1	0.00706924	TRUE	0	16	16	31	4.9542	0.00216779
1811	KV401	Antigen activates B Cell Receptor (BCR) leading to generation of second messengers	1948.5	0.00988869	0.5	0	1	0.00541591	TRUE	0	16	16	31	4.9542	0.00166079
1812	KV401	CD22 mediated BCR regulation	1946.5	0.00988869	0.5	0	1	0.00541591	TRUE	0	16	16	31	4.9542	0.00166079
1813	KV401	FCERI mediated Ca+2 mobilization	1936.5	0.00988869	0.5	0	1	0.00541591	TRUE	0	16	16	31	4.9542	0.00166079
1814	KV401	FCERI mediated MAPK activation	1934.5	0.00988869	0.5	0	1	0.00541591	TRUE	0	16	16	31	4.9542	0.00166079
1815	KV401	FCERI mediated NF-kB activation	1938.5	0.00988869	0.5	0	1	0.00541591	TRUE	0	16	16	31	4.9542	0.00166079
1816	KV401	FCGR activation	1926.5	0.00988869	0.5	0	1	0.00541591	TRUE	0	16	16	31	4.9542	0.00166079
1817	KV401	Immunoregulatory interactions between a Lymphoid and a non-Lymphoid cell	1950.5	0.00988869	0.5	0	1	0.00541591	TRUE	0	16	16	31	4.9542	0.00166079
1818	KV401	Initial triggering of complement	1922.5	0.00988869	0.5	0	1	0.00541591	TRUE	0	16	16	31	4.9542	0.00166079
1819	KV401	Leishmania parasite growth and survival	1942.5	0.00988869	0.5	0	1	0.00541591	TRUE	0	16	16	31	4.9542	0.00166079
1820	KV401	Parasite infection	1940.5	0.00988869	0.5	0	1	0.00541591	TRUE	0	16	16	31	4.9542	0.00166079
1821	KV401	Potential therapeutics for SARS	1944.5	0.00988869	0.5	0	1	0.00541591	TRUE	0	16	16	31	4.9542	0.00166079
1822	KV401	Regulation of Complement cascade	1924.5	0.00988869	0.5	0	1	0.00541591	TRUE	0	16	16	31	4.9542	0.00166079
1823	KV401	Regulation of actin dynamics for phagocytic cup formation	1928.5	0.00988869	0.5	0	1	0.00541591	TRUE	0	16	16	31	4.9542	0.00166079
1824	KV401	Role of LAT2/NTAL/LAB on calcium mobilization	1932.5	0.00988869	0.5	0	1	0.00541591	TRUE	0	16	16	31	4.9542	0.00166079
1825	KV401	Role of phospholipids in phagocytosis	1930.5	0.00988869	0.5	0	1	0.00541591	TRUE	0	16	16	31	4.9542	0.00166079
1826	KV401	Scavenging of heme from plasma	1952.5	0.00988869	0.5	0	1	0.00541591	TRUE	0	16	16	31	4.9542	0.00166079
1827	KVD12	Antigen activates B Cell Receptor (BCR) leading to generation of second messengers	486.5	0.00405764	0.5	0	1	0.00222232	TRUE	0	16	16	31	4.9542	0.000681475
1828	KVD12	CD22 mediated BCR regulation	484.5	0.00405764	0.5	0	1	0.00222232	TRUE	0	16	16	31	4.9542	0.000681475
1829	KVD12	FCERI mediated Ca+2 mobilization	474.5	0.00405764	0.5	0	1	0.00222232	TRUE	0	16	16	31	4.9542	0.000681475
1830	KVD12	FCERI mediated MAPK activation	472.5	0.00405764	0.5	0	1	0.00222232	TRUE	0	16	16	31	4.9542	0.000681475
1831	KVD12	FCERI mediated NF-kB activation	476.5	0.00405764	0.5	0	1	0.00222232	TRUE	0	16	16	31	4.9542	0.000681475
1832	KVD12	FCGR activation	464.5	0.00405764	0.5	0	1	0.00222232	TRUE	0	16	16	31	4.9542	0.000681475
1833	KVD12	Immunoregulatory interactions between a Lymphoid and a non-Lymphoid cell	488.5	0.00405764	0.5	0	1	0.00222232	TRUE	0	16	16	31	4.9542	0.000681475
1834	KVD12	Initial triggering of complement	460.5	0.00405764	0.5	0	1	0.00222232	TRUE	0	16	16	31	4.9542	0.000681475
1835	KVD12	Leishmania parasite growth and survival	480.5	0.00405764	0.5	0	1	0.00222232	TRUE	0	16	16	31	4.9542	0.000681475
1836	KVD12	Parasite infection	478.5	0.00405764	0.5	0	1	0.00222232	TRUE	0	16	16	31	4.9542	0.000681475
1837	KVD12	Potential therapeutics for SARS	482.5	0.00405764	0.5	0	1	0.00222232	TRUE	0	16	16	31	4.9542	0.000681475
1838	KVD12	Regulation of Complement cascade	462.5	0.00405764	0.5	0	1	0.00222232	TRUE	0	16	16	31	4.9542	0.000681475
1839	KVD12	Regulation of actin dynamics for phagocytic cup formation	466.5	0.00405764	0.5	0	1	0.00222232	TRUE	0	16	16	31	4.9542	0.000681475
1840	KVD12	Role of LAT2/NTAL/LAB on calcium mobilization	470.5	0.00405764	0.5	0	1	0.00222232	TRUE	0	16	16	31	4.9542	0.000681475
1841	KVD12	Role of phospholipids in phagocytosis	468.5	0.00405764	0.5	0	1	0.00222232	TRUE	0	16	16	31	4.9542	0.000681475
1842	KVD12	Scavenging of heme from plasma	490.5	0.00405764	0.5	0	1	0.00222232	TRUE	0	16	16	31	4.9542	0.000681475
1843	KVD16	Antigen activates B Cell Receptor (BCR) leading to generation of second messengers	422.5	0.00709709	0.5	0	1	0.00388699	TRUE	0	16	16	31	4.9542	0.00119195
1844	KVD16	CD22 mediated BCR regulation	420.5	0.00709709	0.5	0	1	0.00388699	TRUE	0	16	16	31	4.9542	0.00119195
1845	KVD16	FCERI mediated Ca+2 mobilization	410.5	0.00709709	0.5	0	1	0.00388699	TRUE	0	16	16	31	4.9542	0.00119195
1846	KVD16	FCERI mediated MAPK activation	408.5	0.00709709	0.5	0	1	0.00388699	TRUE	0	16	16	31	4.9542	0.00119195
1847	KVD16	FCERI mediated NF-kB activation	412.5	0.00709709	0.5	0	1	0.00388699	TRUE	0	16	16	31	4.9542	0.00119195
1848	KVD16	FCGR activation	400.5	0.00709709	0.5	0	1	0.00388699	TRUE	0	16	16	31	4.9542	0.00119195
1849	KVD16	Immunoregulatory interactions between a Lymphoid and a non-Lymphoid cell	424.5	0.00709709	0.5	0	1	0.00388699	TRUE	0	16	16	31	4.9542	0.00119195
1850	KVD16	Initial triggering of complement	396.5	0.00709709	0.5	0	1	0.00388699	TRUE	0	16	16	31	4.9542	0.00119195
1851	KVD16	Leishmania parasite growth and survival	416.5	0.00709709	0.5	0	1	0.00388699	TRUE	0	16	16	31	4.9542	0.00119195
1852	KVD16	Parasite infection	414.5	0.00709709	0.5	0	1	0.00388699	TRUE	0	16	16	31	4.9542	0.00119195
1853	KVD16	Potential therapeutics for SARS	418.5	0.00709709	0.5	0	1	0.00388699	TRUE	0	16	16	31	4.9542	0.00119195
1854	KVD16	Regulation of Complement cascade	398.5	0.00709709	0.5	0	1	0.00388699	TRUE	0	16	16	31	4.9542	0.00119195
1855	KVD16	Regulation of actin dynamics for phagocytic cup formation	402.5	0.00709709	0.5	0	1	0.00388699	TRUE	0	16	16	31	4.9542	0.00119195
1856	KVD16	Role of LAT2/NTAL/LAB on calcium mobilization	406.5	0.00709709	0.5	0	1	0.00388699	TRUE	0	16	16	31	4.9542	0.00119195
1857	KVD16	Role of phospholipids in phagocytosis	404.5	0.00709709	0.5	0	1	0.00388699	TRUE	0	16	16	31	4.9542	0.00119195
1858	KVD16	Scavenging of heme from plasma	426.5	0.00709709	0.5	0	1	0.00388699	TRUE	0	16	16	31	4.9542	0.00119195
1859	KVD33	Antigen activates B Cell Receptor (BCR) leading to generation of second messengers	390.5	0.00141043	0.5	0	1	0.000772476	TRUE	0	16	16	31	4.9542	0.00023688
1860	KVD33	CD22 mediated BCR regulation	388.5	0.00141043	0.5	0	1	0.000772476	TRUE	0	16	16	31	4.9542	0.00023688
1861	KVD33	FCERI mediated Ca+2 mobilization	378.5	0.00141043	0.5	0	1	0.000772476	TRUE	0	16	16	31	4.9542	0.00023688
1862	KVD33	FCERI mediated MAPK activation	376.5	0.00141043	0.5	0	1	0.000772476	TRUE	0	16	16	31	4.9542	0.00023688
1863	KVD33	FCERI mediated NF-kB activation	380.5	0.00141043	0.5	0	1	0.000772476	TRUE	0	16	16	31	4.9542	0.00023688
1864	KVD33	FCGR activation	368.5	0.00141043	0.5	0	1	0.000772476	TRUE	0	16	16	31	4.9542	0.00023688
1865	KVD33	Immunoregulatory interactions between a Lymphoid and a non-Lymphoid cell	392.5	0.00141043	0.5	0	1	0.000772476	TRUE	0	16	16	31	4.9542	0.00023688
1866	KVD33	Initial triggering of complement	364.5	0.00141043	0.5	0	1	0.000772476	TRUE	0	16	16	31	4.9542	0.00023688
1867	KVD33	Leishmania parasite growth and survival	384.5	0.00141043	0.5	0	1	0.000772476	TRUE	0	16	16	31	4.9542	0.00023688
1868	KVD33	Parasite infection	382.5	0.00141043	0.5	0	1	0.000772476	TRUE	0	16	16	31	4.9542	0.00023688
1869	KVD33	Potential therapeutics for SARS	386.5	0.00141043	0.5	0	1	0.000772476	TRUE	0	16	16	31	4.9542	0.00023688
1870	KVD33	Regulation of Complement cascade	366.5	0.00141043	0.5	0	1	0.000772476	TRUE	0	16	16	31	4.9542	0.00023688
1871	KVD33	Regulation of actin dynamics for phagocytic cup formation	370.5	0.00141043	0.5	0	1	0.000772476	TRUE	0	16	16	31	4.9542	0.00023688
1872	KVD33	Role of LAT2/NTAL/LAB on calcium mobilization	374.5	0.00141043	0.5	0	1	0.000772476	TRUE	0	16	16	31	4.9542	0.00023688
1873	KVD33	Role of phospholipids in phagocytosis	372.5	0.00141043	0.5	0	1	0.000772476	TRUE	0	16	16	31	4.9542	0.00023688
1874	KVD33	Scavenging of heme from plasma	394.5	0.00141043	0.5	0	1	0.000772476	TRUE	0	16	16	31	4.9542	0.00023688
1875	KVD40	Antigen activates B Cell Receptor (BCR) leading to generation of second messengers	518.5	0.0172021	0.5	0	1	0.00942138	TRUE	0	16	16	31	4.9542	0.00288907
1876	KVD40	CD22 mediated BCR regulation	516.5	0.0172021	0.5	0	1	0.00942138	TRUE	0	16	16	31	4.9542	0.00288907
1877	KVD40	FCERI mediated Ca+2 mobilization	506.5	0.0172021	0.5	0	1	0.00942138	TRUE	0	16	16	31	4.9542	0.00288907
1878	KVD40	FCERI mediated MAPK activation	504.5	0.0172021	0.5	0	1	0.00942138	TRUE	0	16	16	31	4.9542	0.00288907
1879	KVD40	FCERI mediated NF-kB activation	508.5	0.0172021	0.5	0	1	0.00942138	TRUE	0	16	16	31	4.9542	0.00288907
1880	KVD40	FCGR activation	496.5	0.0172021	0.5	0	1	0.00942138	TRUE	0	16	16	31	4.9542	0.00288907
1881	KVD40	Immunoregulatory interactions between a Lymphoid and a non-Lymphoid cell	520.5	0.0172021	0.5	0	1	0.00942138	TRUE	0	16	16	31	4.9542	0.00288907
1882	KVD40	Initial triggering of complement	492.5	0.0172021	0.5	0	1	0.00942138	TRUE	0	16	16	31	4.9542	0.00288907
1883	KVD40	Leishmania parasite growth and survival	512.5	0.0172021	0.5	0	1	0.00942138	TRUE	0	16	16	31	4.9542	0.00288907
1884	KVD40	Parasite infection	510.5	0.0172021	0.5	0	1	0.00942138	TRUE	0	16	16	31	4.9542	0.00288907
1885	KVD40	Potential therapeutics for SARS	514.5	0.0172021	0.5	0	1	0.00942138	TRUE	0	16	16	31	4.9542	0.00288907
1886	KVD40	Regulation of Complement cascade	494.5	0.0172021	0.5	0	1	0.00942138	TRUE	0	16	16	31	4.9542	0.00288907
1887	KVD40	Regulation of actin dynamics for phagocytic cup formation	498.5	0.0172021	0.5	0	1	0.00942138	TRUE	0	16	16	31	4.9542	0.00288907
1888	KVD40	Role of LAT2/NTAL/LAB on calcium mobilization	502.5	0.0172021	0.5	0	1	0.00942138	TRUE	0	16	16	31	4.9542	0.00288907
1889	KVD40	Role of phospholipids in phagocytosis	500.5	0.0172021	0.5	0	1	0.00942138	TRUE	0	16	16	31	4.9542	0.00288907
1890	KVD40	Scavenging of heme from plasma	522.5	0.0172021	0.5	0	1	0.00942138	TRUE	0	16	16	31	4.9542	0.00288907
1891	Keratan sulfate/keratin metabolism	Glycosaminoglycan metabolism	5226.5	0.000845167	0.5	1	2	0.0105754	TRUE	2	1	3	7	2.80735	0.000221983
1892	Keratinization	Developmental Biology	6760.5	0.00328954	0.5	3	4	0.112713	TRUE	1	1	2	20	4.32193	0.00061811
1893	Ketone body metabolism	Metabolism of lipids	6438.5	0.000400881	0.5	2	3	0.00755828	TRUE	2	1	3	7	2.80735	0.000105291
1894	Kinesins	Factors involved in megakaryocyte development and platelet production	6552.5	0.00132747	0.5	2	3	0.0250283	TRUE	6	2	8	9	3.16993	0.000318344
1895	Kinesins	Kinesins	6042.5	0.00118055	0.5	1	2	0.0147721	FALSE	6	2	8	9	3.16993	0.000283111
1896	L1CAM interactions	Axon guidance	5422.5	0.00334394	0.5	1	2	0.0418421	TRUE	12	1	13	17	4.08746	0.00065729
1897	LAMC1	ECM proteoglycans	2550.5	0.0223093	0.5	0	1	0.0122185	TRUE	0	7	7	18	4.16993	0.00431522
1898	LAMC1	EGR2 and SOX10-mediated initiation of Schwann cell myelination	2556.5	0.0223093	0.5	0	1	0.0122185	TRUE	0	7	7	18	4.16993	0.00431522
1899	LAMC1	L1CAM interactions	2544.5	0.0223093	0.5	0	1	0.0122185	TRUE	0	7	7	18	4.16993	0.00431522
1900	LAMC1	Laminin interactions	2548.5	0.0223093	0.5	0	1	0.0122185	TRUE	0	7	7	18	4.16993	0.00431522
1901	LAMC1	MET promotes cell motility	2546.5	0.0223093	0.5	0	1	0.0122185	TRUE	0	7	7	18	4.16993	0.00431522
1902	LAMC1	Post-translational protein phosphorylation	2554.5	0.0223093	0.5	0	1	0.0122185	TRUE	0	7	7	18	4.16993	0.00431522
1903	LAMC1	Regulation of Insulin-like Growth Factor (IGF) transport and uptake by Insulin-like Growth Factor Binding Proteins (IGFBPs)	2552.5	0.0223093	0.5	0	1	0.0122185	TRUE	0	7	7	18	4.16993	0.00431522
1904	LBP	Interleukin-4 and Interleukin-13 signaling	2862.5	0.00450106	0.5	0	1	0.00246517	TRUE	0	3	3	10	3.32193	0.00104145
1905	LBP	Regulation of TLR by endogenous ligand	2860.5	0.00450106	0.5	0	1	0.00246517	TRUE	0	3	3	10	3.32193	0.00104145
1906	LBP	Toll Like Receptor 4 (TLR4) Cascade	2858.5	0.00450106	0.5	0	1	0.00246517	TRUE	0	3	3	10	3.32193	0.00104145
1907	LCAT	HDL remodeling	1524.5	0.000759377	0.5	0	1	0.000415901	TRUE	0	1	1	6	2.58496	0.000211823
1908	LDH6A	Pyruvate metabolism	4770.5	0.000296895	0.5	0	1	0.000162605	TRUE	0	1	1	6	2.58496	8.28166e-05
1909	LDHA	Pyruvate metabolism	114.5	0.00137358	0.5	0	1	0.000752292	TRUE	0	1	1	6	2.58496	0.00038315
1910	LDHB	Pyruvate metabolism	2062.5	0.00102526	0.5	0	1	0.000561523	TRUE	0	1	1	6	2.58496	0.000285989
1911	LDL clearance	Plasma lipoprotein clearance	5684.5	0.0023731	0.5	1	2	0.0296941	TRUE	2	1	3	7	2.80735	0.000623292
1912	LDL remodeling	Plasma lipoprotein remodeling	5676.5	0.00103745	0.5	1	2	0.0129814	TRUE	4	1	5	9	3.16993	0.000248793
1913	LG3BP	Platelet degranulation	4644.5	0.00796455	0.5	0	1	0.00436208	TRUE	0	1	1	6	2.58496	0.00222165
1914	LIRA3	Immunoregulatory interactions between a Lymphoid and a non-Lymphoid cell	4826.5	0.00318637	0.5	0	1	0.00174514	TRUE	0	2	2	7	2.80735	0.000836899
1915	LIRA3	Neutrophil degranulation	4828.5	0.00318637	0.5	0	1	0.00174514	TRUE	0	2	2	7	2.80735	0.000836899
1916	LKHA4	Arachidonic acid metabolism	2452.5	0.00270367	0.5	0	1	0.00148076	TRUE	0	4	4	12	3.58496	0.000589682
1917	LKHA4	Biosynthesis of DHA-derived SPMs	2454.5	0.00270367	0.5	0	1	0.00148076	TRUE	0	4	4	12	3.58496	0.000589682
1918	LKHA4	Biosynthesis of EPA-derived SPMs	2456.5	0.00270367	0.5	0	1	0.00148076	TRUE	0	4	4	12	3.58496	0.000589682
1919	LKHA4	Neutrophil degranulation	2458.5	0.00270367	0.5	0	1	0.00148076	TRUE	0	4	4	12	3.58496	0.000589682
1920	LMAN2	COPII-mediated vesicle transport	4660.5	0.00395105	0.5	0	1	0.00216394	TRUE	0	2	2	7	2.80735	0.00103774
1921	LMAN2	Cargo concentration in the ER	4662.5	0.00395105	0.5	0	1	0.00216394	TRUE	0	2	2	7	2.80735	0.00103774
1922	LRP1	Retinoid metabolism and transport	4642.5	0.00356305	0.5	0	1	0.00195144	TRUE	0	2	2	11	3.45943	0.000798992
1923	LRP1	Scavenging of heme from plasma	4640.5	0.00356305	0.5	0	1	0.00195144	TRUE	0	2	2	11	3.45943	0.000798992
1924	LUM	Diseases associated with glycosaminoglycan metabolism	3872.5	0.0108376	0.5	0	1	0.00593564	TRUE	0	4	4	13	3.70044	0.00230567
1925	LUM	ECM proteoglycans	3876.5	0.0108376	0.5	0	1	0.00593564	TRUE	0	4	4	13	3.70044	0.00230567
1926	LUM	Integrin cell surface interactions	3874.5	0.0108376	0.5	0	1	0.00593564	TRUE	0	4	4	13	3.70044	0.00230567
1927	LUM	Keratan sulfate/keratin metabolism	3870.5	0.0108376	0.5	0	1	0.00593564	TRUE	0	4	4	13	3.70044	0.00230567
1928	LV147	Antigen activates B Cell Receptor (BCR) leading to generation of second messengers	582.5	0.0131556	0.5	0	1	0.00720513	TRUE	0	16	16	31	4.9542	0.00220946
1929	LV147	CD22 mediated BCR regulation	580.5	0.0131556	0.5	0	1	0.00720513	TRUE	0	16	16	31	4.9542	0.00220946
1930	LV147	FCERI mediated Ca+2 mobilization	570.5	0.0131556	0.5	0	1	0.00720513	TRUE	0	16	16	31	4.9542	0.00220946
1931	LV147	FCERI mediated MAPK activation	568.5	0.0131556	0.5	0	1	0.00720513	TRUE	0	16	16	31	4.9542	0.00220946
1932	LV147	FCERI mediated NF-kB activation	572.5	0.0131556	0.5	0	1	0.00720513	TRUE	0	16	16	31	4.9542	0.00220946
1933	LV147	FCGR activation	560.5	0.0131556	0.5	0	1	0.00720513	TRUE	0	16	16	31	4.9542	0.00220946
1934	LV147	Immunoregulatory interactions between a Lymphoid and a non-Lymphoid cell	584.5	0.0131556	0.5	0	1	0.00720513	TRUE	0	16	16	31	4.9542	0.00220946
1935	LV147	Initial triggering of complement	556.5	0.0131556	0.5	0	1	0.00720513	TRUE	0	16	16	31	4.9542	0.00220946
1936	LV147	Leishmania parasite growth and survival	576.5	0.0131556	0.5	0	1	0.00720513	TRUE	0	16	16	31	4.9542	0.00220946
1937	LV147	Parasite infection	574.5	0.0131556	0.5	0	1	0.00720513	TRUE	0	16	16	31	4.9542	0.00220946
1938	LV147	Potential therapeutics for SARS	578.5	0.0131556	0.5	0	1	0.00720513	TRUE	0	16	16	31	4.9542	0.00220946
1939	LV147	Regulation of Complement cascade	558.5	0.0131556	0.5	0	1	0.00720513	TRUE	0	16	16	31	4.9542	0.00220946
1940	LV147	Regulation of actin dynamics for phagocytic cup formation	562.5	0.0131556	0.5	0	1	0.00720513	TRUE	0	16	16	31	4.9542	0.00220946
1941	LV147	Role of LAT2/NTAL/LAB on calcium mobilization	566.5	0.0131556	0.5	0	1	0.00720513	TRUE	0	16	16	31	4.9542	0.00220946
1942	LV147	Role of phospholipids in phagocytosis	564.5	0.0131556	0.5	0	1	0.00720513	TRUE	0	16	16	31	4.9542	0.00220946
1943	LV147	Scavenging of heme from plasma	586.5	0.0131556	0.5	0	1	0.00720513	TRUE	0	16	16	31	4.9542	0.00220946
1944	LV319	Antigen activates B Cell Receptor (BCR) leading to generation of second messengers	614.5	0.0114483	0.5	0	1	0.00627009	TRUE	0	16	16	31	4.9542	0.00192273
1945	LV319	CD22 mediated BCR regulation	612.5	0.0114483	0.5	0	1	0.00627009	TRUE	0	16	16	31	4.9542	0.00192273
1946	LV319	FCERI mediated Ca+2 mobilization	602.5	0.0114483	0.5	0	1	0.00627009	TRUE	0	16	16	31	4.9542	0.00192273
1947	LV319	FCERI mediated MAPK activation	600.5	0.0114483	0.5	0	1	0.00627009	TRUE	0	16	16	31	4.9542	0.00192273
1948	LV319	FCERI mediated NF-kB activation	604.5	0.0114483	0.5	0	1	0.00627009	TRUE	0	16	16	31	4.9542	0.00192273
1949	LV319	FCGR activation	592.5	0.0114483	0.5	0	1	0.00627009	TRUE	0	16	16	31	4.9542	0.00192273
1950	LV319	Immunoregulatory interactions between a Lymphoid and a non-Lymphoid cell	616.5	0.0114483	0.5	0	1	0.00627009	TRUE	0	16	16	31	4.9542	0.00192273
1951	LV319	Initial triggering of complement	588.5	0.0114483	0.5	0	1	0.00627009	TRUE	0	16	16	31	4.9542	0.00192273
1952	LV319	Leishmania parasite growth and survival	608.5	0.0114483	0.5	0	1	0.00627009	TRUE	0	16	16	31	4.9542	0.00192273
1953	LV319	Parasite infection	606.5	0.0114483	0.5	0	1	0.00627009	TRUE	0	16	16	31	4.9542	0.00192273
1954	LV319	Potential therapeutics for SARS	610.5	0.0114483	0.5	0	1	0.00627009	TRUE	0	16	16	31	4.9542	0.00192273
1955	LV319	Regulation of Complement cascade	590.5	0.0114483	0.5	0	1	0.00627009	TRUE	0	16	16	31	4.9542	0.00192273
1956	LV319	Regulation of actin dynamics for phagocytic cup formation	594.5	0.0114483	0.5	0	1	0.00627009	TRUE	0	16	16	31	4.9542	0.00192273
1957	LV319	Role of LAT2/NTAL/LAB on calcium mobilization	598.5	0.0114483	0.5	0	1	0.00627009	TRUE	0	16	16	31	4.9542	0.00192273
1958	LV319	Role of phospholipids in phagocytosis	596.5	0.0114483	0.5	0	1	0.00627009	TRUE	0	16	16	31	4.9542	0.00192273
1959	LV319	Scavenging of heme from plasma	618.5	0.0114483	0.5	0	1	0.00627009	TRUE	0	16	16	31	4.9542	0.00192273
1960	LV321	Antigen activates B Cell Receptor (BCR) leading to generation of second messengers	4476.5	0.0158527	0.5	0	1	0.00868231	TRUE	0	16	16	31	4.9542	0.00266244
1961	LV321	CD22 mediated BCR regulation	4474.5	0.0158527	0.5	0	1	0.00868231	TRUE	0	16	16	31	4.9542	0.00266244
1962	LV321	FCERI mediated Ca+2 mobilization	4464.5	0.0158527	0.5	0	1	0.00868231	TRUE	0	16	16	31	4.9542	0.00266244
1963	LV321	FCERI mediated MAPK activation	4462.5	0.0158527	0.5	0	1	0.00868231	TRUE	0	16	16	31	4.9542	0.00266244
1964	LV321	FCERI mediated NF-kB activation	4466.5	0.0158527	0.5	0	1	0.00868231	TRUE	0	16	16	31	4.9542	0.00266244
1965	LV321	FCGR activation	4454.5	0.0158527	0.5	0	1	0.00868231	TRUE	0	16	16	31	4.9542	0.00266244
1966	LV321	Immunoregulatory interactions between a Lymphoid and a non-Lymphoid cell	4478.5	0.0158527	0.5	0	1	0.00868231	TRUE	0	16	16	31	4.9542	0.00266244
1967	LV321	Initial triggering of complement	4450.5	0.0158527	0.5	0	1	0.00868231	TRUE	0	16	16	31	4.9542	0.00266244
1968	LV321	Leishmania parasite growth and survival	4470.5	0.0158527	0.5	0	1	0.00868231	TRUE	0	16	16	31	4.9542	0.00266244
1969	LV321	Parasite infection	4468.5	0.0158527	0.5	0	1	0.00868231	TRUE	0	16	16	31	4.9542	0.00266244
1970	LV321	Potential therapeutics for SARS	4472.5	0.0158527	0.5	0	1	0.00868231	TRUE	0	16	16	31	4.9542	0.00266244
1971	LV321	Regulation of Complement cascade	4452.5	0.0158527	0.5	0	1	0.00868231	TRUE	0	16	16	31	4.9542	0.00266244
1972	LV321	Regulation of actin dynamics for phagocytic cup formation	4456.5	0.0158527	0.5	0	1	0.00868231	TRUE	0	16	16	31	4.9542	0.00266244
1973	LV321	Role of LAT2/NTAL/LAB on calcium mobilization	4460.5	0.0158527	0.5	0	1	0.00868231	TRUE	0	16	16	31	4.9542	0.00266244
1974	LV321	Role of phospholipids in phagocytosis	4458.5	0.0158527	0.5	0	1	0.00868231	TRUE	0	16	16	31	4.9542	0.00266244
1975	LV321	Scavenging of heme from plasma	4480.5	0.0158527	0.5	0	1	0.00868231	TRUE	0	16	16	31	4.9542	0.00266244
1976	LV325	Antigen activates B Cell Receptor (BCR) leading to generation of second messengers	646.5	0.0114839	0.5	0	1	0.00628958	TRUE	0	16	16	31	4.9542	0.0019287
1977	LV325	CD22 mediated BCR regulation	644.5	0.0114839	0.5	0	1	0.00628958	TRUE	0	16	16	31	4.9542	0.0019287
1978	LV325	FCERI mediated Ca+2 mobilization	634.5	0.0114839	0.5	0	1	0.00628958	TRUE	0	16	16	31	4.9542	0.0019287
1979	LV325	FCERI mediated MAPK activation	632.5	0.0114839	0.5	0	1	0.00628958	TRUE	0	16	16	31	4.9542	0.0019287
1980	LV325	FCERI mediated NF-kB activation	636.5	0.0114839	0.5	0	1	0.00628958	TRUE	0	16	16	31	4.9542	0.0019287
1981	LV325	FCGR activation	624.5	0.0114839	0.5	0	1	0.00628958	TRUE	0	16	16	31	4.9542	0.0019287
1982	LV325	Immunoregulatory interactions between a Lymphoid and a non-Lymphoid cell	648.5	0.0114839	0.5	0	1	0.00628958	TRUE	0	16	16	31	4.9542	0.0019287
1983	LV325	Initial triggering of complement	620.5	0.0114839	0.5	0	1	0.00628958	TRUE	0	16	16	31	4.9542	0.0019287
1984	LV325	Leishmania parasite growth and survival	640.5	0.0114839	0.5	0	1	0.00628958	TRUE	0	16	16	31	4.9542	0.0019287
1985	LV325	Parasite infection	638.5	0.0114839	0.5	0	1	0.00628958	TRUE	0	16	16	31	4.9542	0.0019287
1986	LV325	Potential therapeutics for SARS	642.5	0.0114839	0.5	0	1	0.00628958	TRUE	0	16	16	31	4.9542	0.0019287
1987	LV325	Regulation of Complement cascade	622.5	0.0114839	0.5	0	1	0.00628958	TRUE	0	16	16	31	4.9542	0.0019287
1988	LV325	Regulation of actin dynamics for phagocytic cup formation	626.5	0.0114839	0.5	0	1	0.00628958	TRUE	0	16	16	31	4.9542	0.0019287
1989	LV325	Role of LAT2/NTAL/LAB on calcium mobilization	630.5	0.0114839	0.5	0	1	0.00628958	TRUE	0	16	16	31	4.9542	0.0019287
1990	LV325	Role of phospholipids in phagocytosis	628.5	0.0114839	0.5	0	1	0.00628958	TRUE	0	16	16	31	4.9542	0.0019287
1991	LV325	Scavenging of heme from plasma	650.5	0.0114839	0.5	0	1	0.00628958	TRUE	0	16	16	31	4.9542	0.0019287
1992	LV743	Antigen activates B Cell Receptor (BCR) leading to generation of second messengers	1556.5	0.0182748	0.5	0	1	0.0100089	TRUE	0	16	16	31	4.9542	0.00306923
1993	LV743	CD22 mediated BCR regulation	1554.5	0.0182748	0.5	0	1	0.0100089	TRUE	0	16	16	31	4.9542	0.00306923
1994	LV743	FCERI mediated Ca+2 mobilization	1544.5	0.0182748	0.5	0	1	0.0100089	TRUE	0	16	16	31	4.9542	0.00306923
1995	LV743	FCERI mediated MAPK activation	1542.5	0.0182748	0.5	0	1	0.0100089	TRUE	0	16	16	31	4.9542	0.00306923
1996	LV743	FCERI mediated NF-kB activation	1546.5	0.0182748	0.5	0	1	0.0100089	TRUE	0	16	16	31	4.9542	0.00306923
1997	LV743	FCGR activation	1534.5	0.0182748	0.5	0	1	0.0100089	TRUE	0	16	16	31	4.9542	0.00306923
1998	LV743	Immunoregulatory interactions between a Lymphoid and a non-Lymphoid cell	1558.5	0.0182748	0.5	0	1	0.0100089	TRUE	0	16	16	31	4.9542	0.00306923
[truncated: 1,428 more rows]

## Sheet: Figure3b
Figure 3b	source	target	Unnamed: 0	value	type	source layer	target layer	normalized value	unique	fan_in	fan_out	fan_tot	nodes_in_upstream	nodes_in_downstream	nodes_in_SG	log(Nodes in SG)	weighted_val_log
0	A1AG1	Neutrophil degranulation	1196.5	0.00671417	0.5	0	1	0.0036998	TRUE	0	2	2	1	9	10	3.32193	0.00202117
1	A1AG1	Platelet degranulation	1194.5	0.00671417	0.5	0	1	0.0036998	TRUE	0	2	2	1	9	10	3.32193	0.00202117
2	A1AG2	Neutrophil degranulation	1686.5	0.0173803	0.5	0	1	0.00957731	TRUE	0	2	2	1	9	10	3.32193	0.005232
3	A1AG2	Platelet degranulation	1684.5	0.0173803	0.5	0	1	0.00957731	TRUE	0	2	2	1	9	10	3.32193	0.005232
4	A2GL	Neutrophil degranulation	1190.5	0.0129398	0.5	0	1	0.00713041	TRUE	0	1	1	1	5	6	2.58496	0.00500581
5	A2MG	HDL assembly	176.5	0.0423664	0.5	0	1	0.0233457	TRUE	0	3	3	1	12	13	3.70044	0.011449
6	A2MG	Intrinsic Pathway of Fibrin Clot Formation	178.5	0.0423664	0.5	0	1	0.0233457	TRUE	0	3	3	1	12	13	3.70044	0.011449
7	A2MG	Platelet degranulation	174.5	0.0423664	0.5	0	1	0.0233457	TRUE	0	3	3	1	12	13	3.70044	0.011449
8	ABC transporter disorders	Disorders of transmembrane transporters	2216.5	0.0011004	0.5	2	3	0.0193735	TRUE	1	1	2	3	4	7	2.80735	0.000391972
9	ABC transporters in lipid homeostasis	ABC transporters in lipid homeostasis	2112.5	0.00432445	0.5	1	2	0.0541	FALSE	2	2	4	2	4	6	2.58496	0.00167293
10	ABC transporters in lipid homeostasis	ABC-family proteins mediated transport	2214.5	0.00342844	0.5	2	3	0.0603605	TRUE	2	2	4	2	4	6	2.58496	0.0013263
11	ABC-family proteins mediated transport	Transport of small molecules	2442.5	0.00224349	0.5	3	4	0.065364	TRUE	1	1	2	3	3	6	2.58496	0.000867902
12	ADIPO	AMPK inhibits chREBP transcriptional activation activity	1862.5	0.0146359	0.5	0	1	0.00806502	TRUE	0	2	2	1	7	8	3	0.00487864
13	ADIPO	Transcriptional regulation of white adipocyte differentiation	1860.5	0.0146359	0.5	0	1	0.00806502	TRUE	0	2	2	1	7	8	3	0.00487864
14	AMBP	Scavenging of heme from plasma	1192.5	0.0149082	0.5	0	1	0.00821506	TRUE	0	1	1	1	5	6	2.58496	0.00576727
15	AMPK inhibits chREBP transcriptional activation activity	AMPK inhibits chREBP transcriptional activation activity	2076.5	0.00870361	0.5	1	2	0.108884	FALSE	2	2	4	2	4	6	2.58496	0.00336702
16	AMPK inhibits chREBP transcriptional activation activity	Integration of energy metabolism	2288.5	0.00637257	0.5	2	3	0.112194	TRUE	2	2	4	2	4	6	2.58496	0.00246525
17	ANGI	Adherens junctions interactions	1238.5	0.00184672	0.5	0	1	0.00101762	TRUE	0	2	2	1	9	10	3.32193	0.000555917
18	ANGI	tRNA-derived small RNA (tsRNA or tRNA-related fragment, tRF) biogenesis	1240.5	0.00184672	0.5	0	1	0.00101762	TRUE	0	2	2	1	9	10	3.32193	0.000555917
19	ANGT	Class A/1 (Rhodopsin-like receptors)	164.5	0.0262089	0.5	0	1	0.0144422	TRUE	0	5	5	1	16	17	4.08746	0.00641203
20	ANGT	G alpha (i) signalling events	168.5	0.0262089	0.5	0	1	0.0144422	TRUE	0	5	5	1	16	17	4.08746	0.00641203
21	ANGT	G alpha (q) signalling events	166.5	0.0262089	0.5	0	1	0.0144422	TRUE	0	5	5	1	16	17	4.08746	0.00641203
22	ANGT	Metabolism of Angiotensinogen to Angiotensins	172.5	0.0262089	0.5	0	1	0.0144422	TRUE	0	5	5	1	16	17	4.08746	0.00641203
23	ANGT	PPARA activates gene expression	170.5	0.0262089	0.5	0	1	0.0144422	TRUE	0	5	5	1	16	17	4.08746	0.00641203
24	ANT3	Common Pathway of Fibrin Clot Formation	158.5	0.027102	0.5	0	1	0.0149344	TRUE	0	4	4	1	10	11	3.45943	0.00783424
25	ANT3	Intrinsic Pathway of Fibrin Clot Formation	156.5	0.027102	0.5	0	1	0.0149344	TRUE	0	4	4	1	10	11	3.45943	0.00783424
26	ANT3	Post-translational protein phosphorylation	162.5	0.027102	0.5	0	1	0.0149344	TRUE	0	4	4	1	10	11	3.45943	0.00783424
27	ANT3	Regulation of Insulin-like Growth Factor (IGF) transport and uptake by Insulin-like Growth Factor Binding Proteins (IGFBPs)	160.5	0.027102	0.5	0	1	0.0149344	TRUE	0	4	4	1	10	11	3.45943	0.00783424
28	APOA	LDL remodeling	1608.5	7.91086e-06	0.5	0	1	4.35923e-06	TRUE	0	1	1	1	6	7	2.80735	2.81791e-06
29	APOA1	ABC transporters in lipid homeostasis	1062.5	0.0178206	0.5	0	1	0.00981992	TRUE	0	17	17	1	44	45	5.49185	0.00324492
30	APOA1	Amyloid fiber formation	1066.5	0.0178206	0.5	0	1	0.00981992	TRUE	0	17	17	1	44	45	5.49185	0.00324492
31	APOA1	Chylomicron assembly	1042.5	0.0178206	0.5	0	1	0.00981992	TRUE	0	17	17	1	44	45	5.49185	0.00324492
32	APOA1	Chylomicron remodeling	1046.5	0.0178206	0.5	0	1	0.00981992	TRUE	0	17	17	1	44	45	5.49185	0.00324492
33	APOA1	Defective ABCA1 causes TGD	1038.5	0.0178206	0.5	0	1	0.00981992	TRUE	0	17	17	1	44	45	5.49185	0.00324492
34	APOA1	HDL assembly	1044.5	0.0178206	0.5	0	1	0.00981992	TRUE	0	17	17	1	44	45	5.49185	0.00324492
35	APOA1	HDL clearance	1050.5	0.0178206	0.5	0	1	0.00981992	TRUE	0	17	17	1	44	45	5.49185	0.00324492
36	APOA1	HDL remodeling	1048.5	0.0178206	0.5	0	1	0.00981992	TRUE	0	17	17	1	44	45	5.49185	0.00324492
37	APOA1	Heme signaling	1060.5	0.0178206	0.5	0	1	0.00981992	TRUE	0	17	17	1	44	45	5.49185	0.00324492
38	APOA1	PPARA activates gene expression	1036.5	0.0178206	0.5	0	1	0.00981992	TRUE	0	17	17	1	44	45	5.49185	0.00324492
39	APOA1	Platelet degranulation	1040.5	0.0178206	0.5	0	1	0.00981992	TRUE	0	17	17	1	44	45	5.49185	0.00324492
40	APOA1	Post-translational protein phosphorylation	1068.5	0.0178206	0.5	0	1	0.00981992	TRUE	0	17	17	1	44	45	5.49185	0.00324492
41	APOA1	Regulation of Insulin-like Growth Factor (IGF) transport and uptake by Insulin-like Growth Factor Binding Proteins (IGFBPs)	1064.5	0.0178206	0.5	0	1	0.00981992	TRUE	0	17	17	1	44	45	5.49185	0.00324492
42	APOA1	Retinoid metabolism and transport	1058.5	0.0178206	0.5	0	1	0.00981992	TRUE	0	17	17	1	44	45	5.49185	0.00324492
43	APOA1	Scavenging by Class A Receptors	1056.5	0.0178206	0.5	0	1	0.00981992	TRUE	0	17	17	1	44	45	5.49185	0.00324492
44	APOA1	Scavenging by Class B Receptors	1054.5	0.0178206	0.5	0	1	0.00981992	TRUE	0	17	17	1	44	45	5.49185	0.00324492
45	APOA1	Scavenging of heme from plasma	1052.5	0.0178206	0.5	0	1	0.00981992	TRUE	0	17	17	1	44	45	5.49185	0.00324492
46	APOA4	Amyloid fiber formation	1576.5	0.0428384	0.5	0	1	0.0236058	TRUE	0	5	5	1	17	18	4.16993	0.0102732
47	APOA4	Assembly of active LPL and LIPC lipase complexes	1570.5	0.0428384	0.5	0	1	0.0236058	TRUE	0	5	5	1	17	18	4.16993	0.0102732
48	APOA4	Chylomicron assembly	1568.5	0.0428384	0.5	0	1	0.0236058	TRUE	0	5	5	1	17	18	4.16993	0.0102732
49	APOA4	Chylomicron remodeling	1572.5	0.0428384	0.5	0	1	0.0236058	TRUE	0	5	5	1	17	18	4.16993	0.0102732
50	APOA4	Retinoid metabolism and transport	1574.5	0.0428384	0.5	0	1	0.0236058	TRUE	0	5	5	1	17	18	4.16993	0.0102732
51	APOB	Cargo recognition for clathrin-mediated endocytosis	1264.5	0.00729664	0.5	0	1	0.00402077	TRUE	0	19	19	1	44	45	5.49185	0.00132863
52	APOB	Cell surface interactions at the vascular wall	1280.5	0.00729664	0.5	0	1	0.00402077	TRUE	0	19	19	1	44	45	5.49185	0.00132863
53	APOB	Chylomicron assembly	1268.5	0.00729664	0.5	0	1	0.00402077	TRUE	0	19	19	1	44	45	5.49185	0.00132863
54	APOB	Chylomicron clearance	1274.5	0.00729664	0.5	0	1	0.00402077	TRUE	0	19	19	1	44	45	5.49185	0.00132863
55	APOB	Chylomicron remodeling	1270.5	0.00729664	0.5	0	1	0.00402077	TRUE	0	19	19	1	44	45	5.49185	0.00132863
56	APOB	Heme signaling	1292.5	0.00729664	0.5	0	1	0.00402077	TRUE	0	19	19	1	44	45	5.49185	0.00132863
57	APOB	LDL clearance	1276.5	0.00729664	0.5	0	1	0.00402077	TRUE	0	19	19	1	44	45	5.49185	0.00132863
58	APOB	LDL remodeling	1272.5	0.00729664	0.5	0	1	0.00402077	TRUE	0	19	19	1	44	45	5.49185	0.00132863
59	APOB	Platelet sensitization by LDL	1296.5	0.00729664	0.5	0	1	0.00402077	TRUE	0	19	19	1	44	45	5.49185	0.00132863
60	APOB	Post-translational protein phosphorylation	1298.5	0.00729664	0.5	0	1	0.00402077	TRUE	0	19	19	1	44	45	5.49185	0.00132863
61	APOB	Regulation of Insulin-like Growth Factor (IGF) transport and uptake by Insulin-like Growth Factor Binding Proteins (IGFBPs)	1294.5	0.00729664	0.5	0	1	0.00402077	TRUE	0	19	19	1	44	45	5.49185	0.00132863
62	APOB	Regulation of TLR by endogenous ligand	1262.5	0.00729664	0.5	0	1	0.00402077	TRUE	0	19	19	1	44	45	5.49185	0.00132863
63	APOB	Retinoid metabolism and transport	1290.5	0.00729664	0.5	0	1	0.00402077	TRUE	0	19	19	1	44	45	5.49185	0.00132863
64	APOB	Scavenging by Class A Receptors	1284.5	0.00729664	0.5	0	1	0.00402077	TRUE	0	19	19	1	44	45	5.49185	0.00132863
65	APOB	Scavenging by Class B Receptors	1282.5	0.00729664	0.5	0	1	0.00402077	TRUE	0	19	19	1	44	45	5.49185	0.00132863
66	APOB	Scavenging by Class F Receptors	1286.5	0.00729664	0.5	0	1	0.00402077	TRUE	0	19	19	1	44	45	5.49185	0.00132863
67	APOB	Scavenging by Class H Receptors	1288.5	0.00729664	0.5	0	1	0.00402077	TRUE	0	19	19	1	44	45	5.49185	0.00132863
68	APOB	VLDL assembly	1266.5	0.00729664	0.5	0	1	0.00402077	TRUE	0	19	19	1	44	45	5.49185	0.00132863
69	APOB	VLDL clearance	1278.5	0.00729664	0.5	0	1	0.00402077	TRUE	0	19	19	1	44	45	5.49185	0.00132863
70	APOC4	NR1H3 & NR1H2 regulate gene expression linked to cholesterol transport and efflux	1774.5	0.001462	0.5	0	1	0.000805627	TRUE	0	3	3	1	12	13	3.70044	0.000395089
71	APOC4	VLDL assembly	1770.5	0.001462	0.5	0	1	0.000805627	TRUE	0	3	3	1	12	13	3.70044	0.000395089
72	APOC4	VLDL clearance	1772.5	0.001462	0.5	0	1	0.000805627	TRUE	0	3	3	1	12	13	3.70044	0.000395089
73	APOE	Amyloid fiber formation	1090.5	0.0585552	0.5	0	1	0.0322665	TRUE	0	12	12	1	36	37	5.20945	0.0112402
74	APOE	Chylomicron assembly	1074.5	0.0585552	0.5	0	1	0.0322665	TRUE	0	12	12	1	36	37	5.20945	0.0112402
75	APOE	Chylomicron clearance	1080.5	0.0585552	0.5	0	1	0.0322665	TRUE	0	12	12	1	36	37	5.20945	0.0112402
76	APOE	Chylomicron remodeling	1076.5	0.0585552	0.5	0	1	0.0322665	TRUE	0	12	12	1	36	37	5.20945	0.0112402
77	APOE	HDL remodeling	1078.5	0.0585552	0.5	0	1	0.0322665	TRUE	0	12	12	1	36	37	5.20945	0.0112402
78	APOE	NR1H3 & NR1H2 regulate gene expression linked to cholesterol transport and efflux	1082.5	0.0585552	0.5	0	1	0.0322665	TRUE	0	12	12	1	36	37	5.20945	0.0112402
79	APOE	Nuclear signaling by ERBB4	1070.5	0.0585552	0.5	0	1	0.0322665	TRUE	0	12	12	1	36	37	5.20945	0.0112402
80	APOE	Post-translational protein phosphorylation	1092.5	0.0585552	0.5	0	1	0.0322665	TRUE	0	12	12	1	36	37	5.20945	0.0112402
81	APOE	Regulation of Insulin-like Growth Factor (IGF) transport and uptake by Insulin-like Growth Factor Binding Proteins (IGFBPs)	1088.5	0.0585552	0.5	0	1	0.0322665	TRUE	0	12	12	1	36	37	5.20945	0.0112402
82	APOE	Retinoid metabolism and transport	1086.5	0.0585552	0.5	0	1	0.0322665	TRUE	0	12	12	1	36	37	5.20945	0.0112402
83	APOE	Scavenging by Class A Receptors	1084.5	0.0585552	0.5	0	1	0.0322665	TRUE	0	12	12	1	36	37	5.20945	0.0112402
84	APOE	Transcriptional regulation by the AP-2 (TFAP2) family of transcription factors	1072.5	0.0585552	0.5	0	1	0.0322665	TRUE	0	12	12	1	36	37	5.20945	0.0112402
85	APOF	LDL remodeling	1846.5	4.05641e-06	0.5	0	1	2.23526e-06	TRUE	0	1	1	1	6	7	2.80735	1.44492e-06
86	APOH	Platelet degranulation	1188.5	0.00930577	0.5	0	1	0.00512788	TRUE	0	1	1	1	6	7	2.80735	0.00331478
87	Activation of C3 and C5	Complement cascade	1882.5	0.00161528	0.5	1	2	0.0202075	TRUE	3	1	4	4	5	9	3.16993	0.000509563
88	Activation of Matrix Metalloproteinases	Activation of Matrix Metalloproteinases	2062.5	7.31719e-05	0.5	1	2	0.000915398	FALSE	2	2	4	2	4	6	2.58496	2.83067e-05
89	Activation of Matrix Metalloproteinases	Degradation of the extracellular matrix	2164.5	1.69412e-05	0.5	2	3	0.000298264	TRUE	2	2	4	2	4	6	2.58496	6.55377e-06
90	Adaptive Immune System	Immune System	2402.5	0.0209984	0.5	3	4	0.611786	TRUE	3	1	4	47	3	50	5.64386	0.00372058
91	Adherens junctions interactions	Cell-cell junction organization	1944.5	0.000913564	0.5	1	2	0.0114289	TRUE	1	1	2	2	5	7	2.80735	0.000325418
92	Advanced glycosylation endproduct receptor signaling	Advanced glycosylation endproduct receptor signaling	2080.5	0.000233422	0.5	1	2	0.00292017	FALSE	2	2	4	2	4	6	2.58496	9.02999e-05
93	Advanced glycosylation endproduct receptor signaling	Innate Immune System	2232.5	0.000229398	0.5	2	3	0.00403874	TRUE	2	2	4	2	4	6	2.58496	8.87432e-05
94	Amyloid fiber formation	Amyloid fiber formation	2179.5	0.0204091	0.5	1.5	2.5	0.303242	FALSE	9	2	11	9	3	12	3.58496	0.00569299
95	Amyloid fiber formation	Metabolism of proteins	2384.5	0.0165029	0.5	3	4	0.48081	TRUE	9	2	11	9	3	12	3.58496	0.00460336
96	Antigen activates B Cell Receptor (BCR) leading to generation of second messengers	Signaling by the B Cell Receptor (BCR)	2040.5	0.00872643	0.5	1	2	0.10917	TRUE	34	1	35	35	5	40	5.32193	0.00163971
97	Antigen processing-Cross presentation	Class I MHC mediated antigen processing & presentation	1870.5	0.0122139	0.5	1	2	0.152799	TRUE	5	1	6	6	5	11	3.45943	0.00353062
98	Antimicrobial peptides	Innate Immune System	2300.5	0.00559509	0.5	2	3	0.098506	TRUE	1	1	2	4	4	8	3	0.00186503
99	Apoptosis	Programmed Cell Death	2336.5	0.0195212	0.5	3	4	0.568747	TRUE	2	1	3	7	3	10	3.32193	0.00587646
100	Apoptotic cleavage of cellular proteins	Apoptotic execution phase	1866.5	0.0298563	0.5	1	2	0.373509	TRUE	1	1	2	2	5	7	2.80735	0.010635
101	Apoptotic execution phase	Apoptosis	2204.5	0.0220934	0.5	2	3	0.388973	TRUE	1	1	2	3	4	7	2.80735	0.00786984
102	Arachidonic acid metabolism	Fatty acid metabolism	1922.5	6.32681e-07	0.5	1	2	7.91499e-06	TRUE	2	1	3	3	5	8	3	2.10894e-07
103	Assembly of active LPL and LIPC lipase complexes	Plasma lipoprotein remodeling	1996.5	0.00593341	0.5	1	2	0.0742284	TRUE	1	1	2	2	5	7	2.80735	0.00211352
104	Assembly of collagen fibrils and other multimeric structures	Collagen formation	2244.5	3.02146e-05	0.5	2	3	0.000531952	TRUE	1	1	2	3	4	7	2.80735	1.07626e-05
105	Atorvastatin ADME	Atorvastatin ADME	2165.5	0.000327658	0.5	1.5	2.5	0.00519267	FALSE	3	2	5	3	3	6	2.58496	0.000126755
106	Atorvastatin ADME	Drug ADME	2364.5	0.000556088	0.5	3	4	0.0162016	TRUE	3	2	5	3	3	6	2.58496	0.000215124
107	Autophagy	root	2456.5	0.00258685	0.5	4	5	0.182134	TRUE	2	1	3	5	2	7	2.80735	0.000921455
108	BLVRB	Cytoprotection by HMOX1	1746.5	0.000625516	0.5	0	1	0.000344686	TRUE	0	2	2	1	9	10	3.32193	0.000188299
109	BLVRB	Heme degradation	1748.5	0.000625516	0.5	0	1	0.000344686	TRUE	0	2	2	1	9	10	3.32193	0.000188299
110	Binding and Uptake of Ligands by Scavenger Receptors	Vesicle-mediated transport	2350.5	0.0199934	0.5	3	4	0.582507	TRUE	5	1	6	48	3	51	5.67243	0.00352467
111	C1QA	Initial triggering of complement	1176.5	0.00375038	0.5	0	1	0.00206662	TRUE	0	2	2	1	7	8	3	0.00125013
112	C1QA	Regulation of Complement cascade	1178.5	0.00375038	0.5	0	1	0.00206662	TRUE	0	2	2	1	7	8	3	0.00125013
113	C1QC	Initial triggering of complement	1180.5	0.00841338	0.5	0	1	0.00463614	TRUE	0	2	2	1	7	8	3	0.00280446
114	C1QC	Regulation of Complement cascade	1182.5	0.00841338	0.5	0	1	0.00463614	TRUE	0	2	2	1	7	8	3	0.00280446
115	C4BPA	Regulation of Complement cascade	1242.5	0.0180301	0.5	0	1	0.00993534	TRUE	0	1	1	1	6	7	2.80735	0.00642244
116	CAH2	Erythrocytes take up carbon dioxide and release oxygen	152.5	0.0149221	0.5	0	1	0.00822272	TRUE	0	3	3	1	8	9	3.16993	0.0047074
117	CAH2	Erythrocytes take up oxygen and release carbon dioxide	154.5	0.0149221	0.5	0	1	0.00822272	TRUE	0	3	3	1	8	9	3.16993	0.0047074
118	CAH2	Reversible hydration of carbon dioxide	150.5	0.0149221	0.5	0	1	0.00822272	TRUE	0	3	3	1	8	9	3.16993	0.0047074
119	CATA	Detoxification of Reactive Oxygen Species	1256.5	0.00439193	0.5	0	1	0.00242014	TRUE	0	4	4	1	15	16	4	0.00109798
120	CATA	FOXO-mediated transcription	1254.5	0.00439193	0.5	0	1	0.00242014	TRUE	0	4	4	1	15	16	4	0.00109798
121	CATA	Neutrophil degranulation	1258.5	0.00439193	0.5	0	1	0.00242014	TRUE	0	4	4	1	15	16	4	0.00109798
122	CATA	Peroxisomal protein import	1260.5	0.00439193	0.5	0	1	0.00242014	TRUE	0	4	4	1	15	16	4	0.00109798
123	CBG	Metabolism of steroid hormones	1606.5	0.00192735	0.5	0	1	0.00106205	TRUE	0	1	1	1	6	7	2.80735	0.000686537
124	CBPN	Regulation of Complement cascade	1676.5	0.00423574	0.5	0	1	0.00233407	TRUE	0	1	1	1	6	7	2.80735	0.0015088
125	CD14	Antigen processing-Cross presentation	1610.5	0.0562905	0.5	0	1	0.0310185	TRUE	0	10	10	1	23	24	4.58496	0.0122772
126	CD14	Caspase activation via Death Receptors in the presence of ligand	1622.5	0.0562905	0.5	0	1	0.0310185	TRUE	0	10	10	1	23	24	4.58496	0.0122772
127	CD14	IRAK4 deficiency (TLR2/4)	1626.5	0.0562905	0.5	0	1	0.0310185	TRUE	0	10	10	1	23	24	4.58496	0.0122772
128	CD14	MyD88 deficiency (TLR2/4)	1624.5	0.0562905	0.5	0	1	0.0310185	TRUE	0	10	10	1	23	24	4.58496	0.0122772
129	CD14	Neutrophil degranulation	1628.5	0.0562905	0.5	0	1	0.0310185	TRUE	0	10	10	1	23	24	4.58496	0.0122772
130	CD14	Regulation of TLR by endogenous ligand	1620.5	0.0562905	0.5	0	1	0.0310185	TRUE	0	10	10	1	23	24	4.58496	0.0122772
131	CD14	Toll Like Receptor 2 (TLR2) Cascade	1618.5	0.0562905	0.5	0	1	0.0310185	TRUE	0	10	10	1	23	24	4.58496	0.0122772
132	CD14	Toll Like Receptor 4 (TLR4) Cascade	1612.5	0.0562905	0.5	0	1	0.0310185	TRUE	0	10	10	1	23	24	4.58496	0.0122772
133	CD14	Toll Like Receptor 7/8 (TLR7/8) Cascade	1616.5	0.0562905	0.5	0	1	0.0310185	TRUE	0	10	10	1	23	24	4.58496	0.0122772
134	CD14	Toll Like Receptor 9 (TLR9) Cascade	1614.5	0.0562905	0.5	0	1	0.0310185	TRUE	0	10	10	1	23	24	4.58496	0.0122772
135	CD22 mediated BCR regulation	Signaling by the B Cell Receptor (BCR)	2038.5	0.0158207	0.5	1	2	0.19792	TRUE	34	1	35	35	5	40	5.32193	0.00297273
136	CERU	Defective CP causes aceruloplasminemia (ACERULOP)	74.5	0.0084129	0.5	0	1	0.00463587	TRUE	0	5	5	1	15	16	4	0.00210323
137	CERU	Defective SLC40A1 causes hemochromatosis 4 (HFE4) (macrophages)	72.5	0.0084129	0.5	0	1	0.00463587	TRUE	0	5	5	1	15	16	4	0.00210323
138	CERU	Metal ion SLC transporters	70.5	0.0084129	0.5	0	1	0.00463587	TRUE	0	5	5	1	15	16	4	0.00210323
139	CERU	Post-translational protein phosphorylation	78.5	0.0084129	0.5	0	1	0.00463587	TRUE	0	5	5	1	15	16	4	0.00210323
140	CERU	Regulation of Insulin-like Growth Factor (IGF) transport and uptake by Insulin-like Growth Factor Binding Proteins (IGFBPs)	76.5	0.0084129	0.5	0	1	0.00463587	TRUE	0	5	5	1	15	16	4	0.00210323
141	CFAH	Regulation of Complement cascade	1630.5	0.0242314	0.5	0	1	0.0133526	TRUE	0	1	1	1	6	7	2.80735	0.00863141
142	CO3	Activation of C3 and C5	182.5	0.0716199	0.5	0	1	0.0394656	TRUE	0	10	10	1	25	26	4.70044	0.0152368
143	CO3	Cell recruitment (pro-inflammatory response)	190.5	0.0716199	0.5	0	1	0.0394656	TRUE	0	10	10	1	25	26	4.70044	0.0152368
144	CO3	Class A/1 (Rhodopsin-like receptors)	186.5	0.0716199	0.5	0	1	0.0394656	TRUE	0	10	10	1	25	26	4.70044	0.0152368
145	CO3	G alpha (i) signalling events	188.5	0.0716199	0.5	0	1	0.0394656	TRUE	0	10	10	1	25	26	4.70044	0.0152368
146	CO3	Immunoregulatory interactions between a Lymphoid and a non-Lymphoid cell	192.5	0.0716199	0.5	0	1	0.0394656	TRUE	0	10	10	1	25	26	4.70044	0.0152368
147	CO3	Initial triggering of complement	180.5	0.0716199	0.5	0	1	0.0394656	TRUE	0	10	10	1	25	26	4.70044	0.0152368
148	CO3	Neutrophil degranulation	194.5	0.0716199	0.5	0	1	0.0394656	TRUE	0	10	10	1	25	26	4.70044	0.0152368
149	CO3	Post-translational protein phosphorylation	198.5	0.0716199	0.5	0	1	0.0394656	TRUE	0	10	10	1	25	26	4.70044	0.0152368
150	CO3	Regulation of Complement cascade	184.5	0.0716199	0.5	0	1	0.0394656	TRUE	0	10	10	1	25	26	4.70044	0.0152368
151	CO3	Regulation of Insulin-like Growth Factor (IGF) transport and uptake by Insulin-like Growth Factor Binding Proteins (IGFBPs)	196.5	0.0716199	0.5	0	1	0.0394656	TRUE	0	10	10	1	25	26	4.70044	0.0152368
152	CO5	Activation of C3 and C5	202.5	0.00237744	0.5	0	1	0.00131007	TRUE	0	5	5	1	14	15	3.90689	0.000608526
153	CO5	Class A/1 (Rhodopsin-like receptors)	206.5	0.00237744	0.5	0	1	0.00131007	TRUE	0	5	5	1	14	15	3.90689	0.000608526
154	CO5	G alpha (i) signalling events	208.5	0.00237744	0.5	0	1	0.00131007	TRUE	0	5	5	1	14	15	3.90689	0.000608526
155	CO5	Regulation of Complement cascade	204.5	0.00237744	0.5	0	1	0.00131007	TRUE	0	5	5	1	14	15	3.90689	0.000608526
156	CO5	Terminal pathway of complement	200.5	0.00237744	0.5	0	1	0.00131007	TRUE	0	5	5	1	14	15	3.90689	0.000608526
157	CO6	Regulation of Complement cascade	1674.5	0.00190192	0.5	0	1	0.00104804	TRUE	0	2	2	1	7	8	3	0.000633973
158	CO6	Terminal pathway of complement	1672.5	0.00190192	0.5	0	1	0.00104804	TRUE	0	2	2	1	7	8	3	0.000633973
159	CO7	Regulation of Complement cascade	1666.5	0.0226115	0.5	0	1	0.0124599	TRUE	0	2	2	1	7	8	3	0.00753716
160	CO7	Terminal pathway of complement	1664.5	0.0226115	0.5	0	1	0.0124599	TRUE	0	2	2	1	7	8	3	0.00753716
161	CO8A	Regulation of Complement cascade	1582.5	0.000990982	0.5	0	1	0.000546074	TRUE	0	2	2	1	7	8	3	0.000330327
162	CO8A	Terminal pathway of complement	1580.5	0.000990982	0.5	0	1	0.000546074	TRUE	0	2	2	1	7	8	3	0.000330327
163	CO8G	Regulation of Complement cascade	1586.5	0.0373564	0.5	0	1	0.020585	TRUE	0	2	2	1	7	8	3	0.0124521
164	CO8G	Terminal pathway of complement	1584.5	0.0373564	0.5	0	1	0.020585	TRUE	0	2	2	1	7	8	3	0.0124521
165	CO9	Regulation of Complement cascade	1186.5	0.034878	0.5	0	1	0.0192193	TRUE	0	2	2	1	7	8	3	0.011626
166	CO9	Terminal pathway of complement	1184.5	0.034878	0.5	0	1	0.0192193	TRUE	0	2	2	1	7	8	3	0.011626
167	CPN2	Regulation of Complement cascade	1688.5	0.0137418	0.5	0	1	0.0075723	TRUE	0	1	1	1	6	7	2.80735	0.00489491
168	CRP	Initial triggering of complement	1172.5	2.54799e-06	0.5	0	1	1.40405e-06	TRUE	0	1	1	1	6	7	2.80735	9.07613e-07
169	CXCL7	Class A/1 (Rhodopsin-like receptors)	1206.5	0.0451805	0.5	0	1	0.0248964	TRUE	0	4	4	1	15	16	4	0.0112951
170	CXCL7	G alpha (i) signalling events	1208.5	0.0451805	0.5	0	1	0.0248964	TRUE	0	4	4	1	15	16	4	0.0112951
171	CXCL7	Neutrophil degranulation	1212.5	0.0451805	0.5	0	1	0.0248964	TRUE	0	4	4	1	15	16	4	0.0112951
172	CXCL7	Platelet degranulation	1210.5	0.0451805	0.5	0	1	0.0248964	TRUE	0	4	4	1	15	16	4	0.0112951
173	CYTC	Amyloid fiber formation	214.5	0.0452682	0.5	0	1	0.0249447	TRUE	0	4	4	1	10	11	3.45943	0.0130854
174	CYTC	Neutrophil degranulation	210.5	0.0452682	0.5	0	1	0.0249447	TRUE	0	4	4	1	10	11	3.45943	0.0130854
175	CYTC	Post-translational protein phosphorylation	216.5	0.0452682	0.5	0	1	0.0249447	TRUE	0	4	4	1	10	11	3.45943	0.0130854
176	CYTC	Regulation of Insulin-like Growth Factor (IGF) transport and uptake by Insulin-like Growth Factor Binding Proteins (IGFBPs)	212.5	0.0452682	0.5	0	1	0.0249447	TRUE	0	4	4	1	10	11	3.45943	0.0130854
177	Cargo recognition for clathrin-mediated endocytosis	Clathrin-mediated endocytosis	1986.5	0.00554979	0.5	1	2	0.0694292	TRUE	2	1	3	3	5	8	3	0.00184993
178	Caspase activation via Death Receptors in the presence of ligand	Caspase activation via extrinsic apoptotic signalling pathway	1954.5	0.0154848	0.5	1	2	0.193719	TRUE	1	1	2	2	5	7	2.80735	0.00551579
179	Caspase activation via extrinsic apoptotic signalling pathway	Apoptosis	2262.5	0.0123637	0.5	2	3	0.217673	TRUE	1	1	2	3	4	7	2.80735	0.00440403
180	Cell junction organization	Cell-Cell communication	2360.5	0.000629907	0.5	3	4	0.0183523	TRUE	1	1	2	4	3	7	2.80735	0.000224378
181	Cell recruitment (pro-inflammatory response)	Leishmania infection	2026.5	0.00758951	0.5	1	2	0.0949467	TRUE	1	1	2	2	5	7	2.80735	0.00270344
182	Cell surface interactions at the vascular wall	Cell surface interactions at the vascular wall	2181.5	0.0259396	0.5	1.5	2.5	0.383772	FALSE	38	2	40	38	3	41	5.35755	0.00484168
183	Cell surface interactions at the vascular wall	Hemostasis	2348.5	0.0159698	0.5	3	4	0.465279	TRUE	38	2	40	38	3	41	5.35755	0.00298081
184	Cell-Cell communication	root	2460.5	8.22982e-05	0.5	4	5	0.00579441	TRUE	1	1	2	5	2	7	2.80735	2.93152e-05
185	Cell-cell junction organization	Cell junction organization	2272.5	0.000783204	0.5	2	3	0.0137889	TRUE	1	1	2	3	4	7	2.80735	0.000278983
186	Cellular response to chemical stress	Cellular responses to stress	2152.5	0.00365144	0.5	2	3	0.0642866	TRUE	2	1	3	8	4	12	3.58496	0.00101854
187	Cellular responses to stimuli	root	2484.5	0.00424545	0.5	4	5	0.298912	TRUE	1	1	2	13	2	15	3.90689	0.00108666
188	Cellular responses to stress	Cellular responses to stimuli	2438.5	0.00499786	0.5	3	4	0.145612	TRUE	2	1	3	12	3	15	3.90689	0.00127924
189	Chaperone Mediated Autophagy	Autophagy	2382.5	0.00218594	0.5	3	4	0.0636871	TRUE	3	2	5	3	3	6	2.58496	0.000845636
190	Chaperone Mediated Autophagy	Chaperone Mediated Autophagy	2234.5	0.00296125	0.5	1.5	2.5	0.0406331	FALSE	3	2	5	3	3	6	2.58496	0.00114557
191	Chylomicron assembly	Plasma lipoprotein assembly	1992.5	0.00565056	0.5	1	2	0.0706899	TRUE	4	1	5	5	5	10	3.32193	0.00170099
192	Chylomicron clearance	Plasma lipoprotein clearance	2006.5	0.00132131	0.5	1	2	0.0165299	TRUE	2	1	3	3	5	8	3	0.000440436
193	Chylomicron remodeling	Plasma lipoprotein remodeling	1998.5	0.00158121	0.5	1	2	0.0197813	TRUE	4	1	5	5	5	10	3.32193	0.000475991
194	Class A/1 (Rhodopsin-like receptors)	GPCR ligand binding	1934.5	0.0286172	0.5	1	2	0.358009	TRUE	8	1	9	9	5	14	3.80735	0.00751631
195	Class I MHC mediated antigen processing & presentation	Adaptive Immune System	2176.5	0.00599399	0.5	2	3	0.105529	TRUE	1	1	2	7	4	11	3.45943	0.00173265
196	Clathrin-mediated endocytosis	Membrane Trafficking	2292.5	0.00500595	0.5	2	3	0.0881339	TRUE	1	1	2	4	4	8	3	0.00166865
197	Collagen biosynthesis and modifying enzymes	Collagen biosynthesis and modifying enzymes	2068.5	6.39811e-05	0.5	1	2	0.000800419	FALSE	2	2	4	2	4	6	2.58496	2.47513e-05
198	Collagen biosynthesis and modifying enzymes	Collagen formation	2316.5	3.663e-05	0.5	2	3	0.000644902	TRUE	2	2	4	2	4	6	2.58496	1.41704e-05
199	Collagen formation	Extracellular matrix organization	2346.5	1.33862e-06	0.5	3	4	3.90005e-05	TRUE	2	1	3	5	3	8	3	4.46207e-07
200	Common Pathway of Fibrin Clot Formation	Common Pathway of Fibrin Clot Formation	2058.5	0.0282336	0.5	1	2	0.353209	FALSE	11	2	13	11	4	15	3.90689	0.00722661
201	Common Pathway of Fibrin Clot Formation	Formation of Fibrin Clot (Clotting Cascade)	2218.5	0.0221638	0.5	2	3	0.390211	TRUE	11	2	13	11	4	15	3.90689	0.005673
202	Complement cascade	Innate Immune System	2264.5	0.0386513	0.5	2	3	0.680487	TRUE	4	1	5	60	4	64	6	0.00644188
203	Crosslinking of collagen fibrils	Assembly of collagen fibrils and other multimeric structures	1906.5	8.61539e-05	0.5	1	2	0.00107781	TRUE	1	1	2	2	5	7	2.80735	3.06886e-05
204	Cytokine Signaling in Immune system	Immune System	2390.5	0.00856648	0.5	3	4	0.249583	TRUE	1	1	2	7	3	10	3.32193	0.00257877
205	Cytoprotection by HMOX1	Cellular response to chemical stress	2036.5	0.00152969	0.5	1	2	0.0191368	TRUE	3	1	4	4	5	9	3.16993	0.000482564
206	DDX58/IFIH1-mediated induction of interferon-alpha/beta	Innate Immune System	2202.5	0.000522046	0.5	2	3	0.00919103	TRUE	1	1	2	3	4	7	2.80735	0.000185956
207	Defective ABCA1 causes TGD	ABC transporter disorders	1960.5	0.00127374	0.5	1	2	0.0159348	TRUE	1	1	2	2	5	7	2.80735	0.000453716
208	Defective CP causes aceruloplasminemia (ACERULOP)	SLC transporter disorders	1964.5	0.000388194	0.5	1	2	0.0048564	TRUE	1	1	2	2	5	7	2.80735	0.000138278
209	Defective Intrinsic Pathway for Apoptosis	Diseases of programmed cell death	2226.5	0.00294853	0.5	2	3	0.0519112	TRUE	1	1	2	3	4	7	2.80735	0.00105029
210	Defective SERPING1 causes hereditary angioedema	Defects of contact activation system (CAS) and kallikrein/kinin system (KKS)	2016.5	0.00611812	0.5	1	2	0.0765392	TRUE	1	1	2	2	5	7	2.80735	0.00217932
211	Defective SLC40A1 causes hemochromatosis 4 (HFE4) (macrophages)	SLC transporter disorders	1962.5	0.0027782	0.5	1	2	0.034756	TRUE	1	1	2	2	5	7	2.80735	0.000989616
212	Defective factor IX causes hemophilia B	Defects of contact activation system (CAS) and kallikrein/kinin system (KKS)	2020.5	0.000667628	0.5	1	2	0.00835219	TRUE	2	1	3	3	5	8	3	0.000222543
213	Defective factor IX causes thrombophilia	Defects of contact activation system (CAS) and kallikrein/kinin system (KKS)	2022.5	0.00695703	0.5	1	2	0.0870342	TRUE	2	1	3	3	5	8	3	0.00231901
214	Defective factor VIII causes hemophilia A	Defects of contact activation system (CAS) and kallikrein/kinin system (KKS)	2018.5	0.011326	0.5	1	2	0.141691	TRUE	4	1	5	5	5	10	3.32193	0.00340947
215	Defective factor XII causes hereditary angioedema	Defects of contact activation system (CAS) and kallikrein/kinin system (KKS)	2014.5	8.13028e-05	0.5	1	2	0.00101712	TRUE	2	1	3	3	5	8	3	2.71009e-05
216	Defects of contact activation system (CAS) and kallikrein/kinin system (KKS)	Diseases of hemostasis	2182.5	0.0157792	0.5	2	3	0.277806	TRUE	5	1	6	11	4	15	3.90689	0.00403882
217	Degradation of the extracellular matrix	Extracellular matrix organization	2412.5	7.575e-05	0.5	3	4	0.00220697	TRUE	1	1	2	3	3	6	2.58496	2.93041e-05
218	Detoxification of Reactive Oxygen Species	Cellular response to chemical stress	2034.5	0.00513518	0.5	1	2	0.0642423	TRUE	2	1	3	3	5	8	3	0.00171173
219	Developmental Biology	root	2462.5	0.000374536	0.5	4	5	0.0263702	TRUE	2	1	3	6	2	8	3	0.000124845
220	Disease	root	2472.5	0.0163656	0.5	4	5	1.15226	TRUE	7	1	8	94	2	96	6.58496	0.0024853
221	Diseases associated with O-glycosylation of proteins	Diseases of glycosylation	1936.5	0.00754866	0.5	1	2	0.0944356	TRUE	2	1	3	3	5	8	3	0.00251622
222	Diseases associated with glycosaminoglycan metabolism	Diseases of glycosylation	1932.5	0.00719378	0.5	1	2	0.0899959	TRUE	1	1	2	2	5	7	2.80735	0.00256248
223	Diseases associated with the TLR signaling cascade	Diseases of Immune System	2212.5	0.013278	0.5	2	3	0.23377	TRUE	2	1	3	8	4	12	3.58496	0.00370381
224	Diseases of Immune System	Disease	2398.5	0.0061107	0.5	3	4	0.178035	TRUE	1	1	2	9	3	12	3.58496	0.00170454
225	Diseases of glycosylation	Diseases of metabolism	2186.5	0.0105832	0.5	2	3	0.186326	TRUE	2	1	3	6	4	10	3.32193	0.00318586
226	Diseases of hemostasis	Disease	2366.5	0.0111073	0.5	3	4	0.32361	TRUE	1	1	2	12	3	15	3.90689	0.002843
227	Diseases of metabolism	Disease	2368.5	0.00832485	0.5	3	4	0.242544	TRUE	1	1	2	7	3	10	3.32193	0.00250603
228	Diseases of programmed cell death	Disease	2380.5	0.00278528	0.5	3	4	0.0811487	TRUE	1	1	2	4	3	7	2.80735	0.000992135
229	Diseases of signal transduction by growth factor receptors and second messengers	Disease	2418.5	0.00807382	0.5	3	4	0.23523	TRUE	1	1	2	11	3	14	3.80735	0.00212058
230	Disorders of transmembrane transporters	Disease	2404.5	0.000826026	0.5	3	4	0.0240662	TRUE	2	1	3	8	3	11	3.45943	0.000238775
231	Dissolution of Fibrin Clot	Dissolution of Fibrin Clot	2102.5	0.00340848	0.5	1.5	2.5	0.0512662	FALSE	3	2	5	3	3	6	2.58496	0.00131858
232	Dissolution of Fibrin Clot	Hemostasis	2340.5	0.00300123	0.5	3	4	0.0874405	TRUE	3	2	5	3	3	6	2.58496	0.00116103
233	Drug ADME	root	2486.5	6.9417e-05	0.5	4	5	0.00488748	TRUE	1	1	2	4	2	6	2.58496	2.68541e-05
234	ECM proteoglycans	ECM proteoglycans	2190.5	0.00130567	0.5	1.5	2.5	0.0191971	FALSE	3	2	5	3	3	6	2.58496	0.000505103
235	ECM proteoglycans	Extracellular matrix organization	2394.5	0.000765194	0.5	3	4	0.0222939	TRUE	3	2	5	3	3	6	2.58496	0.000296018
236	Elastic fibre formation	Extracellular matrix organization	2434.5	0.00165128	0.5	3	4	0.0481097	TRUE	1	1	2	4	3	7	2.80735	0.000588196
237	Erythrocytes take up carbon dioxide and release oxygen	Erythrocytes take up carbon dioxide and release oxygen	2070.5	0.00884645	0.5	1	2	0.110671	FALSE	4	2	6	4	4	8	3	0.00294882
238	Erythrocytes take up carbon dioxide and release oxygen	O2/CO2 exchange in erythrocytes	2286.5	0.00750195	0.5	2	3	0.132078	TRUE	4	2	6	4	4	8	3	0.00250065
239	Erythrocytes take up oxygen and release carbon dioxide	Erythrocytes take up oxygen and release carbon dioxide	2072.5	0.00381023	0.5	1	2	0.047667	FALSE	4	2	6	4	4	8	3	0.00127008
240	Erythrocytes take up oxygen and release carbon dioxide	O2/CO2 exchange in erythrocytes	2322.5	0.00255273	0.5	2	3	0.0449429	TRUE	4	2	6	4	4	8	3	0.00085091
241	Extracellular matrix organization	root	2488.5	0.00459931	0.5	4	5	0.323826	TRUE	6	1	7	22	2	24	4.58496	0.00100313
242	Extrinsic Pathway of Fibrin Clot Formation	Extrinsic Pathway of Fibrin Clot Formation	2054.5	0.0164801	0.5	1	2	0.20617	FALSE	3	2	5	3	4	7	2.80735	0.00587033
243	Extrinsic Pathway of Fibrin Clot Formation	Formation of Fibrin Clot (Clotting Cascade)	2282.5	0.0110394	0.5	2	3	0.194358	TRUE	3	2	5	3	4	7	2.80735	0.00393233
244	F13A	Common Pathway of Fibrin Clot Formation	84.5	0.0282619	0.5	0	1	0.0155735	TRUE	0	3	3	1	12	13	3.70044	0.00763745
245	F13A	Interleukin-4 and Interleukin-13 signaling	80.5	0.0282619	0.5	0	1	0.0155735	TRUE	0	3	3	1	12	13	3.70044	0.00763745
246	F13A	Platelet degranulation	82.5	0.0282619	0.5	0	1	0.0155735	TRUE	0	3	3	1	12	13	3.70044	0.00763745
247	F13B	Common Pathway of Fibrin Clot Formation	1430.5	0.00940396	0.5	0	1	0.00518198	TRUE	0	1	1	1	5	6	2.58496	0.00363795
248	FA10	Common Pathway of Fibrin Clot Formation	132.5	0.0032425	0.5	0	1	0.00178676	TRUE	0	7	7	1	17	18	4.16993	0.000777592
249	FA10	Defective factor IX causes hemophilia B	124.5	0.0032425	0.5	0	1	0.00178676	TRUE	0	7	7	1	17	18	4.16993	0.000777592
250	FA10	Defective factor IX causes thrombophilia	126.5	0.0032425	0.5	0	1	0.00178676	TRUE	0	7	7	1	17	18	4.16993	0.000777592
251	FA10	Defective factor VIII causes hemophilia A	122.5	0.0032425	0.5	0	1	0.00178676	TRUE	0	7	7	1	17	18	4.16993	0.000777592
252	FA10	Extrinsic Pathway of Fibrin Clot Formation	128.5	0.0032425	0.5	0	1	0.00178676	TRUE	0	7	7	1	17	18	4.16993	0.000777592
253	FA10	Gamma-carboxylation, transport, and amino-terminal cleavage of proteins	120.5	0.0032425	0.5	0	1	0.00178676	TRUE	0	7	7	1	17	18	4.16993	0.000777592
254	FA10	Intrinsic Pathway of Fibrin Clot Formation	130.5	0.0032425	0.5	0	1	0.00178676	TRUE	0	7	7	1	17	18	4.16993	0.000777592
255	FA12	Defective SERPING1 causes hereditary angioedema	146.5	0.0131561	0.5	0	1	0.00724956	TRUE	0	3	3	1	10	11	3.45943	0.00380295
256	FA12	Defective factor XII causes hereditary angioedema	144.5	0.0131561	0.5	0	1	0.00724956	TRUE	0	3	3	1	10	11	3.45943	0.00380295
257	FA12	Intrinsic Pathway of Fibrin Clot Formation	148.5	0.0131561	0.5	0	1	0.00724956	TRUE	0	3	3	1	10	11	3.45943	0.00380295
258	FA9	Defective factor IX causes hemophilia B	112.5	0.0744095	0.5	0	1	0.0410028	TRUE	0	6	6	1	16	17	4.08746	0.0182043
259	FA9	Defective factor IX causes thrombophilia	114.5	0.0744095	0.5	0	1	0.0410028	TRUE	0	6	6	1	16	17	4.08746	0.0182043
260	FA9	Defective factor VIII causes hemophilia A	110.5	0.0744095	0.5	0	1	0.0410028	TRUE	0	6	6	1	16	17	4.08746	0.0182043
261	FA9	Extrinsic Pathway of Fibrin Clot Formation	116.5	0.0744095	0.5	0	1	0.0410028	TRUE	0	6	6	1	16	17	4.08746	0.0182043
262	FA9	Gamma-carboxylation, transport, and amino-terminal cleavage of proteins	108.5	0.0744095	0.5	0	1	0.0410028	TRUE	0	6	6	1	16	17	4.08746	0.0182043
263	FA9	Intrinsic Pathway of Fibrin Clot Formation	118.5	0.0744095	0.5	0	1	0.0410028	TRUE	0	6	6	1	16	17	4.08746	0.0182043
264	FBLN1	Molecules associated with elastic fibres	1724.5	0.000675074	0.5	0	1	0.000371995	TRUE	0	1	1	1	5	6	2.58496	0.000261154
265	FCERI mediated Ca+2 mobilization	Fc epsilon receptor (FCERI) signaling	1928.5	0.00173852	0.5	1	2	0.0217493	TRUE	32	1	33	33	5	38	5.24793	0.000331277
266	FCERI mediated MAPK activation	Fc epsilon receptor (FCERI) signaling	1926.5	0.00146897	0.5	1	2	0.0183772	TRUE	32	1	33	33	5	38	5.24793	0.000279914
267	FCERI mediated NF-kB activation	Fc epsilon receptor (FCERI) signaling	1930.5	0.00173498	0.5	1	2	0.0217051	TRUE	32	1	33	33	5	38	5.24793	0.000330603
268	FCGR activation	Fcgamma receptor (FCGR) dependent phagocytosis	1908.5	0.00331033	0.5	1	2	0.0414131	TRUE	32	1	33	33	5	38	5.24793	0.000630789
269	FCN2	Initial triggering of complement	1858.5	0.00058286	0.5	0	1	0.000321181	TRUE	0	1	1	1	6	7	2.80735	0.000207619
270	FCN3	Initial triggering of complement	68.5	0.00023923	0.5	0	1	0.000131826	TRUE	0	1	1	1	6	7	2.80735	8.52156e-05
271	FETUA	Neutrophil degranulation	1200.5	0.0250653	0.5	0	1	0.0138121	TRUE	0	4	4	1	13	14	3.80735	0.00658339
272	FETUA	Platelet degranulation	1198.5	0.0250653	0.5	0	1	0.0138121	TRUE	0	4	4	1	13	14	3.80735	0.00658339
273	FETUA	Post-translational protein phosphorylation	1204.5	0.0250653	0.5	0	1	0.0138121	TRUE	0	4	4	1	13	14	3.80735	0.00658339
274	FETUA	Regulation of Insulin-like Growth Factor (IGF) transport and uptake by Insulin-like Growth Factor Binding Proteins (IGFBPs)	1202.5	0.0250653	0.5	0	1	0.0138121	TRUE	0	4	4	1	13	14	3.80735	0.00658339
275	FHR1	Regulation of Complement cascade	1842.5	0.00987609	0.5	0	1	0.00544215	TRUE	0	1	1	1	6	7	2.80735	0.00351793
276	FHR5	Regulation of Complement cascade	1864.5	0.000868329	0.5	0	1	0.000478487	TRUE	0	1	1	1	6	7	2.80735	0.000309305
277	FIBA	Amyloid fiber formation	1132.5	0.0875503	0.5	0	1	0.048244	TRUE	0	21	21	1	44	45	5.49185	0.0159418
278	FIBA	Antigen processing-Cross presentation	1094.5	0.0875503	0.5	0	1	0.048244	TRUE	0	21	21	1	44	45	5.49185	0.0159418
279	FIBA	Common Pathway of Fibrin Clot Formation	1122.5	0.0875503	0.5	0	1	0.048244	TRUE	0	21	21	1	44	45	5.49185	0.0159418
280	FIBA	GRB2:SOS provides linkage to MAPK signaling for Integrins	1126.5	0.0875503	0.5	0	1	0.048244	TRUE	0	21	21	1	44	45	5.49185	0.0159418
281	FIBA	IRAK4 deficiency (TLR2/4)	1104.5	0.0875503	0.5	0	1	0.048244	TRUE	0	21	21	1	44	45	5.49185	0.0159418
282	FIBA	Integrin cell surface interactions	1124.5	0.0875503	0.5	0	1	0.048244	TRUE	0	21	21	1	44	45	5.49185	0.0159418
283	FIBA	MyD88 deficiency (TLR2/4)	1102.5	0.0875503	0.5	0	1	0.048244	TRUE	0	21	21	1	44	45	5.49185	0.0159418
284	FIBA	Paradoxical activation of RAF signaling by kinase inactive BRAF	1116.5	0.0875503	0.5	0	1	0.048244	TRUE	0	21	21	1	44	45	5.49185	0.0159418
285	FIBA	Platelet degranulation	1120.5	0.0875503	0.5	0	1	0.048244	TRUE	0	21	21	1	44	45	5.49185	0.0159418
286	FIBA	Post-translational protein phosphorylation	1134.5	0.0875503	0.5	0	1	0.048244	TRUE	0	21	21	1	44	45	5.49185	0.0159418
287	FIBA	RAF/MAP kinase cascade	1106.5	0.0875503	0.5	0	1	0.048244	TRUE	0	21	21	1	44	45	5.49185	0.0159418
288	FIBA	Regulation of Insulin-like Growth Factor (IGF) transport and uptake by Insulin-like Growth Factor Binding Proteins (IGFBPs)	1130.5	0.0875503	0.5	0	1	0.048244	TRUE	0	21	21	1	44	45	5.49185	0.0159418
289	FIBA	Regulation of TLR by endogenous ligand	1100.5	0.0875503	0.5	0	1	0.048244	TRUE	0	21	21	1	44	45	5.49185	0.0159418
290	FIBA	Signaling by BRAF and RAF1 fusions	1114.5	0.0875503	0.5	0	1	0.048244	TRUE	0	21	21	1	44	45	5.49185	0.0159418
291	FIBA	Signaling by RAF1 mutants	1118.5	0.0875503	0.5	0	1	0.048244	TRUE	0	21	21	1	44	45	5.49185	0.0159418
292	FIBA	Signaling by RAS mutants	1108.5	0.0875503	0.5	0	1	0.048244	TRUE	0	21	21	1	44	45	5.49185	0.0159418
293	FIBA	Signaling by high-kinase activity BRAF mutants	1112.5	0.0875503	0.5	0	1	0.048244	TRUE	0	21	21	1	44	45	5.49185	0.0159418
294	FIBA	Signaling by moderate kinase activity BRAF mutants	1110.5	0.0875503	0.5	0	1	0.048244	TRUE	0	21	21	1	44	45	5.49185	0.0159418
295	FIBA	Toll Like Receptor 2 (TLR2) Cascade	1098.5	0.0875503	0.5	0	1	0.048244	TRUE	0	21	21	1	44	45	5.49185	0.0159418
296	FIBA	Toll Like Receptor 4 (TLR4) Cascade	1096.5	0.0875503	0.5	0	1	0.048244	TRUE	0	21	21	1	44	45	5.49185	0.0159418
297	FIBA	p130Cas linkage to MAPK signaling for integrins	1128.5	0.0875503	0.5	0	1	0.048244	TRUE	0	21	21	1	44	45	5.49185	0.0159418
298	FIBB	Antigen processing-Cross presentation	1136.5	0.0592553	0.5	0	1	0.0326522	TRUE	0	18	18	1	39	40	5.32193	0.0111342
299	FIBB	Common Pathway of Fibrin Clot Formation	1164.5	0.0592553	0.5	0	1	0.0326522	TRUE	0	18	18	1	39	40	5.32193	0.0111342
300	FIBB	GRB2:SOS provides linkage to MAPK signaling for Integrins	1168.5	0.0592553	0.5	0	1	0.0326522	TRUE	0	18	18	1	39	40	5.32193	0.0111342
301	FIBB	IRAK4 deficiency (TLR2/4)	1146.5	0.0592553	0.5	0	1	0.0326522	TRUE	0	18	18	1	39	40	5.32193	0.0111342
302	FIBB	Integrin cell surface interactions	1166.5	0.0592553	0.5	0	1	0.0326522	TRUE	0	18	18	1	39	40	5.32193	0.0111342
303	FIBB	MyD88 deficiency (TLR2/4)	1144.5	0.0592553	0.5	0	1	0.0326522	TRUE	0	18	18	1	39	40	5.32193	0.0111342
304	FIBB	Paradoxical activation of RAF signaling by kinase inactive BRAF	1158.5	0.0592553	0.5	0	1	0.0326522	TRUE	0	18	18	1	39	40	5.32193	0.0111342
305	FIBB	Platelet degranulation	1162.5	0.0592553	0.5	0	1	0.0326522	TRUE	0	18	18	1	39	40	5.32193	0.0111342
306	FIBB	RAF/MAP kinase cascade	1148.5	0.0592553	0.5	0	1	0.0326522	TRUE	0	18	18	1	39	40	5.32193	0.0111342
307	FIBB	Regulation of TLR by endogenous ligand	1142.5	0.0592553	0.5	0	1	0.0326522	TRUE	0	18	18	1	39	40	5.32193	0.0111342
308	FIBB	Signaling by BRAF and RAF1 fusions	1156.5	0.0592553	0.5	0	1	0.0326522	TRUE	0	18	18	1	39	40	5.32193	0.0111342
309	FIBB	Signaling by RAF1 mutants	1160.5	0.0592553	0.5	0	1	0.0326522	TRUE	0	18	18	1	39	40	5.32193	0.0111342
310	FIBB	Signaling by RAS mutants	1150.5	0.0592553	0.5	0	1	0.0326522	TRUE	0	18	18	1	39	40	5.32193	0.0111342
311	FIBB	Signaling by high-kinase activity BRAF mutants	1154.5	0.0592553	0.5	0	1	0.0326522	TRUE	0	18	18	1	39	40	5.32193	0.0111342
312	FIBB	Signaling by moderate kinase activity BRAF mutants	1152.5	0.0592553	0.5	0	1	0.0326522	TRUE	0	18	18	1	39	40	5.32193	0.0111342
313	FIBB	Toll Like Receptor 2 (TLR2) Cascade	1140.5	0.0592553	0.5	0	1	0.0326522	TRUE	0	18	18	1	39	40	5.32193	0.0111342
314	FIBB	Toll Like Receptor 4 (TLR4) Cascade	1138.5	0.0592553	0.5	0	1	0.0326522	TRUE	0	18	18	1	39	40	5.32193	0.0111342
315	FIBB	p130Cas linkage to MAPK signaling for integrins	1170.5	0.0592553	0.5	0	1	0.0326522	TRUE	0	18	18	1	39	40	5.32193	0.0111342
316	FOXO-mediated transcription	Generic Transcription Pathway	1920.5	0.000802479	0.5	1	2	0.0100392	TRUE	1	1	2	2	5	7	2.80735	0.000285849
317	Factors involved in megakaryocyte development and platelet production	Factors involved in megakaryocyte development and platelet production	2102.5	0.00608734	0.5	1.5	2.5	0.0904855	FALSE	3	2	5	3	3	6	2.58496	0.00235491
318	Factors involved in megakaryocyte development and platelet production	Hemostasis	2414.5	0.00351103	0.5	3	4	0.102293	TRUE	3	2	5	3	3	6	2.58496	0.00135825
319	Fatty acid metabolism	Metabolism of lipids	2162.5	6.61669e-07	0.5	2	3	1.16492e-05	TRUE	1	1	2	4	4	8	3	2.20556e-07
320	Fc epsilon receptor (FCERI) signaling	Innate Immune System	2192.5	0.00455311	0.5	2	3	0.0801612	TRUE	4	1	5	37	4	41	5.35755	0.000849849
321	Fcgamma receptor (FCGR) dependent phagocytosis	Innate Immune System	2230.5	0.00889158	0.5	2	3	0.156543	TRUE	3	1	4	36	4	40	5.32193	0.00167074
322	Formation of Fibrin Clot (Clotting Cascade)	Hemostasis	2372.5	0.026826	0.5	3	4	0.781571	TRUE	3	1	4	19	3	22	4.45943	0.00601556
323	Formation of the cornified envelope	Formation of the cornified envelope	2124.5	1.26484e-06	0.5	1	2	1.58235e-05	FALSE	2	2	4	2	4	6	2.58496	4.89307e-07
324	Formation of the cornified envelope	Keratinization	2236.5	3.34333e-07	0.5	2	3	5.8862e-06	TRUE	2	2	4	2	4	6	2.58496	1.29338e-07
325	G alpha (i) signalling events	GPCR downstream signalling	1940.5	0.011583	0.5	1	2	0.144906	TRUE	7	1	8	8	5	13	3.70044	0.00313017
326	G alpha (q) signalling events	GPCR downstream signalling	1938.5	0.00564868	0.5	1	2	0.0706663	TRUE	4	1	5	5	5	10	3.32193	0.00170042
327	GELS	Amyloid fiber formation	1546.5	0.108847	0.5	0	1	0.0599795	TRUE	0	4	4	1	14	15	3.90689	0.0278603
328	GELS	Apoptotic cleavage of cellular proteins	1542.5	0.108847	0.5	0	1	0.0599795	TRUE	0	4	4	1	14	15	3.90689	0.0278603
329	GELS	Neutrophil degranulation	1544.5	0.108847	0.5	0	1	0.0599795	TRUE	0	4	4	1	14	15	3.90689	0.0278603
330	GELS	Sensory processing of sound by outer hair cells of the cochlea	1548.5	0.108847	0.5	0	1	0.0599795	TRUE	0	4	4	1	14	15	3.90689	0.0278603
331	GP1b-IX-V activation signalling	GP1b-IX-V activation signalling	2126.5	0.00132747	0.5	1	2	0.016607	FALSE	2	2	4	2	4	6	2.58496	0.000513536
332	GP1b-IX-V activation signalling	Platelet activation, signaling and aggregation	2250.5	0.000739928	0.5	2	3	0.013027	TRUE	2	2	4	2	4	6	2.58496	0.000286243
333	GPCR downstream signalling	Signaling by GPCR	2178.5	0.0120627	0.5	2	3	0.212374	TRUE	2	1	3	11	4	15	3.90689	0.00308756
334	GPCR ligand binding	Signaling by GPCR	2304.5	0.024664	0.5	2	3	0.43423	TRUE	1	1	2	10	4	14	3.80735	0.00647799
335	GRB2:SOS provides linkage to MAPK signaling for Integrins	GRB2:SOS provides linkage to MAPK signaling for Integrins	2106.5	0.00810393	0.5	1	2	0.101382	FALSE	4	2	6	4	4	8	3	0.00270131
336	GRB2:SOS provides linkage to MAPK signaling for Integrins	Integrin signaling	2268.5	0.00617238	0.5	2	3	0.10867	TRUE	4	2	6	4	4	8	3	0.00205746
337	Gamma carboxylation, hypusine formation and arylsulfatase activation	Post-translational protein modification	2184.5	0.0130647	0.5	2	3	0.230014	TRUE	1	1	2	5	4	9	3.16993	0.00412144
338	Gamma-carboxylation, transport, and amino-terminal cleavage of proteins	Gamma carboxylation, hypusine formation and arylsulfatase activation	1872.5	0.0188624	0.5	1	2	0.235973	TRUE	3	1	4	4	5	9	3.16993	0.00595042
339	Gene Silencing by RNA	Gene expression (Transcription)	2416.5	0.000296741	0.5	3	4	0.00864551	TRUE	1	1	2	3	3	6	2.58496	0.000114795
340	Gene expression (Transcription)	root	2458.5	0.00343539	0.5	4	5	0.241877	TRUE	2	1	3	15	2	17	4.08746	0.00084047
341	Generic Transcription Pathway	RNA Polymerase II Transcription	2270.5	0.00956011	0.5	2	3	0.168313	TRUE	4	1	5	10	4	14	3.80735	0.00251096
342	Glycosaminoglycan metabolism	Metabolism of carbohydrates	2144.5	0.0029507	0.5	2	3	0.0519495	TRUE	1	1	2	3	4	7	2.80735	0.00105106
343	HBA	Cytoprotection by HMOX1	1796.5	0.022381	0.5	0	1	0.0123329	TRUE	0	5	5	1	14	15	3.90689	0.00572859
344	HBA	Erythrocytes take up carbon dioxide and release oxygen	1798.5	0.022381	0.5	0	1	0.0123329	TRUE	0	5	5	1	14	15	3.90689	0.00572859
345	HBA	Erythrocytes take up oxygen and release carbon dioxide	1800.5	0.022381	0.5	0	1	0.0123329	TRUE	0	5	5	1	14	15	3.90689	0.00572859
346	HBA	Heme signaling	1804.5	0.022381	0.5	0	1	0.0123329	TRUE	0	5	5	1	14	15	3.90689	0.00572859
347	HBA	Scavenging of heme from plasma	1802.5	0.022381	0.5	0	1	0.0123329	TRUE	0	5	5	1	14	15	3.90689	0.00572859
348	HBB	Chaperone Mediated Autophagy	1792.5	0.00180421	0.5	0	1	0.000994198	TRUE	0	9	9	1	22	23	4.52356	0.000398847
349	HBB	Cytoprotection by HMOX1	1778.5	0.00180421	0.5	0	1	0.000994198	TRUE	0	9	9	1	22	23	4.52356	0.000398847
350	HBB	Erythrocytes take up carbon dioxide and release oxygen	1782.5	0.00180421	0.5	0	1	0.000994198	TRUE	0	9	9	1	22	23	4.52356	0.000398847
351	HBB	Erythrocytes take up oxygen and release carbon dioxide	1784.5	0.00180421	0.5	0	1	0.000994198	TRUE	0	9	9	1	22	23	4.52356	0.000398847
352	HBB	Factors involved in megakaryocyte development and platelet production	1780.5	0.00180421	0.5	0	1	0.000994198	TRUE	0	9	9	1	22	23	4.52356	0.000398847
353	HBB	Heme signaling	1790.5	0.00180421	0.5	0	1	0.000994198	TRUE	0	9	9	1	22	23	4.52356	0.000398847
354	HBB	Late endosomal microautophagy	1794.5	0.00180421	0.5	0	1	0.000994198	TRUE	0	9	9	1	22	23	4.52356	0.000398847
355	HBB	Neutrophil degranulation	1786.5	0.00180421	0.5	0	1	0.000994198	TRUE	0	9	9	1	22	23	4.52356	0.000398847
356	HBB	Scavenging of heme from plasma	1788.5	0.00180421	0.5	0	1	0.000994198	TRUE	0	9	9	1	22	23	4.52356	0.000398847
357	HBD	Factors involved in megakaryocyte development and platelet production	1034.5	0.00799214	0.5	0	1	0.00440401	TRUE	0	1	1	1	4	5	2.32193	0.00344203
358	HDL assembly	Plasma lipoprotein assembly	1994.5	0.00896132	0.5	1	2	0.112108	TRUE	2	1	3	3	5	8	3	0.00298711
359	HDL clearance	Plasma lipoprotein clearance	2004.5	0.000554796	0.5	1	2	0.00694063	TRUE	1	1	2	2	5	7	2.80735	0.000197622
360	HDL remodeling	Plasma lipoprotein remodeling	2002.5	0.00733946	0.5	1	2	0.0918184	TRUE	3	1	4	4	5	9	3.16993	0.00231534
361	HEMO	Scavenging of heme from plasma	1236.5	0.011291	0.5	0	1	0.00622184	TRUE	0	1	1	1	5	6	2.58496	0.00436796
362	HEP2	Common Pathway of Fibrin Clot Formation	1434.5	0.0249667	0.5	0	1	0.0137577	TRUE	0	4	4	1	10	11	3.45943	0.00721699
363	HEP2	Intrinsic Pathway of Fibrin Clot Formation	1432.5	0.0249667	0.5	0	1	0.0137577	TRUE	0	4	4	1	10	11	3.45943	0.00721699
364	HEP2	Post-translational protein phosphorylation	1438.5	0.0249667	0.5	0	1	0.0137577	TRUE	0	4	4	1	10	11	3.45943	0.00721699
365	HEP2	Regulation of Insulin-like Growth Factor (IGF) transport and uptake by Insulin-like Growth Factor Binding Proteins (IGFBPs)	1436.5	0.0249667	0.5	0	1	0.0137577	TRUE	0	4	4	1	10	11	3.45943	0.00721699
366	HRG	Dissolution of Fibrin Clot	1304.5	0.00056064	0.5	0	1	0.000308937	TRUE	0	2	2	1	7	8	3	0.00018688
367	HRG	Platelet degranulation	1302.5	0.00056064	0.5	0	1	0.000308937	TRUE	0	2	2	1	7	8	3	0.00018688
368	HV102	Antigen activates B Cell Receptor (BCR) leading to generation of second messengers	1716.5	0.0377099	0.5	0	1	0.0207798	TRUE	0	17	17	1	33	34	5.08746	0.00741231
369	HV102	CD22 mediated BCR regulation	1714.5	0.0377099	0.5	0	1	0.0207798	TRUE	0	17	17	1	33	34	5.08746	0.00741231
370	HV102	Cell surface interactions at the vascular wall	1718.5	0.0377099	0.5	0	1	0.0207798	TRUE	0	17	17	1	33	34	5.08746	0.00741231
371	HV102	FCERI mediated Ca+2 mobilization	1704.5	0.0377099	0.5	0	1	0.0207798	TRUE	0	17	17	1	33	34	5.08746	0.00741231
372	HV102	FCERI mediated MAPK activation	1702.5	0.0377099	0.5	0	1	0.0207798	TRUE	0	17	17	1	33	34	5.08746	0.00741231
373	HV102	FCERI mediated NF-kB activation	1706.5	0.0377099	0.5	0	1	0.0207798	TRUE	0	17	17	1	33	34	5.08746	0.00741231
374	HV102	FCGR activation	1694.5	0.0377099	0.5	0	1	0.0207798	TRUE	0	17	17	1	33	34	5.08746	0.00741231
375	HV102	Immunoregulatory interactions between a Lymphoid and a non-Lymphoid cell	1720.5	0.0377099	0.5	0	1	0.0207798	TRUE	0	17	17	1	33	34	5.08746	0.00741231
376	HV102	Initial triggering of complement	1690.5	0.0377099	0.5	0	1	0.0207798	TRUE	0	17	17	1	33	34	5.08746	0.00741231
377	HV102	Leishmania parasite growth and survival	1710.5	0.0377099	0.5	0	1	0.0207798	TRUE	0	17	17	1	33	34	5.08746	0.00741231
378	HV102	Parasite infection	1708.5	0.0377099	0.5	0	1	0.0207798	TRUE	0	17	17	1	33	34	5.08746	0.00741231
379	HV102	Potential therapeutics for SARS	1712.5	0.0377099	0.5	0	1	0.0207798	TRUE	0	17	17	1	33	34	5.08746	0.00741231
380	HV102	Regulation of Complement cascade	1692.5	0.0377099	0.5	0	1	0.0207798	TRUE	0	17	17	1	33	34	5.08746	0.00741231
381	HV102	Regulation of actin dynamics for phagocytic cup formation	1696.5	0.0377099	0.5	0	1	0.0207798	TRUE	0	17	17	1	33	34	5.08746	0.00741231
382	HV102	Role of LAT2/NTAL/LAB on calcium mobilization	1700.5	0.0377099	0.5	0	1	0.0207798	TRUE	0	17	17	1	33	34	5.08746	0.00741231
383	HV102	Role of phospholipids in phagocytosis	1698.5	0.0377099	0.5	0	1	0.0207798	TRUE	0	17	17	1	33	34	5.08746	0.00741231
384	HV102	Scavenging of heme from plasma	1722.5	0.0377099	0.5	0	1	0.0207798	TRUE	0	17	17	1	33	34	5.08746	0.00741231
385	HV146	Antigen activates B Cell Receptor (BCR) leading to generation of second messengers	772.5	0.0262945	0.5	0	1	0.0144894	TRUE	0	17	17	1	33	34	5.08746	0.00516848
386	HV146	CD22 mediated BCR regulation	770.5	0.0262945	0.5	0	1	0.0144894	TRUE	0	17	17	1	33	34	5.08746	0.00516848
387	HV146	Cell surface interactions at the vascular wall	774.5	0.0262945	0.5	0	1	0.0144894	TRUE	0	17	17	1	33	34	5.08746	0.00516848
388	HV146	FCERI mediated Ca+2 mobilization	760.5	0.0262945	0.5	0	1	0.0144894	TRUE	0	17	17	1	33	34	5.08746	0.00516848
389	HV146	FCERI mediated MAPK activation	758.5	0.0262945	0.5	0	1	0.0144894	TRUE	0	17	17	1	33	34	5.08746	0.00516848
390	HV146	FCERI mediated NF-kB activation	762.5	0.0262945	0.5	0	1	0.0144894	TRUE	0	17	17	1	33	34	5.08746	0.00516848
391	HV146	FCGR activation	750.5	0.0262945	0.5	0	1	0.0144894	TRUE	0	17	17	1	33	34	5.08746	0.00516848
392	HV146	Immunoregulatory interactions between a Lymphoid and a non-Lymphoid cell	776.5	0.0262945	0.5	0	1	0.0144894	TRUE	0	17	17	1	33	34	5.08746	0.00516848
393	HV146	Initial triggering of complement	746.5	0.0262945	0.5	0	1	0.0144894	TRUE	0	17	17	1	33	34	5.08746	0.00516848
394	HV146	Leishmania parasite growth and survival	766.5	0.0262945	0.5	0	1	0.0144894	TRUE	0	17	17	1	33	34	5.08746	0.00516848
395	HV146	Parasite infection	764.5	0.0262945	0.5	0	1	0.0144894	TRUE	0	17	17	1	33	34	5.08746	0.00516848
396	HV146	Potential therapeutics for SARS	768.5	0.0262945	0.5	0	1	0.0144894	TRUE	0	17	17	1	33	34	5.08746	0.00516848
397	HV146	Regulation of Complement cascade	748.5	0.0262945	0.5	0	1	0.0144894	TRUE	0	17	17	1	33	34	5.08746	0.00516848
398	HV146	Regulation of actin dynamics for phagocytic cup formation	752.5	0.0262945	0.5	0	1	0.0144894	TRUE	0	17	17	1	33	34	5.08746	0.00516848
399	HV146	Role of LAT2/NTAL/LAB on calcium mobilization	756.5	0.0262945	0.5	0	1	0.0144894	TRUE	0	17	17	1	33	34	5.08746	0.00516848
400	HV146	Role of phospholipids in phagocytosis	754.5	0.0262945	0.5	0	1	0.0144894	TRUE	0	17	17	1	33	34	5.08746	0.00516848
401	HV146	Scavenging of heme from plasma	778.5	0.0262945	0.5	0	1	0.0144894	TRUE	0	17	17	1	33	34	5.08746	0.00516848
402	HV169	Antigen activates B Cell Receptor (BCR) leading to generation of second messengers	738.5	0.0131108	0.5	0	1	0.0072246	TRUE	0	17	17	1	33	34	5.08746	0.00257708
403	HV169	CD22 mediated BCR regulation	736.5	0.0131108	0.5	0	1	0.0072246	TRUE	0	17	17	1	33	34	5.08746	0.00257708
404	HV169	Cell surface interactions at the vascular wall	740.5	0.0131108	0.5	0	1	0.0072246	TRUE	0	17	17	1	33	34	5.08746	0.00257708
405	HV169	FCERI mediated Ca+2 mobilization	726.5	0.0131108	0.5	0	1	0.0072246	TRUE	0	17	17	1	33	34	5.08746	0.00257708
406	HV169	FCERI mediated MAPK activation	724.5	0.0131108	0.5	0	1	0.0072246	TRUE	0	17	17	1	33	34	5.08746	0.00257708
407	HV169	FCERI mediated NF-kB activation	728.5	0.0131108	0.5	0	1	0.0072246	TRUE	0	17	17	1	33	34	5.08746	0.00257708
408	HV169	FCGR activation	716.5	0.0131108	0.5	0	1	0.0072246	TRUE	0	17	17	1	33	34	5.08746	0.00257708
409	HV169	Immunoregulatory interactions between a Lymphoid and a non-Lymphoid cell	742.5	0.0131108	0.5	0	1	0.0072246	TRUE	0	17	17	1	33	34	5.08746	0.00257708
410	HV169	Initial triggering of complement	712.5	0.0131108	0.5	0	1	0.0072246	TRUE	0	17	17	1	33	34	5.08746	0.00257708
411	HV169	Leishmania parasite growth and survival	732.5	0.0131108	0.5	0	1	0.0072246	TRUE	0	17	17	1	33	34	5.08746	0.00257708
412	HV169	Parasite infection	730.5	0.0131108	0.5	0	1	0.0072246	TRUE	0	17	17	1	33	34	5.08746	0.00257708
413	HV169	Potential therapeutics for SARS	734.5	0.0131108	0.5	0	1	0.0072246	TRUE	0	17	17	1	33	34	5.08746	0.00257708
414	HV169	Regulation of Complement cascade	714.5	0.0131108	0.5	0	1	0.0072246	TRUE	0	17	17	1	33	34	5.08746	0.00257708
415	HV169	Regulation of actin dynamics for phagocytic cup formation	718.5	0.0131108	0.5	0	1	0.0072246	TRUE	0	17	17	1	33	34	5.08746	0.00257708
416	HV169	Role of LAT2/NTAL/LAB on calcium mobilization	722.5	0.0131108	0.5	0	1	0.0072246	TRUE	0	17	17	1	33	34	5.08746	0.00257708
417	HV169	Role of phospholipids in phagocytosis	720.5	0.0131108	0.5	0	1	0.0072246	TRUE	0	17	17	1	33	34	5.08746	0.00257708
418	HV169	Scavenging of heme from plasma	744.5	0.0131108	0.5	0	1	0.0072246	TRUE	0	17	17	1	33	34	5.08746	0.00257708
419	HV205	Antigen activates B Cell Receptor (BCR) leading to generation of second messengers	976.5	0.00787086	0.5	0	1	0.00433718	TRUE	0	17	17	1	33	34	5.08746	0.00154711
420	HV205	CD22 mediated BCR regulation	974.5	0.00787086	0.5	0	1	0.00433718	TRUE	0	17	17	1	33	34	5.08746	0.00154711
421	HV205	Cell surface interactions at the vascular wall	978.5	0.00787086	0.5	0	1	0.00433718	TRUE	0	17	17	1	33	34	5.08746	0.00154711
422	HV205	FCERI mediated Ca+2 mobilization	964.5	0.00787086	0.5	0	1	0.00433718	TRUE	0	17	17	1	33	34	5.08746	0.00154711
423	HV205	FCERI mediated MAPK activation	962.5	0.00787086	0.5	0	1	0.00433718	TRUE	0	17	17	1	33	34	5.08746	0.00154711
424	HV205	FCERI mediated NF-kB activation	966.5	0.00787086	0.5	0	1	0.00433718	TRUE	0	17	17	1	33	34	5.08746	0.00154711
425	HV205	FCGR activation	954.5	0.00787086	0.5	0	1	0.00433718	TRUE	0	17	17	1	33	34	5.08746	0.00154711
426	HV205	Immunoregulatory interactions between a Lymphoid and a non-Lymphoid cell	980.5	0.00787086	0.5	0	1	0.00433718	TRUE	0	17	17	1	33	34	5.08746	0.00154711
427	HV205	Initial triggering of complement	950.5	0.00787086	0.5	0	1	0.00433718	TRUE	0	17	17	1	33	34	5.08746	0.00154711
428	HV205	Leishmania parasite growth and survival	970.5	0.00787086	0.5	0	1	0.00433718	TRUE	0	17	17	1	33	34	5.08746	0.00154711
429	HV205	Parasite infection	968.5	0.00787086	0.5	0	1	0.00433718	TRUE	0	17	17	1	33	34	5.08746	0.00154711
430	HV205	Potential therapeutics for SARS	972.5	0.00787086	0.5	0	1	0.00433718	TRUE	0	17	17	1	33	34	5.08746	0.00154711
431	HV205	Regulation of Complement cascade	952.5	0.00787086	0.5	0	1	0.00433718	TRUE	0	17	17	1	33	34	5.08746	0.00154711
432	HV205	Regulation of actin dynamics for phagocytic cup formation	956.5	0.00787086	0.5	0	1	0.00433718	TRUE	0	17	17	1	33	34	5.08746	0.00154711
433	HV205	Role of LAT2/NTAL/LAB on calcium mobilization	960.5	0.00787086	0.5	0	1	0.00433718	TRUE	0	17	17	1	33	34	5.08746	0.00154711
434	HV205	Role of phospholipids in phagocytosis	958.5	0.00787086	0.5	0	1	0.00433718	TRUE	0	17	17	1	33	34	5.08746	0.00154711
435	HV205	Scavenging of heme from plasma	982.5	0.00787086	0.5	0	1	0.00433718	TRUE	0	17	17	1	33	34	5.08746	0.00154711
436	HV307	Antigen activates B Cell Receptor (BCR) leading to generation of second messengers	942.5	0.030638	0.5	0	1	0.0168829	TRUE	0	17	17	1	33	34	5.08746	0.00602226
437	HV307	CD22 mediated BCR regulation	940.5	0.030638	0.5	0	1	0.0168829	TRUE	0	17	17	1	33	34	5.08746	0.00602226
438	HV307	Cell surface interactions at the vascular wall	944.5	0.030638	0.5	0	1	0.0168829	TRUE	0	17	17	1	33	34	5.08746	0.00602226
439	HV307	FCERI mediated Ca+2 mobilization	930.5	0.030638	0.5	0	1	0.0168829	TRUE	0	17	17	1	33	34	5.08746	0.00602226
440	HV307	FCERI mediated MAPK activation	928.5	0.030638	0.5	0	1	0.0168829	TRUE	0	17	17	1	33	34	5.08746	0.00602226
441	HV307	FCERI mediated NF-kB activation	932.5	0.030638	0.5	0	1	0.0168829	TRUE	0	17	17	1	33	34	5.08746	0.00602226
442	HV307	FCGR activation	920.5	0.030638	0.5	0	1	0.0168829	TRUE	0	17	17	1	33	34	5.08746	0.00602226
443	HV307	Immunoregulatory interactions between a Lymphoid and a non-Lymphoid cell	946.5	0.030638	0.5	0	1	0.0168829	TRUE	0	17	17	1	33	34	5.08746	0.00602226
444	HV307	Initial triggering of complement	916.5	0.030638	0.5	0	1	0.0168829	TRUE	0	17	17	1	33	34	5.08746	0.00602226
445	HV307	Leishmania parasite growth and survival	936.5	0.030638	0.5	0	1	0.0168829	TRUE	0	17	17	1	33	34	5.08746	0.00602226
446	HV307	Parasite infection	934.5	0.030638	0.5	0	1	0.0168829	TRUE	0	17	17	1	33	34	5.08746	0.00602226
447	HV307	Potential therapeutics for SARS	938.5	0.030638	0.5	0	1	0.0168829	TRUE	0	17	17	1	33	34	5.08746	0.00602226
448	HV307	Regulation of Complement cascade	918.5	0.030638	0.5	0	1	0.0168829	TRUE	0	17	17	1	33	34	5.08746	0.00602226
449	HV307	Regulation of actin dynamics for phagocytic cup formation	922.5	0.030638	0.5	0	1	0.0168829	TRUE	0	17	17	1	33	34	5.08746	0.00602226
450	HV307	Role of LAT2/NTAL/LAB on calcium mobilization	926.5	0.030638	0.5	0	1	0.0168829	TRUE	0	17	17	1	33	34	5.08746	0.00602226
451	HV307	Role of phospholipids in phagocytosis	924.5	0.030638	0.5	0	1	0.0168829	TRUE	0	17	17	1	33	34	5.08746	0.00602226
452	HV307	Scavenging of heme from plasma	948.5	0.030638	0.5	0	1	0.0168829	TRUE	0	17	17	1	33	34	5.08746	0.00602226
453	HV313	Antigen activates B Cell Receptor (BCR) leading to generation of second messengers	874.5	0.0156004	0.5	0	1	0.00859647	TRUE	0	17	17	1	33	34	5.08746	0.00306643
454	HV313	CD22 mediated BCR regulation	872.5	0.0156004	0.5	0	1	0.00859647	TRUE	0	17	17	1	33	34	5.08746	0.00306643
455	HV313	Cell surface interactions at the vascular wall	876.5	0.0156004	0.5	0	1	0.00859647	TRUE	0	17	17	1	33	34	5.08746	0.00306643
456	HV313	FCERI mediated Ca+2 mobilization	862.5	0.0156004	0.5	0	1	0.00859647	TRUE	0	17	17	1	33	34	5.08746	0.00306643
457	HV313	FCERI mediated MAPK activation	860.5	0.0156004	0.5	0	1	0.00859647	TRUE	0	17	17	1	33	34	5.08746	0.00306643
458	HV313	FCERI mediated NF-kB activation	864.5	0.0156004	0.5	0	1	0.00859647	TRUE	0	17	17	1	33	34	5.08746	0.00306643
459	HV313	FCGR activation	852.5	0.0156004	0.5	0	1	0.00859647	TRUE	0	17	17	1	33	34	5.08746	0.00306643
460	HV313	Immunoregulatory interactions between a Lymphoid and a non-Lymphoid cell	878.5	0.0156004	0.5	0	1	0.00859647	TRUE	0	17	17	1	33	34	5.08746	0.00306643
461	HV313	Initial triggering of complement	848.5	0.0156004	0.5	0	1	0.00859647	TRUE	0	17	17	1	33	34	5.08746	0.00306643
462	HV313	Leishmania parasite growth and survival	868.5	0.0156004	0.5	0	1	0.00859647	TRUE	0	17	17	1	33	34	5.08746	0.00306643
463	HV313	Parasite infection	866.5	0.0156004	0.5	0	1	0.00859647	TRUE	0	17	17	1	33	34	5.08746	0.00306643
464	HV313	Potential therapeutics for SARS	870.5	0.0156004	0.5	0	1	0.00859647	TRUE	0	17	17	1	33	34	5.08746	0.00306643
465	HV313	Regulation of Complement cascade	850.5	0.0156004	0.5	0	1	0.00859647	TRUE	0	17	17	1	33	34	5.08746	0.00306643
466	HV313	Regulation of actin dynamics for phagocytic cup formation	854.5	0.0156004	0.5	0	1	0.00859647	TRUE	0	17	17	1	33	34	5.08746	0.00306643
467	HV313	Role of LAT2/NTAL/LAB on calcium mobilization	858.5	0.0156004	0.5	0	1	0.00859647	TRUE	0	17	17	1	33	34	5.08746	0.00306643
468	HV313	Role of phospholipids in phagocytosis	856.5	0.0156004	0.5	0	1	0.00859647	TRUE	0	17	17	1	33	34	5.08746	0.00306643
469	HV313	Scavenging of heme from plasma	880.5	0.0156004	0.5	0	1	0.00859647	TRUE	0	17	17	1	33	34	5.08746	0.00306643
470	HV323	Antigen activates B Cell Receptor (BCR) leading to generation of second messengers	840.5	0.0157414	0.5	0	1	0.0086742	TRUE	0	17	17	1	33	34	5.08746	0.00309416
471	HV323	CD22 mediated BCR regulation	838.5	0.0157414	0.5	0	1	0.0086742	TRUE	0	17	17	1	33	34	5.08746	0.00309416
472	HV323	Cell surface interactions at the vascular wall	842.5	0.0157414	0.5	0	1	0.0086742	TRUE	0	17	17	1	33	34	5.08746	0.00309416
473	HV323	FCERI mediated Ca+2 mobilization	828.5	0.0157414	0.5	0	1	0.0086742	TRUE	0	17	17	1	33	34	5.08746	0.00309416
474	HV323	FCERI mediated MAPK activation	826.5	0.0157414	0.5	0	1	0.0086742	TRUE	0	17	17	1	33	34	5.08746	0.00309416
475	HV323	FCERI mediated NF-kB activation	830.5	0.0157414	0.5	0	1	0.0086742	TRUE	0	17	17	1	33	34	5.08746	0.00309416
476	HV323	FCGR activation	818.5	0.0157414	0.5	0	1	0.0086742	TRUE	0	17	17	1	33	34	5.08746	0.00309416
477	HV323	Immunoregulatory interactions between a Lymphoid and a non-Lymphoid cell	844.5	0.0157414	0.5	0	1	0.0086742	TRUE	0	17	17	1	33	34	5.08746	0.00309416
478	HV323	Initial triggering of complement	814.5	0.0157414	0.5	0	1	0.0086742	TRUE	0	17	17	1	33	34	5.08746	0.00309416
479	HV323	Leishmania parasite growth and survival	834.5	0.0157414	0.5	0	1	0.0086742	TRUE	0	17	17	1	33	34	5.08746	0.00309416
480	HV323	Parasite infection	832.5	0.0157414	0.5	0	1	0.0086742	TRUE	0	17	17	1	33	34	5.08746	0.00309416
481	HV323	Potential therapeutics for SARS	836.5	0.0157414	0.5	0	1	0.0086742	TRUE	0	17	17	1	33	34	5.08746	0.00309416
482	HV323	Regulation of Complement cascade	816.5	0.0157414	0.5	0	1	0.0086742	TRUE	0	17	17	1	33	34	5.08746	0.00309416
483	HV323	Regulation of actin dynamics for phagocytic cup formation	820.5	0.0157414	0.5	0	1	0.0086742	TRUE	0	17	17	1	33	34	5.08746	0.00309416
484	HV323	Role of LAT2/NTAL/LAB on calcium mobilization	824.5	0.0157414	0.5	0	1	0.0086742	TRUE	0	17	17	1	33	34	5.08746	0.00309416
485	HV323	Role of phospholipids in phagocytosis	822.5	0.0157414	0.5	0	1	0.0086742	TRUE	0	17	17	1	33	34	5.08746	0.00309416
486	HV323	Scavenging of heme from plasma	846.5	0.0157414	0.5	0	1	0.0086742	TRUE	0	17	17	1	33	34	5.08746	0.00309416
487	HV348	Antigen activates B Cell Receptor (BCR) leading to generation of second messengers	806.5	7.58059e-05	0.5	0	1	4.17723e-05	TRUE	0	17	17	1	33	34	5.08746	1.49005e-05
488	HV348	CD22 mediated BCR regulation	804.5	7.58059e-05	0.5	0	1	4.17723e-05	TRUE	0	17	17	1	33	34	5.08746	1.49005e-05
489	HV348	Cell surface interactions at the vascular wall	808.5	7.58059e-05	0.5	0	1	4.17723e-05	TRUE	0	17	17	1	33	34	5.08746	1.49005e-05
490	HV348	FCERI mediated Ca+2 mobilization	794.5	7.58059e-05	0.5	0	1	4.17723e-05	TRUE	0	17	17	1	33	34	5.08746	1.49005e-05
491	HV348	FCERI mediated MAPK activation	792.5	7.58059e-05	0.5	0	1	4.17723e-05	TRUE	0	17	17	1	33	34	5.08746	1.49005e-05
492	HV348	FCERI mediated NF-kB activation	796.5	7.58059e-05	0.5	0	1	4.17723e-05	TRUE	0	17	17	1	33	34	5.08746	1.49005e-05
493	HV348	FCGR activation	784.5	7.58059e-05	0.5	0	1	4.17723e-05	TRUE	0	17	17	1	33	34	5.08746	1.49005e-05
494	HV348	Immunoregulatory interactions between a Lymphoid and a non-Lymphoid cell	810.5	7.58059e-05	0.5	0	1	4.17723e-05	TRUE	0	17	17	1	33	34	5.08746	1.49005e-05
495	HV348	Initial triggering of complement	780.5	7.58059e-05	0.5	0	1	4.17723e-05	TRUE	0	17	17	1	33	34	5.08746	1.49005e-05
496	HV348	Leishmania parasite growth and survival	800.5	7.58059e-05	0.5	0	1	4.17723e-05	TRUE	0	17	17	1	33	34	5.08746	1.49005e-05
497	HV348	Parasite infection	798.5	7.58059e-05	0.5	0	1	4.17723e-05	TRUE	0	17	17	1	33	34	5.08746	1.49005e-05
498	HV348	Potential therapeutics for SARS	802.5	7.58059e-05	0.5	0	1	4.17723e-05	TRUE	0	17	17	1	33	34	5.08746	1.49005e-05
499	HV348	Regulation of Complement cascade	782.5	7.58059e-05	0.5	0	1	4.17723e-05	TRUE	0	17	17	1	33	34	5.08746	1.49005e-05
500	HV348	Regulation of actin dynamics for phagocytic cup formation	786.5	7.58059e-05	0.5	0	1	4.17723e-05	TRUE	0	17	17	1	33	34	5.08746	1.49005e-05
501	HV348	Role of LAT2/NTAL/LAB on calcium mobilization	790.5	7.58059e-05	0.5	0	1	4.17723e-05	TRUE	0	17	17	1	33	34	5.08746	1.49005e-05
502	HV348	Role of phospholipids in phagocytosis	788.5	7.58059e-05	0.5	0	1	4.17723e-05	TRUE	0	17	17	1	33	34	5.08746	1.49005e-05
503	HV348	Scavenging of heme from plasma	812.5	7.58059e-05	0.5	0	1	4.17723e-05	TRUE	0	17	17	1	33	34	5.08746	1.49005e-05
504	HV353	Antigen activates B Cell Receptor (BCR) leading to generation of second messengers	908.5	0.00610307	0.5	0	1	0.00336305	TRUE	0	17	17	1	33	34	5.08746	0.00119963
505	HV353	CD22 mediated BCR regulation	906.5	0.00610307	0.5	0	1	0.00336305	TRUE	0	17	17	1	33	34	5.08746	0.00119963
506	HV353	Cell surface interactions at the vascular wall	910.5	0.00610307	0.5	0	1	0.00336305	TRUE	0	17	17	1	33	34	5.08746	0.00119963
507	HV353	FCERI mediated Ca+2 mobilization	896.5	0.00610307	0.5	0	1	0.00336305	TRUE	0	17	17	1	33	34	5.08746	0.00119963
508	HV353	FCERI mediated MAPK activation	894.5	0.00610307	0.5	0	1	0.00336305	TRUE	0	17	17	1	33	34	5.08746	0.00119963
509	HV353	FCERI mediated NF-kB activation	898.5	0.00610307	0.5	0	1	0.00336305	TRUE	0	17	17	1	33	34	5.08746	0.00119963
510	HV353	FCGR activation	886.5	0.00610307	0.5	0	1	0.00336305	TRUE	0	17	17	1	33	34	5.08746	0.00119963
511	HV353	Immunoregulatory interactions between a Lymphoid and a non-Lymphoid cell	912.5	0.00610307	0.5	0	1	0.00336305	TRUE	0	17	17	1	33	34	5.08746	0.00119963
512	HV353	Initial triggering of complement	882.5	0.00610307	0.5	0	1	0.00336305	TRUE	0	17	17	1	33	34	5.08746	0.00119963
513	HV353	Leishmania parasite growth and survival	902.5	0.00610307	0.5	0	1	0.00336305	TRUE	0	17	17	1	33	34	5.08746	0.00119963
514	HV353	Parasite infection	900.5	0.00610307	0.5	0	1	0.00336305	TRUE	0	17	17	1	33	34	5.08746	0.00119963
515	HV353	Potential therapeutics for SARS	904.5	0.00610307	0.5	0	1	0.00336305	TRUE	0	17	17	1	33	34	5.08746	0.00119963
516	HV353	Regulation of Complement cascade	884.5	0.00610307	0.5	0	1	0.00336305	TRUE	0	17	17	1	33	34	5.08746	0.00119963
517	HV353	Regulation of actin dynamics for phagocytic cup formation	888.5	0.00610307	0.5	0	1	0.00336305	TRUE	0	17	17	1	33	34	5.08746	0.00119963
518	HV353	Role of LAT2/NTAL/LAB on calcium mobilization	892.5	0.00610307	0.5	0	1	0.00336305	TRUE	0	17	17	1	33	34	5.08746	0.00119963
519	HV353	Role of phospholipids in phagocytosis	890.5	0.00610307	0.5	0	1	0.00336305	TRUE	0	17	17	1	33	34	5.08746	0.00119963
520	HV353	Scavenging of heme from plasma	914.5	0.00610307	0.5	0	1	0.00336305	TRUE	0	17	17	1	33	34	5.08746	0.00119963
521	HV434	Antigen activates B Cell Receptor (BCR) leading to generation of second messengers	1534.5	0.018147	0.5	0	1	0.00999975	TRUE	0	17	17	1	33	34	5.08746	0.00356699
522	HV434	CD22 mediated BCR regulation	1532.5	0.018147	0.5	0	1	0.00999975	TRUE	0	17	17	1	33	34	5.08746	0.00356699
523	HV434	Cell surface interactions at the vascular wall	1536.5	0.018147	0.5	0	1	0.00999975	TRUE	0	17	17	1	33	34	5.08746	0.00356699
524	HV434	FCERI mediated Ca+2 mobilization	1522.5	0.018147	0.5	0	1	0.00999975	TRUE	0	17	17	1	33	34	5.08746	0.00356699
525	HV434	FCERI mediated MAPK activation	1520.5	0.018147	0.5	0	1	0.00999975	TRUE	0	17	17	1	33	34	5.08746	0.00356699
526	HV434	FCERI mediated NF-kB activation	1524.5	0.018147	0.5	0	1	0.00999975	TRUE	0	17	17	1	33	34	5.08746	0.00356699
527	HV434	FCGR activation	1512.5	0.018147	0.5	0	1	0.00999975	TRUE	0	17	17	1	33	34	5.08746	0.00356699
528	HV434	Immunoregulatory interactions between a Lymphoid and a non-Lymphoid cell	1538.5	0.018147	0.5	0	1	0.00999975	TRUE	0	17	17	1	33	34	5.08746	0.00356699
529	HV434	Initial triggering of complement	1508.5	0.018147	0.5	0	1	0.00999975	TRUE	0	17	17	1	33	34	5.08746	0.00356699
530	HV434	Leishmania parasite growth and survival	1528.5	0.018147	0.5	0	1	0.00999975	TRUE	0	17	17	1	33	34	5.08746	0.00356699
531	HV434	Parasite infection	1526.5	0.018147	0.5	0	1	0.00999975	TRUE	0	17	17	1	33	34	5.08746	0.00356699
532	HV434	Potential therapeutics for SARS	1530.5	0.018147	0.5	0	1	0.00999975	TRUE	0	17	17	1	33	34	5.08746	0.00356699
533	HV434	Regulation of Complement cascade	1510.5	0.018147	0.5	0	1	0.00999975	TRUE	0	17	17	1	33	34	5.08746	0.00356699
534	HV434	Regulation of actin dynamics for phagocytic cup formation	1514.5	0.018147	0.5	0	1	0.00999975	TRUE	0	17	17	1	33	34	5.08746	0.00356699
535	HV434	Role of LAT2/NTAL/LAB on calcium mobilization	1518.5	0.018147	0.5	0	1	0.00999975	TRUE	0	17	17	1	33	34	5.08746	0.00356699
536	HV434	Role of phospholipids in phagocytosis	1516.5	0.018147	0.5	0	1	0.00999975	TRUE	0	17	17	1	33	34	5.08746	0.00356699
537	HV434	Scavenging of heme from plasma	1540.5	0.018147	0.5	0	1	0.00999975	TRUE	0	17	17	1	33	34	5.08746	0.00356699
538	Heme degradation	Heme degradation	2082.5	0.000265248	0.5	1	2	0.00331832	FALSE	2	2	4	2	4	6	2.58496	0.000102612
539	Heme degradation	Metabolism of porphyrins	2210.5	0.000207775	0.5	2	3	0.00365805	TRUE	2	2	4	2	4	6	2.58496	8.03784e-05
540	Heme signaling	Cellular responses to stress	2158.5	0.00495933	0.5	2	3	0.087313	TRUE	5	2	7	5	4	9	3.16993	0.00156449
541	Heme signaling	Heme signaling	2100.5	0.0055324	0.5	1	2	0.0692116	FALSE	5	2	7	5	4	9	3.16993	0.00174528
542	Hemostasis	root	2480.5	0.0248155	0.5	4	5	1.7472	TRUE	7	1	8	83	2	85	6.40939	0.00387174
543	IGHD	Antigen activates B Cell Receptor (BCR) leading to generation of second messengers	1032.5	0.00263575	0.5	0	1	0.00145241	TRUE	0	3	3	1	11	12	3.58496	0.000735224
544	IGHD	CD22 mediated BCR regulation	1030.5	0.00263575	0.5	0	1	0.00145241	TRUE	0	3	3	1	11	12	3.58496	0.000735224
545	IGHD	Potential therapeutics for SARS	1028.5	0.00263575	0.5	0	1	0.00145241	TRUE	0	3	3	1	11	12	3.58496	0.000735224
546	IGHM	Antigen activates B Cell Receptor (BCR) leading to generation of second messengers	1024.5	0.000170361	0.5	0	1	9.38762e-05	TRUE	0	4	4	1	13	14	3.80735	4.47452e-05
547	IGHM	CD22 mediated BCR regulation	1022.5	0.000170361	0.5	0	1	9.38762e-05	TRUE	0	4	4	1	13	14	3.80735	4.47452e-05
548	IGHM	Cell surface interactions at the vascular wall	1026.5	0.000170361	0.5	0	1	9.38762e-05	TRUE	0	4	4	1	13	14	3.80735	4.47452e-05
549	IGHM	Potential therapeutics for SARS	1020.5	0.000170361	0.5	0	1	9.38762e-05	TRUE	0	4	4	1	13	14	3.80735	4.47452e-05
550	IGJ	Cell surface interactions at the vascular wall	232.5	0.000182322	0.5	0	1	0.000100467	TRUE	0	2	2	1	7	8	3	6.07739e-05
551	IGJ	Scavenging of heme from plasma	234.5	0.000182322	0.5	0	1	0.000100467	TRUE	0	2	2	1	7	8	3	6.07739e-05
552	IGKC	Antigen activates B Cell Receptor (BCR) leading to generation of second messengers	1012.5	0.0527657	0.5	0	1	0.0290762	TRUE	0	17	17	1	33	34	5.08746	0.0103717
553	IGKC	CD22 mediated BCR regulation	1010.5	0.0527657	0.5	0	1	0.0290762	TRUE	0	17	17	1	33	34	5.08746	0.0103717
554	IGKC	Cell surface interactions at the vascular wall	1014.5	0.0527657	0.5	0	1	0.0290762	TRUE	0	17	17	1	33	34	5.08746	0.0103717
555	IGKC	FCERI mediated Ca+2 mobilization	1000.5	0.0527657	0.5	0	1	0.0290762	TRUE	0	17	17	1	33	34	5.08746	0.0103717
556	IGKC	FCERI mediated MAPK activation	998.5	0.0527657	0.5	0	1	0.0290762	TRUE	0	17	17	1	33	34	5.08746	0.0103717
557	IGKC	FCERI mediated NF-kB activation	1002.5	0.0527657	0.5	0	1	0.0290762	TRUE	0	17	17	1	33	34	5.08746	0.0103717
558	IGKC	FCGR activation	990.5	0.0527657	0.5	0	1	0.0290762	TRUE	0	17	17	1	33	34	5.08746	0.0103717
559	IGKC	Immunoregulatory interactions between a Lymphoid and a non-Lymphoid cell	1016.5	0.0527657	0.5	0	1	0.0290762	TRUE	0	17	17	1	33	34	5.08746	0.0103717
560	IGKC	Initial triggering of complement	986.5	0.0527657	0.5	0	1	0.0290762	TRUE	0	17	17	1	33	34	5.08746	0.0103717
561	IGKC	Leishmania parasite growth and survival	1006.5	0.0527657	0.5	0	1	0.0290762	TRUE	0	17	17	1	33	34	5.08746	0.0103717
562	IGKC	Parasite infection	1004.5	0.0527657	0.5	0	1	0.0290762	TRUE	0	17	17	1	33	34	5.08746	0.0103717
563	IGKC	Potential therapeutics for SARS	1008.5	0.0527657	0.5	0	1	0.0290762	TRUE	0	17	17	1	33	34	5.08746	0.0103717
564	IGKC	Regulation of Complement cascade	988.5	0.0527657	0.5	0	1	0.0290762	TRUE	0	17	17	1	33	34	5.08746	0.0103717
565	IGKC	Regulation of actin dynamics for phagocytic cup formation	992.5	0.0527657	0.5	0	1	0.0290762	TRUE	0	17	17	1	33	34	5.08746	0.0103717
566	IGKC	Role of LAT2/NTAL/LAB on calcium mobilization	996.5	0.0527657	0.5	0	1	0.0290762	TRUE	0	17	17	1	33	34	5.08746	0.0103717
567	IGKC	Role of phospholipids in phagocytosis	994.5	0.0527657	0.5	0	1	0.0290762	TRUE	0	17	17	1	33	34	5.08746	0.0103717
568	IGKC	Scavenging of heme from plasma	1018.5	0.0527657	0.5	0	1	0.0290762	TRUE	0	17	17	1	33	34	5.08746	0.0103717
569	IGLC7	Antigen activates B Cell Receptor (BCR) leading to generation of second messengers	60.5	0.0437615	0.5	0	1	0.0241145	TRUE	0	17	17	1	33	34	5.08746	0.00860184
570	IGLC7	CD22 mediated BCR regulation	58.5	0.0437615	0.5	0	1	0.0241145	TRUE	0	17	17	1	33	34	5.08746	0.00860184
571	IGLC7	Cell surface interactions at the vascular wall	62.5	0.0437615	0.5	0	1	0.0241145	TRUE	0	17	17	1	33	34	5.08746	0.00860184
572	IGLC7	FCERI mediated Ca+2 mobilization	48.5	0.0437615	0.5	0	1	0.0241145	TRUE	0	17	17	1	33	34	5.08746	0.00860184
573	IGLC7	FCERI mediated MAPK activation	46.5	0.0437615	0.5	0	1	0.0241145	TRUE	0	17	17	1	33	34	5.08746	0.00860184
574	IGLC7	FCERI mediated NF-kB activation	50.5	0.0437615	0.5	0	1	0.0241145	TRUE	0	17	17	1	33	34	5.08746	0.00860184
575	IGLC7	FCGR activation	38.5	0.0437615	0.5	0	1	0.0241145	TRUE	0	17	17	1	33	34	5.08746	0.00860184
576	IGLC7	Immunoregulatory interactions between a Lymphoid and a non-Lymphoid cell	64.5	0.0437615	0.5	0	1	0.0241145	TRUE	0	17	17	1	33	34	5.08746	0.00860184
577	IGLC7	Initial triggering of complement	34.5	0.0437615	0.5	0	1	0.0241145	TRUE	0	17	17	1	33	34	5.08746	0.00860184
578	IGLC7	Leishmania parasite growth and survival	54.5	0.0437615	0.5	0	1	0.0241145	TRUE	0	17	17	1	33	34	5.08746	0.00860184
579	IGLC7	Parasite infection	52.5	0.0437615	0.5	0	1	0.0241145	TRUE	0	17	17	1	33	34	5.08746	0.00860184
580	IGLC7	Potential therapeutics for SARS	56.5	0.0437615	0.5	0	1	0.0241145	TRUE	0	17	17	1	33	34	5.08746	0.00860184
581	IGLC7	Regulation of Complement cascade	36.5	0.0437615	0.5	0	1	0.0241145	TRUE	0	17	17	1	33	34	5.08746	0.00860184
582	IGLC7	Regulation of actin dynamics for phagocytic cup formation	40.5	0.0437615	0.5	0	1	0.0241145	TRUE	0	17	17	1	33	34	5.08746	0.00860184
583	IGLC7	Role of LAT2/NTAL/LAB on calcium mobilization	44.5	0.0437615	0.5	0	1	0.0241145	TRUE	0	17	17	1	33	34	5.08746	0.00860184
584	IGLC7	Role of phospholipids in phagocytosis	42.5	0.0437615	0.5	0	1	0.0241145	TRUE	0	17	17	1	33	34	5.08746	0.00860184
585	IGLC7	Scavenging of heme from plasma	66.5	0.0437615	0.5	0	1	0.0241145	TRUE	0	17	17	1	33	34	5.08746	0.00860184
586	IPSP	Common Pathway of Fibrin Clot Formation	1428.5	0.00110388	0.5	0	1	0.000608287	TRUE	0	2	2	1	6	7	2.80735	0.000393211
587	IPSP	Intrinsic Pathway of Fibrin Clot Formation	1426.5	0.00110388	0.5	0	1	0.000608287	TRUE	0	2	2	1	6	7	2.80735	0.000393211
588	IRAK4 deficiency (TLR2/4)	Diseases associated with the TLR signaling cascade	1958.5	0.00839648	0.5	1	2	0.105042	TRUE	5	1	6	6	5	11	3.45943	0.00242713
589	ITIH4	Platelet degranulation	1848.5	0.00281145	0.5	0	1	0.00154923	TRUE	0	1	1	1	6	7	2.80735	0.00100146
590	Immune System	root	2464.5	0.035042	0.5	4	5	2.46722	TRUE	3	1	4	119	2	121	6.91886	0.0050647
591	Immunoregulatory interactions between a Lymphoid and a non-Lymphoid cell	Adaptive Immune System	2306.5	0.0130334	0.5	2	3	0.229463	TRUE	34	2	36	34	4	38	5.24793	0.00248353
592	Immunoregulatory interactions between a Lymphoid and a non-Lymphoid cell	Immunoregulatory interactions between a Lymphoid and a non-Lymphoid cell	2052.5	0.0179883	0.5	1	2	0.225038	FALSE	34	2	36	34	4	38	5.24793	0.0034277
593	Infectious disease	Disease	2374.5	0.0142661	0.5	3	4	0.41564	TRUE	2	1	3	45	3	48	5.58496	0.00255437
594	Initial triggering of complement	Complement cascade	1878.5	0.000145969	0.5	1	2	0.0018261	TRUE	41	1	42	42	5	47	5.55459	2.62789e-05
595	Innate Immune System	Immune System	2446.5	0.0590583	0.5	3	4	1.72066	TRUE	8	1	9	104	3	107	6.74147	0.00876046
596	Integration of energy metabolism	Metabolism	2406.5	0.00424387	0.5	3	4	0.123645	TRUE	1	1	2	3	3	6	2.58496	0.00164175
597	Integrin cell surface interactions	Extracellular matrix organization	2424.5	0.00307143	0.5	3	4	0.0894857	TRUE	7	2	9	7	3	10	3.32193	0.000924592
598	Integrin cell surface interactions	Integrin cell surface interactions	2143.5	0.00693456	0.5	1.5	2.5	0.101225	FALSE	7	2	9	7	3	10	3.32193	0.00208751
599	Integrin signaling	Signal Transduction	2344.5	0.00754651	0.5	3	4	0.219867	TRUE	2	1	3	6	3	9	3.16993	0.00238066
600	Interleukin-1 family signaling	Signaling by Interleukins	1948.5	6.49173e-05	0.5	1	2	0.000812132	TRUE	1	1	2	2	5	7	2.80735	2.3124e-05
601	Interleukin-4 and Interleukin-13 signaling	Signaling by Interleukins	1950.5	0.0150334	0.5	1	2	0.188071	TRUE	3	1	4	4	5	9	3.16993	0.0047425
602	Intrinsic Pathway of Fibrin Clot Formation	Formation of Fibrin Clot (Clotting Cascade)	2324.5	0.0178981	0.5	2	3	0.315111	TRUE	11	2	13	11	4	15	3.90689	0.00458117
603	Intrinsic Pathway of Fibrin Clot Formation	Intrinsic Pathway of Fibrin Clot Formation	2056.5	0.0220176	0.5	1	2	0.275446	FALSE	11	2	13	11	4	15	3.90689	0.00563558
604	Iron uptake and transport	Transport of small molecules	2436.5	0.000167545	0.5	3	4	0.00488142	TRUE	1	1	2	3	3	6	2.58496	6.48154e-05
605	K2C1	Formation of the cornified envelope	1342.5	0.000288889	0.5	0	1	0.00015919	TRUE	0	2	2	1	8	9	3.16993	9.11343e-05
606	K2C1	Neutrophil degranulation	1340.5	0.000288889	0.5	0	1	0.00015919	TRUE	0	2	2	1	8	9	3.16993	9.11343e-05
607	KAIN	Platelet degranulation	1744.5	0.000256508	0.5	0	1	0.000141347	TRUE	0	1	1	1	6	7	2.80735	9.13698e-05
608	KNG1	Class A/1 (Rhodopsin-like receptors)	218.5	0.0361124	0.5	0	1	0.0198995	TRUE	0	7	7	1	19	20	4.32193	0.00835563
609	KNG1	G alpha (i) signalling events	222.5	0.0361124	0.5	0	1	0.0198995	TRUE	0	7	7	1	19	20	4.32193	0.00835563
610	KNG1	G alpha (q) signalling events	220.5	0.0361124	0.5	0	1	0.0198995	TRUE	0	7	7	1	19	20	4.32193	0.00835563
611	KNG1	Intrinsic Pathway of Fibrin Clot Formation	226.5	0.0361124	0.5	0	1	0.0198995	TRUE	0	7	7	1	19	20	4.32193	0.00835563
612	KNG1	Platelet degranulation	224.5	0.0361124	0.5	0	1	0.0198995	TRUE	0	7	7	1	19	20	4.32193	0.00835563
613	KNG1	Post-translational protein phosphorylation	230.5	0.0361124	0.5	0	1	0.0198995	TRUE	0	7	7	1	19	20	4.32193	0.00835563
614	KNG1	Regulation of Insulin-like Growth Factor (IGF) transport and uptake by Insulin-like Growth Factor Binding Proteins (IGFBPs)	228.5	0.0361124	0.5	0	1	0.0198995	TRUE	0	7	7	1	19	20	4.32193	0.00835563
615	KV105	Antigen activates B Cell Receptor (BCR) leading to generation of second messengers	330.5	0.0265718	0.5	0	1	0.0146422	TRUE	0	17	17	1	33	34	5.08746	0.005223
616	KV105	CD22 mediated BCR regulation	328.5	0.0265718	0.5	0	1	0.0146422	TRUE	0	17	17	1	33	34	5.08746	0.005223
617	KV105	Cell surface interactions at the vascular wall	332.5	0.0265718	0.5	0	1	0.0146422	TRUE	0	17	17	1	33	34	5.08746	0.005223
618	KV105	FCERI mediated Ca+2 mobilization	318.5	0.0265718	0.5	0	1	0.0146422	TRUE	0	17	17	1	33	34	5.08746	0.005223
619	KV105	FCERI mediated MAPK activation	316.5	0.0265718	0.5	0	1	0.0146422	TRUE	0	17	17	1	33	34	5.08746	0.005223
620	KV105	FCERI mediated NF-kB activation	320.5	0.0265718	0.5	0	1	0.0146422	TRUE	0	17	17	1	33	34	5.08746	0.005223
621	KV105	FCGR activation	308.5	0.0265718	0.5	0	1	0.0146422	TRUE	0	17	17	1	33	34	5.08746	0.005223
622	KV105	Immunoregulatory interactions between a Lymphoid and a non-Lymphoid cell	334.5	0.0265718	0.5	0	1	0.0146422	TRUE	0	17	17	1	33	34	5.08746	0.005223
623	KV105	Initial triggering of complement	304.5	0.0265718	0.5	0	1	0.0146422	TRUE	0	17	17	1	33	34	5.08746	0.005223
624	KV105	Leishmania parasite growth and survival	324.5	0.0265718	0.5	0	1	0.0146422	TRUE	0	17	17	1	33	34	5.08746	0.005223
625	KV105	Parasite infection	322.5	0.0265718	0.5	0	1	0.0146422	TRUE	0	17	17	1	33	34	5.08746	0.005223
626	KV105	Potential therapeutics for SARS	326.5	0.0265718	0.5	0	1	0.0146422	TRUE	0	17	17	1	33	34	5.08746	0.005223
627	KV105	Regulation of Complement cascade	306.5	0.0265718	0.5	0	1	0.0146422	TRUE	0	17	17	1	33	34	5.08746	0.005223
628	KV105	Regulation of actin dynamics for phagocytic cup formation	310.5	0.0265718	0.5	0	1	0.0146422	TRUE	0	17	17	1	33	34	5.08746	0.005223
629	KV105	Role of LAT2/NTAL/LAB on calcium mobilization	314.5	0.0265718	0.5	0	1	0.0146422	TRUE	0	17	17	1	33	34	5.08746	0.005223
630	KV105	Role of phospholipids in phagocytosis	312.5	0.0265718	0.5	0	1	0.0146422	TRUE	0	17	17	1	33	34	5.08746	0.005223
631	KV105	Scavenging of heme from plasma	336.5	0.0265718	0.5	0	1	0.0146422	TRUE	0	17	17	1	33	34	5.08746	0.005223
632	KV116	Antigen activates B Cell Receptor (BCR) leading to generation of second messengers	1400.5	0.0209775	0.5	0	1	0.0115595	TRUE	0	17	17	1	33	34	5.08746	0.00412337
633	KV116	CD22 mediated BCR regulation	1398.5	0.0209775	0.5	0	1	0.0115595	TRUE	0	17	17	1	33	34	5.08746	0.00412337
634	KV116	Cell surface interactions at the vascular wall	1402.5	0.0209775	0.5	0	1	0.0115595	TRUE	0	17	17	1	33	34	5.08746	0.00412337
635	KV116	FCERI mediated Ca+2 mobilization	1388.5	0.0209775	0.5	0	1	0.0115595	TRUE	0	17	17	1	33	34	5.08746	0.00412337
636	KV116	FCERI mediated MAPK activation	1386.5	0.0209775	0.5	0	1	0.0115595	TRUE	0	17	17	1	33	34	5.08746	0.00412337
637	KV116	FCERI mediated NF-kB activation	1390.5	0.0209775	0.5	0	1	0.0115595	TRUE	0	17	17	1	33	34	5.08746	0.00412337
638	KV116	FCGR activation	1378.5	0.0209775	0.5	0	1	0.0115595	TRUE	0	17	17	1	33	34	5.08746	0.00412337
639	KV116	Immunoregulatory interactions between a Lymphoid and a non-Lymphoid cell	1404.5	0.0209775	0.5	0	1	0.0115595	TRUE	0	17	17	1	33	34	5.08746	0.00412337
640	KV116	Initial triggering of complement	1374.5	0.0209775	0.5	0	1	0.0115595	TRUE	0	17	17	1	33	34	5.08746	0.00412337
641	KV116	Leishmania parasite growth and survival	1394.5	0.0209775	0.5	0	1	0.0115595	TRUE	0	17	17	1	33	34	5.08746	0.00412337
642	KV116	Parasite infection	1392.5	0.0209775	0.5	0	1	0.0115595	TRUE	0	17	17	1	33	34	5.08746	0.00412337
643	KV116	Potential therapeutics for SARS	1396.5	0.0209775	0.5	0	1	0.0115595	TRUE	0	17	17	1	33	34	5.08746	0.00412337
644	KV116	Regulation of Complement cascade	1376.5	0.0209775	0.5	0	1	0.0115595	TRUE	0	17	17	1	33	34	5.08746	0.00412337
645	KV116	Regulation of actin dynamics for phagocytic cup formation	1380.5	0.0209775	0.5	0	1	0.0115595	TRUE	0	17	17	1	33	34	5.08746	0.00412337
646	KV116	Role of LAT2/NTAL/LAB on calcium mobilization	1384.5	0.0209775	0.5	0	1	0.0115595	TRUE	0	17	17	1	33	34	5.08746	0.00412337
647	KV116	Role of phospholipids in phagocytosis	1382.5	0.0209775	0.5	0	1	0.0115595	TRUE	0	17	17	1	33	34	5.08746	0.00412337
648	KV116	Scavenging of heme from plasma	1406.5	0.0209775	0.5	0	1	0.0115595	TRUE	0	17	17	1	33	34	5.08746	0.00412337
649	KV117	Antigen activates B Cell Receptor (BCR) leading to generation of second messengers	262.5	0.016541	0.5	0	1	0.0091148	TRUE	0	17	17	1	33	34	5.08746	0.00325132
650	KV117	CD22 mediated BCR regulation	260.5	0.016541	0.5	0	1	0.0091148	TRUE	0	17	17	1	33	34	5.08746	0.00325132
651	KV117	Cell surface interactions at the vascular wall	264.5	0.016541	0.5	0	1	0.0091148	TRUE	0	17	17	1	33	34	5.08746	0.00325132
652	KV117	FCERI mediated Ca+2 mobilization	250.5	0.016541	0.5	0	1	0.0091148	TRUE	0	17	17	1	33	34	5.08746	0.00325132
653	KV117	FCERI mediated MAPK activation	248.5	0.016541	0.5	0	1	0.0091148	TRUE	0	17	17	1	33	34	5.08746	0.00325132
654	KV117	FCERI mediated NF-kB activation	252.5	0.016541	0.5	0	1	0.0091148	TRUE	0	17	17	1	33	34	5.08746	0.00325132
655	KV117	FCGR activation	240.5	0.016541	0.5	0	1	0.0091148	TRUE	0	17	17	1	33	34	5.08746	0.00325132
656	KV117	Immunoregulatory interactions between a Lymphoid and a non-Lymphoid cell	266.5	0.016541	0.5	0	1	0.0091148	TRUE	0	17	17	1	33	34	5.08746	0.00325132
657	KV117	Initial triggering of complement	236.5	0.016541	0.5	0	1	0.0091148	TRUE	0	17	17	1	33	34	5.08746	0.00325132
658	KV117	Leishmania parasite growth and survival	256.5	0.016541	0.5	0	1	0.0091148	TRUE	0	17	17	1	33	34	5.08746	0.00325132
659	KV117	Parasite infection	254.5	0.016541	0.5	0	1	0.0091148	TRUE	0	17	17	1	33	34	5.08746	0.00325132
660	KV117	Potential therapeutics for SARS	258.5	0.016541	0.5	0	1	0.0091148	TRUE	0	17	17	1	33	34	5.08746	0.00325132
661	KV117	Regulation of Complement cascade	238.5	0.016541	0.5	0	1	0.0091148	TRUE	0	17	17	1	33	34	5.08746	0.00325132
662	KV117	Regulation of actin dynamics for phagocytic cup formation	242.5	0.016541	0.5	0	1	0.0091148	TRUE	0	17	17	1	33	34	5.08746	0.00325132
663	KV117	Role of LAT2/NTAL/LAB on calcium mobilization	246.5	0.016541	0.5	0	1	0.0091148	TRUE	0	17	17	1	33	34	5.08746	0.00325132
664	KV117	Role of phospholipids in phagocytosis	244.5	0.016541	0.5	0	1	0.0091148	TRUE	0	17	17	1	33	34	5.08746	0.00325132
665	KV117	Scavenging of heme from plasma	268.5	0.016541	0.5	0	1	0.0091148	TRUE	0	17	17	1	33	34	5.08746	0.00325132
666	KV230	Antigen activates B Cell Receptor (BCR) leading to generation of second messengers	1466.5	0.0211106	0.5	0	1	0.0116328	TRUE	0	17	17	1	33	34	5.08746	0.00414953
667	KV230	CD22 mediated BCR regulation	1464.5	0.0211106	0.5	0	1	0.0116328	TRUE	0	17	17	1	33	34	5.08746	0.00414953
668	KV230	Cell surface interactions at the vascular wall	1468.5	0.0211106	0.5	0	1	0.0116328	TRUE	0	17	17	1	33	34	5.08746	0.00414953
669	KV230	FCERI mediated Ca+2 mobilization	1454.5	0.0211106	0.5	0	1	0.0116328	TRUE	0	17	17	1	33	34	5.08746	0.00414953
670	KV230	FCERI mediated MAPK activation	1452.5	0.0211106	0.5	0	1	0.0116328	TRUE	0	17	17	1	33	34	5.08746	0.00414953
671	KV230	FCERI mediated NF-kB activation	1456.5	0.0211106	0.5	0	1	0.0116328	TRUE	0	17	17	1	33	34	5.08746	0.00414953
672	KV230	FCGR activation	1444.5	0.0211106	0.5	0	1	0.0116328	TRUE	0	17	17	1	33	34	5.08746	0.00414953
673	KV230	Immunoregulatory interactions between a Lymphoid and a non-Lymphoid cell	1470.5	0.0211106	0.5	0	1	0.0116328	TRUE	0	17	17	1	33	34	5.08746	0.00414953
674	KV230	Initial triggering of complement	1440.5	0.0211106	0.5	0	1	0.0116328	TRUE	0	17	17	1	33	34	5.08746	0.00414953
675	KV230	Leishmania parasite growth and survival	1460.5	0.0211106	0.5	0	1	0.0116328	TRUE	0	17	17	1	33	34	5.08746	0.00414953
676	KV230	Parasite infection	1458.5	0.0211106	0.5	0	1	0.0116328	TRUE	0	17	17	1	33	34	5.08746	0.00414953
677	KV230	Potential therapeutics for SARS	1462.5	0.0211106	0.5	0	1	0.0116328	TRUE	0	17	17	1	33	34	5.08746	0.00414953
678	KV230	Regulation of Complement cascade	1442.5	0.0211106	0.5	0	1	0.0116328	TRUE	0	17	17	1	33	34	5.08746	0.00414953
679	KV230	Regulation of actin dynamics for phagocytic cup formation	1446.5	0.0211106	0.5	0	1	0.0116328	TRUE	0	17	17	1	33	34	5.08746	0.00414953
680	KV230	Role of LAT2/NTAL/LAB on calcium mobilization	1450.5	0.0211106	0.5	0	1	0.0116328	TRUE	0	17	17	1	33	34	5.08746	0.00414953
681	KV230	Role of phospholipids in phagocytosis	1448.5	0.0211106	0.5	0	1	0.0116328	TRUE	0	17	17	1	33	34	5.08746	0.00414953
682	KV230	Scavenging of heme from plasma	1472.5	0.0211106	0.5	0	1	0.0116328	TRUE	0	17	17	1	33	34	5.08746	0.00414953
683	KV320	Antigen activates B Cell Receptor (BCR) leading to generation of second messengers	364.5	0.0156753	0.5	0	1	0.00863778	TRUE	0	17	17	1	33	34	5.08746	0.00308117
684	KV320	CD22 mediated BCR regulation	362.5	0.0156753	0.5	0	1	0.00863778	TRUE	0	17	17	1	33	34	5.08746	0.00308117
685	KV320	Cell surface interactions at the vascular wall	366.5	0.0156753	0.5	0	1	0.00863778	TRUE	0	17	17	1	33	34	5.08746	0.00308117
686	KV320	FCERI mediated Ca+2 mobilization	352.5	0.0156753	0.5	0	1	0.00863778	TRUE	0	17	17	1	33	34	5.08746	0.00308117
687	KV320	FCERI mediated MAPK activation	350.5	0.0156753	0.5	0	1	0.00863778	TRUE	0	17	17	1	33	34	5.08746	0.00308117
688	KV320	FCERI mediated NF-kB activation	354.5	0.0156753	0.5	0	1	0.00863778	TRUE	0	17	17	1	33	34	5.08746	0.00308117
689	KV320	FCGR activation	342.5	0.0156753	0.5	0	1	0.00863778	TRUE	0	17	17	1	33	34	5.08746	0.00308117
690	KV320	Immunoregulatory interactions between a Lymphoid and a non-Lymphoid cell	368.5	0.0156753	0.5	0	1	0.00863778	TRUE	0	17	17	1	33	34	5.08746	0.00308117
691	KV320	Initial triggering of complement	338.5	0.0156753	0.5	0	1	0.00863778	TRUE	0	17	17	1	33	34	5.08746	0.00308117
692	KV320	Leishmania parasite growth and survival	358.5	0.0156753	0.5	0	1	0.00863778	TRUE	0	17	17	1	33	34	5.08746	0.00308117
693	KV320	Parasite infection	356.5	0.0156753	0.5	0	1	0.00863778	TRUE	0	17	17	1	33	34	5.08746	0.00308117
694	KV320	Potential therapeutics for SARS	360.5	0.0156753	0.5	0	1	0.00863778	TRUE	0	17	17	1	33	34	5.08746	0.00308117
695	KV320	Regulation of Complement cascade	340.5	0.0156753	0.5	0	1	0.00863778	TRUE	0	17	17	1	33	34	5.08746	0.00308117
696	KV320	Regulation of actin dynamics for phagocytic cup formation	344.5	0.0156753	0.5	0	1	0.00863778	TRUE	0	17	17	1	33	34	5.08746	0.00308117
697	KV320	Role of LAT2/NTAL/LAB on calcium mobilization	348.5	0.0156753	0.5	0	1	0.00863778	TRUE	0	17	17	1	33	34	5.08746	0.00308117
698	KV320	Role of phospholipids in phagocytosis	346.5	0.0156753	0.5	0	1	0.00863778	TRUE	0	17	17	1	33	34	5.08746	0.00308117
699	KV320	Scavenging of heme from plasma	370.5	0.0156753	0.5	0	1	0.00863778	TRUE	0	17	17	1	33	34	5.08746	0.00308117
700	KV401	Antigen activates B Cell Receptor (BCR) leading to generation of second messengers	1500.5	0.0329301	0.5	0	1	0.0181459	TRUE	0	17	17	1	33	34	5.08746	0.0064728
701	KV401	CD22 mediated BCR regulation	1498.5	0.0329301	0.5	0	1	0.0181459	TRUE	0	17	17	1	33	34	5.08746	0.0064728
702	KV401	Cell surface interactions at the vascular wall	1502.5	0.0329301	0.5	0	1	0.0181459	TRUE	0	17	17	1	33	34	5.08746	0.0064728
703	KV401	FCERI mediated Ca+2 mobilization	1488.5	0.0329301	0.5	0	1	0.0181459	TRUE	0	17	17	1	33	34	5.08746	0.0064728
704	KV401	FCERI mediated MAPK activation	1486.5	0.0329301	0.5	0	1	0.0181459	TRUE	0	17	17	1	33	34	5.08746	0.0064728
705	KV401	FCERI mediated NF-kB activation	1490.5	0.0329301	0.5	0	1	0.0181459	TRUE	0	17	17	1	33	34	5.08746	0.0064728
706	KV401	FCGR activation	1478.5	0.0329301	0.5	0	1	0.0181459	TRUE	0	17	17	1	33	34	5.08746	0.0064728
707	KV401	Immunoregulatory interactions between a Lymphoid and a non-Lymphoid cell	1504.5	0.0329301	0.5	0	1	0.0181459	TRUE	0	17	17	1	33	34	5.08746	0.0064728
708	KV401	Initial triggering of complement	1474.5	0.0329301	0.5	0	1	0.0181459	TRUE	0	17	17	1	33	34	5.08746	0.0064728
709	KV401	Leishmania parasite growth and survival	1494.5	0.0329301	0.5	0	1	0.0181459	TRUE	0	17	17	1	33	34	5.08746	0.0064728
710	KV401	Parasite infection	1492.5	0.0329301	0.5	0	1	0.0181459	TRUE	0	17	17	1	33	34	5.08746	0.0064728
711	KV401	Potential therapeutics for SARS	1496.5	0.0329301	0.5	0	1	0.0181459	TRUE	0	17	17	1	33	34	5.08746	0.0064728
712	KV401	Regulation of Complement cascade	1476.5	0.0329301	0.5	0	1	0.0181459	TRUE	0	17	17	1	33	34	5.08746	0.0064728
713	KV401	Regulation of actin dynamics for phagocytic cup formation	1480.5	0.0329301	0.5	0	1	0.0181459	TRUE	0	17	17	1	33	34	5.08746	0.0064728
714	KV401	Role of LAT2/NTAL/LAB on calcium mobilization	1484.5	0.0329301	0.5	0	1	0.0181459	TRUE	0	17	17	1	33	34	5.08746	0.0064728
715	KV401	Role of phospholipids in phagocytosis	1482.5	0.0329301	0.5	0	1	0.0181459	TRUE	0	17	17	1	33	34	5.08746	0.0064728
716	KV401	Scavenging of heme from plasma	1506.5	0.0329301	0.5	0	1	0.0181459	TRUE	0	17	17	1	33	34	5.08746	0.0064728
717	KVD16	Antigen activates B Cell Receptor (BCR) leading to generation of second messengers	296.5	0.0229981	0.5	0	1	0.0126729	TRUE	0	17	17	1	33	34	5.08746	0.00452054
718	KVD16	CD22 mediated BCR regulation	294.5	0.0229981	0.5	0	1	0.0126729	TRUE	0	17	17	1	33	34	5.08746	0.00452054
719	KVD16	Cell surface interactions at the vascular wall	298.5	0.0229981	0.5	0	1	0.0126729	TRUE	0	17	17	1	33	34	5.08746	0.00452054
720	KVD16	FCERI mediated Ca+2 mobilization	284.5	0.0229981	0.5	0	1	0.0126729	TRUE	0	17	17	1	33	34	5.08746	0.00452054
721	KVD16	FCERI mediated MAPK activation	282.5	0.0229981	0.5	0	1	0.0126729	TRUE	0	17	17	1	33	34	5.08746	0.00452054
722	KVD16	FCERI mediated NF-kB activation	286.5	0.0229981	0.5	0	1	0.0126729	TRUE	0	17	17	1	33	34	5.08746	0.00452054
723	KVD16	FCGR activation	274.5	0.0229981	0.5	0	1	0.0126729	TRUE	0	17	17	1	33	34	5.08746	0.00452054
724	KVD16	Immunoregulatory interactions between a Lymphoid and a non-Lymphoid cell	300.5	0.0229981	0.5	0	1	0.0126729	TRUE	0	17	17	1	33	34	5.08746	0.00452054
725	KVD16	Initial triggering of complement	270.5	0.0229981	0.5	0	1	0.0126729	TRUE	0	17	17	1	33	34	5.08746	0.00452054
726	KVD16	Leishmania parasite growth and survival	290.5	0.0229981	0.5	0	1	0.0126729	TRUE	0	17	17	1	33	34	5.08746	0.00452054
727	KVD16	Parasite infection	288.5	0.0229981	0.5	0	1	0.0126729	TRUE	0	17	17	1	33	34	5.08746	0.00452054
728	KVD16	Potential therapeutics for SARS	292.5	0.0229981	0.5	0	1	0.0126729	TRUE	0	17	17	1	33	34	5.08746	0.00452054
729	KVD16	Regulation of Complement cascade	272.5	0.0229981	0.5	0	1	0.0126729	TRUE	0	17	17	1	33	34	5.08746	0.00452054
730	KVD16	Regulation of actin dynamics for phagocytic cup formation	276.5	0.0229981	0.5	0	1	0.0126729	TRUE	0	17	17	1	33	34	5.08746	0.00452054
731	KVD16	Role of LAT2/NTAL/LAB on calcium mobilization	280.5	0.0229981	0.5	0	1	0.0126729	TRUE	0	17	17	1	33	34	5.08746	0.00452054
732	KVD16	Role of phospholipids in phagocytosis	278.5	0.0229981	0.5	0	1	0.0126729	TRUE	0	17	17	1	33	34	5.08746	0.00452054
733	KVD16	Scavenging of heme from plasma	302.5	0.0229981	0.5	0	1	0.0126729	TRUE	0	17	17	1	33	34	5.08746	0.00452054
734	KVD20	Antigen activates B Cell Receptor (BCR) leading to generation of second messengers	26.5	0.0403477	0.5	0	1	0.0222333	TRUE	0	17	17	1	33	34	5.08746	0.00793081
735	KVD20	CD22 mediated BCR regulation	24.5	0.0403477	0.5	0	1	0.0222333	TRUE	0	17	17	1	33	34	5.08746	0.00793081
736	KVD20	Cell surface interactions at the vascular wall	28.5	0.0403477	0.5	0	1	0.0222333	TRUE	0	17	17	1	33	34	5.08746	0.00793081
737	KVD20	FCERI mediated Ca+2 mobilization	14.5	0.0403477	0.5	0	1	0.0222333	TRUE	0	17	17	1	33	34	5.08746	0.00793081
738	KVD20	FCERI mediated MAPK activation	12.5	0.0403477	0.5	0	1	0.0222333	TRUE	0	17	17	1	33	34	5.08746	0.00793081
739	KVD20	FCERI mediated NF-kB activation	16.5	0.0403477	0.5	0	1	0.0222333	TRUE	0	17	17	1	33	34	5.08746	0.00793081
740	KVD20	FCGR activation	4.5	0.0403477	0.5	0	1	0.0222333	TRUE	0	17	17	1	33	34	5.08746	0.00793081
741	KVD20	Immunoregulatory interactions between a Lymphoid and a non-Lymphoid cell	30.5	0.0403477	0.5	0	1	0.0222333	TRUE	0	17	17	1	33	34	5.08746	0.00793081
742	KVD20	Initial triggering of complement	0.5	0.0403477	0.5	0	1	0.0222333	TRUE	0	17	17	1	33	34	5.08746	0.00793081
743	KVD20	Leishmania parasite growth and survival	20.5	0.0403477	0.5	0	1	0.0222333	TRUE	0	17	17	1	33	34	5.08746	0.00793081
744	KVD20	Parasite infection	18.5	0.0403477	0.5	0	1	0.0222333	TRUE	0	17	17	1	33	34	5.08746	0.00793081
745	KVD20	Potential therapeutics for SARS	22.5	0.0403477	0.5	0	1	0.0222333	TRUE	0	17	17	1	33	34	5.08746	0.00793081
746	KVD20	Regulation of Complement cascade	2.5	0.0403477	0.5	0	1	0.0222333	TRUE	0	17	17	1	33	34	5.08746	0.00793081
747	KVD20	Regulation of actin dynamics for phagocytic cup formation	6.5	0.0403477	0.5	0	1	0.0222333	TRUE	0	17	17	1	33	34	5.08746	0.00793081
748	KVD20	Role of LAT2/NTAL/LAB on calcium mobilization	10.5	0.0403477	0.5	0	1	0.0222333	TRUE	0	17	17	1	33	34	5.08746	0.00793081
749	KVD20	Role of phospholipids in phagocytosis	8.5	0.0403477	0.5	0	1	0.0222333	TRUE	0	17	17	1	33	34	5.08746	0.00793081
750	KVD20	Scavenging of heme from plasma	32.5	0.0403477	0.5	0	1	0.0222333	TRUE	0	17	17	1	33	34	5.08746	0.00793081
751	Keratan sulfate/keratin metabolism	Glycosaminoglycan metabolism	1874.5	0.00380554	0.5	1	2	0.0476082	TRUE	1	1	2	2	5	7	2.80735	0.00135556
752	Keratinization	Developmental Biology	2448.5	4.59842e-07	0.5	3	4	1.33974e-05	TRUE	1	1	2	3	3	6	2.58496	1.77891e-07
753	LBP	Interleukin-4 and Interleukin-13 signaling	1682.5	0.0257594	0.5	0	1	0.0141945	TRUE	0	3	3	1	10	11	3.45943	0.00744613
754	LBP	Regulation of TLR by endogenous ligand	1680.5	0.0257594	0.5	0	1	0.0141945	TRUE	0	3	3	1	10	11	3.45943	0.00744613
755	LBP	Toll Like Receptor 4 (TLR4) Cascade	1678.5	0.0257594	0.5	0	1	0.0141945	TRUE	0	3	3	1	10	11	3.45943	0.00744613
756	LCAT	HDL remodeling	1300.5	0.00659747	0.5	0	1	0.00363549	TRUE	0	1	1	1	6	7	2.80735	0.00235007
757	LDHB	Pyruvate metabolism	1578.5	0.00105578	0.5	0	1	0.000581781	TRUE	0	1	1	1	6	7	2.80735	0.000376077
758	LDL clearance	Plasma lipoprotein clearance	2008.5	0.000455324	0.5	1	2	0.00569622	TRUE	1	1	2	2	5	7	2.80735	0.00016219
759	LDL remodeling	Plasma lipoprotein remodeling	2000.5	2.76503e-05	0.5	1	2	0.000345912	TRUE	3	1	4	4	5	9	3.16993	8.72269e-06
760	LG3BP	Platelet degranulation	1844.5	0.00705129	0.5	0	1	0.00388556	TRUE	0	1	1	1	6	7	2.80735	0.00251172
761	LUM	Diseases associated with glycosaminoglycan metabolism	1764.5	0.0163978	0.5	0	1	0.00903588	TRUE	0	4	4	1	13	14	3.80735	0.00430687
762	LUM	ECM proteoglycans	1768.5	0.0163978	0.5	0	1	0.00903588	TRUE	0	4	4	1	13	14	3.80735	0.00430687
763	LUM	Integrin cell surface interactions	1766.5	0.0163978	0.5	0	1	0.00903588	TRUE	0	4	4	1	13	14	3.80735	0.00430687
764	LUM	Keratan sulfate/keratin metabolism	1762.5	0.0163978	0.5	0	1	0.00903588	TRUE	0	4	4	1	13	14	3.80735	0.00430687
765	LV140	Antigen activates B Cell Receptor (BCR) leading to generation of second messengers	432.5	0.0216274	0.5	0	1	0.0119176	TRUE	0	17	17	1	33	34	5.08746	0.00425112
766	LV140	CD22 mediated BCR regulation	430.5	0.0216274	0.5	0	1	0.0119176	TRUE	0	17	17	1	33	34	5.08746	0.00425112
767	LV140	Cell surface interactions at the vascular wall	434.5	0.0216274	0.5	0	1	0.0119176	TRUE	0	17	17	1	33	34	5.08746	0.00425112
768	LV140	FCERI mediated Ca+2 mobilization	420.5	0.0216274	0.5	0	1	0.0119176	TRUE	0	17	17	1	33	34	5.08746	0.00425112
769	LV140	FCERI mediated MAPK activation	418.5	0.0216274	0.5	0	1	0.0119176	TRUE	0	17	17	1	33	34	5.08746	0.00425112
770	LV140	FCERI mediated NF-kB activation	422.5	0.0216274	0.5	0	1	0.0119176	TRUE	0	17	17	1	33	34	5.08746	0.00425112
771	LV140	FCGR activation	410.5	0.0216274	0.5	0	1	0.0119176	TRUE	0	17	17	1	33	34	5.08746	0.00425112
772	LV140	Immunoregulatory interactions between a Lymphoid and a non-Lymphoid cell	436.5	0.0216274	0.5	0	1	0.0119176	TRUE	0	17	17	1	33	34	5.08746	0.00425112
773	LV140	Initial triggering of complement	406.5	0.0216274	0.5	0	1	0.0119176	TRUE	0	17	17	1	33	34	5.08746	0.00425112
774	LV140	Leishmania parasite growth and survival	426.5	0.0216274	0.5	0	1	0.0119176	TRUE	0	17	17	1	33	34	5.08746	0.00425112
775	LV140	Parasite infection	424.5	0.0216274	0.5	0	1	0.0119176	TRUE	0	17	17	1	33	34	5.08746	0.00425112
776	LV140	Potential therapeutics for SARS	428.5	0.0216274	0.5	0	1	0.0119176	TRUE	0	17	17	1	33	34	5.08746	0.00425112
777	LV140	Regulation of Complement cascade	408.5	0.0216274	0.5	0	1	0.0119176	TRUE	0	17	17	1	33	34	5.08746	0.00425112
778	LV140	Regulation of actin dynamics for phagocytic cup formation	412.5	0.0216274	0.5	0	1	0.0119176	TRUE	0	17	17	1	33	34	5.08746	0.00425112
779	LV140	Role of LAT2/NTAL/LAB on calcium mobilization	416.5	0.0216274	0.5	0	1	0.0119176	TRUE	0	17	17	1	33	34	5.08746	0.00425112
780	LV140	Role of phospholipids in phagocytosis	414.5	0.0216274	0.5	0	1	0.0119176	TRUE	0	17	17	1	33	34	5.08746	0.00425112
781	LV140	Scavenging of heme from plasma	438.5	0.0216274	0.5	0	1	0.0119176	TRUE	0	17	17	1	33	34	5.08746	0.00425112
782	LV151	Antigen activates B Cell Receptor (BCR) leading to generation of second messengers	398.5	0.00860509	0.5	0	1	0.00474178	TRUE	0	17	17	1	33	34	5.08746	0.00169143
783	LV151	CD22 mediated BCR regulation	396.5	0.00860509	0.5	0	1	0.00474178	TRUE	0	17	17	1	33	34	5.08746	0.00169143
784	LV151	Cell surface interactions at the vascular wall	400.5	0.00860509	0.5	0	1	0.00474178	TRUE	0	17	17	1	33	34	5.08746	0.00169143
785	LV151	FCERI mediated Ca+2 mobilization	386.5	0.00860509	0.5	0	1	0.00474178	TRUE	0	17	17	1	33	34	5.08746	0.00169143
786	LV151	FCERI mediated MAPK activation	384.5	0.00860509	0.5	0	1	0.00474178	TRUE	0	17	17	1	33	34	5.08746	0.00169143
787	LV151	FCERI mediated NF-kB activation	388.5	0.00860509	0.5	0	1	0.00474178	TRUE	0	17	17	1	33	34	5.08746	0.00169143
788	LV151	FCGR activation	376.5	0.00860509	0.5	0	1	0.00474178	TRUE	0	17	17	1	33	34	5.08746	0.00169143
789	LV151	Immunoregulatory interactions between a Lymphoid and a non-Lymphoid cell	402.5	0.00860509	0.5	0	1	0.00474178	TRUE	0	17	17	1	33	34	5.08746	0.00169143
790	LV151	Initial triggering of complement	372.5	0.00860509	0.5	0	1	0.00474178	TRUE	0	17	17	1	33	34	5.08746	0.00169143
791	LV151	Leishmania parasite growth and survival	392.5	0.00860509	0.5	0	1	0.00474178	TRUE	0	17	17	1	33	34	5.08746	0.00169143
792	LV151	Parasite infection	390.5	0.00860509	0.5	0	1	0.00474178	TRUE	0	17	17	1	33	34	5.08746	0.00169143
793	LV151	Potential therapeutics for SARS	394.5	0.00860509	0.5	0	1	0.00474178	TRUE	0	17	17	1	33	34	5.08746	0.00169143
794	LV151	Regulation of Complement cascade	374.5	0.00860509	0.5	0	1	0.00474178	TRUE	0	17	17	1	33	34	5.08746	0.00169143
795	LV151	Regulation of actin dynamics for phagocytic cup formation	378.5	0.00860509	0.5	0	1	0.00474178	TRUE	0	17	17	1	33	34	5.08746	0.00169143
796	LV151	Role of LAT2/NTAL/LAB on calcium mobilization	382.5	0.00860509	0.5	0	1	0.00474178	TRUE	0	17	17	1	33	34	5.08746	0.00169143
797	LV151	Role of phospholipids in phagocytosis	380.5	0.00860509	0.5	0	1	0.00474178	TRUE	0	17	17	1	33	34	5.08746	0.00169143
798	LV151	Scavenging of heme from plasma	404.5	0.00860509	0.5	0	1	0.00474178	TRUE	0	17	17	1	33	34	5.08746	0.00169143
799	LV208	Antigen activates B Cell Receptor (BCR) leading to generation of second messengers	534.5	0.0374147	0.5	0	1	0.0206171	TRUE	0	17	17	1	33	34	5.08746	0.00735429
800	LV208	CD22 mediated BCR regulation	532.5	0.0374147	0.5	0	1	0.0206171	TRUE	0	17	17	1	33	34	5.08746	0.00735429
801	LV208	Cell surface interactions at the vascular wall	536.5	0.0374147	0.5	0	1	0.0206171	TRUE	0	17	17	1	33	34	5.08746	0.00735429
802	LV208	FCERI mediated Ca+2 mobilization	522.5	0.0374147	0.5	0	1	0.0206171	TRUE	0	17	17	1	33	34	5.08746	0.00735429
803	LV208	FCERI mediated MAPK activation	520.5	0.0374147	0.5	0	1	0.0206171	TRUE	0	17	17	1	33	34	5.08746	0.00735429
804	LV208	FCERI mediated NF-kB activation	524.5	0.0374147	0.5	0	1	0.0206171	TRUE	0	17	17	1	33	34	5.08746	0.00735429
805	LV208	FCGR activation	512.5	0.0374147	0.5	0	1	0.0206171	TRUE	0	17	17	1	33	34	5.08746	0.00735429
806	LV208	Immunoregulatory interactions between a Lymphoid and a non-Lymphoid cell	538.5	0.0374147	0.5	0	1	0.0206171	TRUE	0	17	17	1	33	34	5.08746	0.00735429
807	LV208	Initial triggering of complement	508.5	0.0374147	0.5	0	1	0.0206171	TRUE	0	17	17	1	33	34	5.08746	0.00735429
808	LV208	Leishmania parasite growth and survival	528.5	0.0374147	0.5	0	1	0.0206171	TRUE	0	17	17	1	33	34	5.08746	0.00735429
809	LV208	Parasite infection	526.5	0.0374147	0.5	0	1	0.0206171	TRUE	0	17	17	1	33	34	5.08746	0.00735429
810	LV208	Potential therapeutics for SARS	530.5	0.0374147	0.5	0	1	0.0206171	TRUE	0	17	17	1	33	34	5.08746	0.00735429
811	LV208	Regulation of Complement cascade	510.5	0.0374147	0.5	0	1	0.0206171	TRUE	0	17	17	1	33	34	5.08746	0.00735429
812	LV208	Regulation of actin dynamics for phagocytic cup formation	514.5	0.0374147	0.5	0	1	0.0206171	TRUE	0	17	17	1	33	34	5.08746	0.00735429
813	LV208	Role of LAT2/NTAL/LAB on calcium mobilization	518.5	0.0374147	0.5	0	1	0.0206171	TRUE	0	17	17	1	33	34	5.08746	0.00735429
814	LV208	Role of phospholipids in phagocytosis	516.5	0.0374147	0.5	0	1	0.0206171	TRUE	0	17	17	1	33	34	5.08746	0.00735429
815	LV208	Scavenging of heme from plasma	540.5	0.0374147	0.5	0	1	0.0206171	TRUE	0	17	17	1	33	34	5.08746	0.00735429
816	LV211	Antigen activates B Cell Receptor (BCR) leading to generation of second messengers	500.5	0.00354104	0.5	0	1	0.00195127	TRUE	0	17	17	1	33	34	5.08746	0.000696033
817	LV211	CD22 mediated BCR regulation	498.5	0.00354104	0.5	0	1	0.00195127	TRUE	0	17	17	1	33	34	5.08746	0.000696033
818	LV211	Cell surface interactions at the vascular wall	502.5	0.00354104	0.5	0	1	0.00195127	TRUE	0	17	17	1	33	34	5.08746	0.000696033
819	LV211	FCERI mediated Ca+2 mobilization	488.5	0.00354104	0.5	0	1	0.00195127	TRUE	0	17	17	1	33	34	5.08746	0.000696033
820	LV211	FCERI mediated MAPK activation	486.5	0.00354104	0.5	0	1	0.00195127	TRUE	0	17	17	1	33	34	5.08746	0.000696033
821	LV211	FCERI mediated NF-kB activation	490.5	0.00354104	0.5	0	1	0.00195127	TRUE	0	17	17	1	33	34	5.08746	0.000696033
822	LV211	FCGR activation	478.5	0.00354104	0.5	0	1	0.00195127	TRUE	0	17	17	1	33	34	5.08746	0.000696033
823	LV211	Immunoregulatory interactions between a Lymphoid and a non-Lymphoid cell	504.5	0.00354104	0.5	0	1	0.00195127	TRUE	0	17	17	1	33	34	5.08746	0.000696033
824	LV211	Initial triggering of complement	474.5	0.00354104	0.5	0	1	0.00195127	TRUE	0	17	17	1	33	34	5.08746	0.000696033
825	LV211	Leishmania parasite growth and survival	494.5	0.00354104	0.5	0	1	0.00195127	TRUE	0	17	17	1	33	34	5.08746	0.000696033
826	LV211	Parasite infection	492.5	0.00354104	0.5	0	1	0.00195127	TRUE	0	17	17	1	33	34	5.08746	0.000696033
827	LV211	Potential therapeutics for SARS	496.5	0.00354104	0.5	0	1	0.00195127	TRUE	0	17	17	1	33	34	5.08746	0.000696033
828	LV211	Regulation of Complement cascade	476.5	0.00354104	0.5	0	1	0.00195127	TRUE	0	17	17	1	33	34	5.08746	0.000696033
829	LV211	Regulation of actin dynamics for phagocytic cup formation	480.5	0.00354104	0.5	0	1	0.00195127	TRUE	0	17	17	1	33	34	5.08746	0.000696033
830	LV211	Role of LAT2/NTAL/LAB on calcium mobilization	484.5	0.00354104	0.5	0	1	0.00195127	TRUE	0	17	17	1	33	34	5.08746	0.000696033
831	LV211	Role of phospholipids in phagocytosis	482.5	0.00354104	0.5	0	1	0.00195127	TRUE	0	17	17	1	33	34	5.08746	0.000696033
832	LV211	Scavenging of heme from plasma	506.5	0.00354104	0.5	0	1	0.00195127	TRUE	0	17	17	1	33	34	5.08746	0.000696033
833	LV214	Antigen activates B Cell Receptor (BCR) leading to generation of second messengers	466.5	0.0191238	0.5	0	1	0.0105381	TRUE	0	17	17	1	33	34	5.08746	0.00375901
834	LV214	CD22 mediated BCR regulation	464.5	0.0191238	0.5	0	1	0.0105381	TRUE	0	17	17	1	33	34	5.08746	0.00375901
835	LV214	Cell surface interactions at the vascular wall	468.5	0.0191238	0.5	0	1	0.0105381	TRUE	0	17	17	1	33	34	5.08746	0.00375901
836	LV214	FCERI mediated Ca+2 mobilization	454.5	0.0191238	0.5	0	1	0.0105381	TRUE	0	17	17	1	33	34	5.08746	0.00375901
837	LV214	FCERI mediated MAPK activation	452.5	0.0191238	0.5	0	1	0.0105381	TRUE	0	17	17	1	33	34	5.08746	0.00375901
838	LV214	FCERI mediated NF-kB activation	456.5	0.0191238	0.5	0	1	0.0105381	TRUE	0	17	17	1	33	34	5.08746	0.00375901
839	LV214	FCGR activation	444.5	0.0191238	0.5	0	1	0.0105381	TRUE	0	17	17	1	33	34	5.08746	0.00375901
840	LV214	Immunoregulatory interactions between a Lymphoid and a non-Lymphoid cell	470.5	0.0191238	0.5	0	1	0.0105381	TRUE	0	17	17	1	33	34	5.08746	0.00375901
841	LV214	Initial triggering of complement	440.5	0.0191238	0.5	0	1	0.0105381	TRUE	0	17	17	1	33	34	5.08746	0.00375901
842	LV214	Leishmania parasite growth and survival	460.5	0.0191238	0.5	0	1	0.0105381	TRUE	0	17	17	1	33	34	5.08746	0.00375901
843	LV214	Parasite infection	458.5	0.0191238	0.5	0	1	0.0105381	TRUE	0	17	17	1	33	34	5.08746	0.00375901
844	LV214	Potential therapeutics for SARS	462.5	0.0191238	0.5	0	1	0.0105381	TRUE	0	17	17	1	33	34	5.08746	0.00375901
845	LV214	Regulation of Complement cascade	442.5	0.0191238	0.5	0	1	0.0105381	TRUE	0	17	17	1	33	34	5.08746	0.00375901
846	LV214	Regulation of actin dynamics for phagocytic cup formation	446.5	0.0191238	0.5	0	1	0.0105381	TRUE	0	17	17	1	33	34	5.08746	0.00375901
847	LV214	Role of LAT2/NTAL/LAB on calcium mobilization	450.5	0.0191238	0.5	0	1	0.0105381	TRUE	0	17	17	1	33	34	5.08746	0.00375901
848	LV214	Role of phospholipids in phagocytosis	448.5	0.0191238	0.5	0	1	0.0105381	TRUE	0	17	17	1	33	34	5.08746	0.00375901
849	LV214	Scavenging of heme from plasma	472.5	0.0191238	0.5	0	1	0.0105381	TRUE	0	17	17	1	33	34	5.08746	0.00375901
850	LV301	Antigen activates B Cell Receptor (BCR) leading to generation of second messengers	602.5	9.74216e-05	0.5	0	1	5.36835e-05	TRUE	0	17	17	1	33	34	5.08746	1.91493e-05
851	LV301	CD22 mediated BCR regulation	600.5	9.74216e-05	0.5	0	1	5.36835e-05	TRUE	0	17	17	1	33	34	5.08746	1.91493e-05
852	LV301	Cell surface interactions at the vascular wall	604.5	9.74216e-05	0.5	0	1	5.36835e-05	TRUE	0	17	17	1	33	34	5.08746	1.91493e-05
853	LV301	FCERI mediated Ca+2 mobilization	590.5	9.74216e-05	0.5	0	1	5.36835e-05	TRUE	0	17	17	1	33	34	5.08746	1.91493e-05
854	LV301	FCERI mediated MAPK activation	588.5	9.74216e-05	0.5	0	1	5.36835e-05	TRUE	0	17	17	1	33	34	5.08746	1.91493e-05
855	LV301	FCERI mediated NF-kB activation	592.5	9.74216e-05	0.5	0	1	5.36835e-05	TRUE	0	17	17	1	33	34	5.08746	1.91493e-05
856	LV301	FCGR activation	580.5	9.74216e-05	0.5	0	1	5.36835e-05	TRUE	0	17	17	1	33	34	5.08746	1.91493e-05
857	LV301	Immunoregulatory interactions between a Lymphoid and a non-Lymphoid cell	606.5	9.74216e-05	0.5	0	1	5.36835e-05	TRUE	0	17	17	1	33	34	5.08746	1.91493e-05
858	LV301	Initial triggering of complement	576.5	9.74216e-05	0.5	0	1	5.36835e-05	TRUE	0	17	17	1	33	34	5.08746	1.91493e-05
859	LV301	Leishmania parasite growth and survival	596.5	9.74216e-05	0.5	0	1	5.36835e-05	TRUE	0	17	17	1	33	34	5.08746	1.91493e-05
860	LV301	Parasite infection	594.5	9.74216e-05	0.5	0	1	5.36835e-05	TRUE	0	17	17	1	33	34	5.08746	1.91493e-05
861	LV301	Potential therapeutics for SARS	598.5	9.74216e-05	0.5	0	1	5.36835e-05	TRUE	0	17	17	1	33	34	5.08746	1.91493e-05
862	LV301	Regulation of Complement cascade	578.5	9.74216e-05	0.5	0	1	5.36835e-05	TRUE	0	17	17	1	33	34	5.08746	1.91493e-05
863	LV301	Regulation of actin dynamics for phagocytic cup formation	582.5	9.74216e-05	0.5	0	1	5.36835e-05	TRUE	0	17	17	1	33	34	5.08746	1.91493e-05
864	LV301	Role of LAT2/NTAL/LAB on calcium mobilization	586.5	9.74216e-05	0.5	0	1	5.36835e-05	TRUE	0	17	17	1	33	34	5.08746	1.91493e-05
865	LV301	Role of phospholipids in phagocytosis	584.5	9.74216e-05	0.5	0	1	5.36835e-05	TRUE	0	17	17	1	33	34	5.08746	1.91493e-05
866	LV301	Scavenging of heme from plasma	608.5	9.74216e-05	0.5	0	1	5.36835e-05	TRUE	0	17	17	1	33	34	5.08746	1.91493e-05
867	LV319	Antigen activates B Cell Receptor (BCR) leading to generation of second messengers	568.5	0.0106376	0.5	0	1	0.00586179	TRUE	0	17	17	1	33	34	5.08746	0.00209095
868	LV319	CD22 mediated BCR regulation	566.5	0.0106376	0.5	0	1	0.00586179	TRUE	0	17	17	1	33	34	5.08746	0.00209095
869	LV319	Cell surface interactions at the vascular wall	570.5	0.0106376	0.5	0	1	0.00586179	TRUE	0	17	17	1	33	34	5.08746	0.00209095
870	LV319	FCERI mediated Ca+2 mobilization	556.5	0.0106376	0.5	0	1	0.00586179	TRUE	0	17	17	1	33	34	5.08746	0.00209095
871	LV319	FCERI mediated MAPK activation	554.5	0.0106376	0.5	0	1	0.00586179	TRUE	0	17	17	1	33	34	5.08746	0.00209095
872	LV319	FCERI mediated NF-kB activation	558.5	0.0106376	0.5	0	1	0.00586179	TRUE	0	17	17	1	33	34	5.08746	0.00209095
873	LV319	FCGR activation	546.5	0.0106376	0.5	0	1	0.00586179	TRUE	0	17	17	1	33	34	5.08746	0.00209095
874	LV319	Immunoregulatory interactions between a Lymphoid and a non-Lymphoid cell	572.5	0.0106376	0.5	0	1	0.00586179	TRUE	0	17	17	1	33	34	5.08746	0.00209095
875	LV319	Initial triggering of complement	542.5	0.0106376	0.5	0	1	0.00586179	TRUE	0	17	17	1	33	34	5.08746	0.00209095
876	LV319	Leishmania parasite growth and survival	562.5	0.0106376	0.5	0	1	0.00586179	TRUE	0	17	17	1	33	34	5.08746	0.00209095
877	LV319	Parasite infection	560.5	0.0106376	0.5	0	1	0.00586179	TRUE	0	17	17	1	33	34	5.08746	0.00209095
878	LV319	Potential therapeutics for SARS	564.5	0.0106376	0.5	0	1	0.00586179	TRUE	0	17	17	1	33	34	5.08746	0.00209095
879	LV319	Regulation of Complement cascade	544.5	0.0106376	0.5	0	1	0.00586179	TRUE	0	17	17	1	33	34	5.08746	0.00209095
880	LV319	Regulation of actin dynamics for phagocytic cup formation	548.5	0.0106376	0.5	0	1	0.00586179	TRUE	0	17	17	1	33	34	5.08746	0.00209095
881	LV319	Role of LAT2/NTAL/LAB on calcium mobilization	552.5	0.0106376	0.5	0	1	0.00586179	TRUE	0	17	17	1	33	34	5.08746	0.00209095
882	LV319	Role of phospholipids in phagocytosis	550.5	0.0106376	0.5	0	1	0.00586179	TRUE	0	17	17	1	33	34	5.08746	0.00209095
883	LV319	Scavenging of heme from plasma	574.5	0.0106376	0.5	0	1	0.00586179	TRUE	0	17	17	1	33	34	5.08746	0.00209095
884	LV321	Antigen activates B Cell Receptor (BCR) leading to generation of second messengers	1834.5	0.00466537	0.5	0	1	0.00257082	TRUE	0	17	17	1	33	34	5.08746	0.000917033
885	LV321	CD22 mediated BCR regulation	1832.5	0.00466537	0.5	0	1	0.00257082	TRUE	0	17	17	1	33	34	5.08746	0.000917033
886	LV321	Cell surface interactions at the vascular wall	1836.5	0.00466537	0.5	0	1	0.00257082	TRUE	0	17	17	1	33	34	5.08746	0.000917033
887	LV321	FCERI mediated Ca+2 mobilization	1822.5	0.00466537	0.5	0	1	0.00257082	TRUE	0	17	17	1	33	34	5.08746	0.000917033
888	LV321	FCERI mediated MAPK activation	1820.5	0.00466537	0.5	0	1	0.00257082	TRUE	0	17	17	1	33	34	5.08746	0.000917033
889	LV321	FCERI mediated NF-kB activation	1824.5	0.00466537	0.5	0	1	0.00257082	TRUE	0	17	17	1	33	34	5.08746	0.000917033
890	LV321	FCGR activation	1812.5	0.00466537	0.5	0	1	0.00257082	TRUE	0	17	17	1	33	34	5.08746	0.000917033
891	LV321	Immunoregulatory interactions between a Lymphoid and a non-Lymphoid cell	1838.5	0.00466537	0.5	0	1	0.00257082	TRUE	0	17	17	1	33	34	5.08746	0.000917033
892	LV321	Initial triggering of complement	1808.5	0.00466537	0.5	0	1	0.00257082	TRUE	0	17	17	1	33	34	5.08746	0.000917033
893	LV321	Leishmania parasite growth and survival	1828.5	0.00466537	0.5	0	1	0.00257082	TRUE	0	17	17	1	33	34	5.08746	0.000917033
894	LV321	Parasite infection	1826.5	0.00466537	0.5	0	1	0.00257082	TRUE	0	17	17	1	33	34	5.08746	0.000917033
895	LV321	Potential therapeutics for SARS	1830.5	0.00466537	0.5	0	1	0.00257082	TRUE	0	17	17	1	33	34	5.08746	0.000917033
896	LV321	Regulation of Complement cascade	1810.5	0.00466537	0.5	0	1	0.00257082	TRUE	0	17	17	1	33	34	5.08746	0.000917033
897	LV321	Regulation of actin dynamics for phagocytic cup formation	1814.5	0.00466537	0.5	0	1	0.00257082	TRUE	0	17	17	1	33	34	5.08746	0.000917033
898	LV321	Role of LAT2/NTAL/LAB on calcium mobilization	1818.5	0.00466537	0.5	0	1	0.00257082	TRUE	0	17	17	1	33	34	5.08746	0.000917033
899	LV321	Role of phospholipids in phagocytosis	1816.5	0.00466537	0.5	0	1	0.00257082	TRUE	0	17	17	1	33	34	5.08746	0.000917033
900	LV321	Scavenging of heme from plasma	1840.5	0.00466537	0.5	0	1	0.00257082	TRUE	0	17	17	1	33	34	5.08746	0.000917033
901	LV325	Antigen activates B Cell Receptor (BCR) leading to generation of second messengers	636.5	0.0334777	0.5	0	1	0.0184477	TRUE	0	17	17	1	33	34	5.08746	0.00658044
902	LV325	CD22 mediated BCR regulation	634.5	0.0334777	0.5	0	1	0.0184477	TRUE	0	17	17	1	33	34	5.08746	0.00658044
903	LV325	Cell surface interactions at the vascular wall	638.5	0.0334777	0.5	0	1	0.0184477	TRUE	0	17	17	1	33	34	5.08746	0.00658044
904	LV325	FCERI mediated Ca+2 mobilization	624.5	0.0334777	0.5	0	1	0.0184477	TRUE	0	17	17	1	33	34	5.08746	0.00658044
905	LV325	FCERI mediated MAPK activation	622.5	0.0334777	0.5	0	1	0.0184477	TRUE	0	17	17	1	33	34	5.08746	0.00658044
906	LV325	FCERI mediated NF-kB activation	626.5	0.0334777	0.5	0	1	0.0184477	TRUE	0	17	17	1	33	34	5.08746	0.00658044
907	LV325	FCGR activation	614.5	0.0334777	0.5	0	1	0.0184477	TRUE	0	17	17	1	33	34	5.08746	0.00658044
908	LV325	Immunoregulatory interactions between a Lymphoid and a non-Lymphoid cell	640.5	0.0334777	0.5	0	1	0.0184477	TRUE	0	17	17	1	33	34	5.08746	0.00658044
909	LV325	Initial triggering of complement	610.5	0.0334777	0.5	0	1	0.0184477	TRUE	0	17	17	1	33	34	5.08746	0.00658044
910	LV325	Leishmania parasite growth and survival	630.5	0.0334777	0.5	0	1	0.0184477	TRUE	0	17	17	1	33	34	5.08746	0.00658044
911	LV325	Parasite infection	628.5	0.0334777	0.5	0	1	0.0184477	TRUE	0	17	17	1	33	34	5.08746	0.00658044
912	LV325	Potential therapeutics for SARS	632.5	0.0334777	0.5	0	1	0.0184477	TRUE	0	17	17	1	33	34	5.08746	0.00658044
913	LV325	Regulation of Complement cascade	612.5	0.0334777	0.5	0	1	0.0184477	TRUE	0	17	17	1	33	34	5.08746	0.00658044
914	LV325	Regulation of actin dynamics for phagocytic cup formation	616.5	0.0334777	0.5	0	1	0.0184477	TRUE	0	17	17	1	33	34	5.08746	0.00658044
915	LV325	Role of LAT2/NTAL/LAB on calcium mobilization	620.5	0.0334777	0.5	0	1	0.0184477	TRUE	0	17	17	1	33	34	5.08746	0.00658044
916	LV325	Role of phospholipids in phagocytosis	618.5	0.0334777	0.5	0	1	0.0184477	TRUE	0	17	17	1	33	34	5.08746	0.00658044
917	LV325	Scavenging of heme from plasma	642.5	0.0334777	0.5	0	1	0.0184477	TRUE	0	17	17	1	33	34	5.08746	0.00658044
918	LV327	Antigen activates B Cell Receptor (BCR) leading to generation of second messengers	670.5	0.00907685	0.5	0	1	0.00500174	TRUE	0	17	17	1	33	34	5.08746	0.00178416
919	LV327	CD22 mediated BCR regulation	668.5	0.00907685	0.5	0	1	0.00500174	TRUE	0	17	17	1	33	34	5.08746	0.00178416
920	LV327	Cell surface interactions at the vascular wall	672.5	0.00907685	0.5	0	1	0.00500174	TRUE	0	17	17	1	33	34	5.08746	0.00178416
921	LV327	FCERI mediated Ca+2 mobilization	658.5	0.00907685	0.5	0	1	0.00500174	TRUE	0	17	17	1	33	34	5.08746	0.00178416
922	LV327	FCERI mediated MAPK activation	656.5	0.00907685	0.5	0	1	0.00500174	TRUE	0	17	17	1	33	34	5.08746	0.00178416
923	LV327	FCERI mediated NF-kB activation	660.5	0.00907685	0.5	0	1	0.00500174	TRUE	0	17	17	1	33	34	5.08746	0.00178416
924	LV327	FCGR activation	648.5	0.00907685	0.5	0	1	0.00500174	TRUE	0	17	17	1	33	34	5.08746	0.00178416
925	LV327	Immunoregulatory interactions between a Lymphoid and a non-Lymphoid cell	674.5	0.00907685	0.5	0	1	0.00500174	TRUE	0	17	17	1	33	34	5.08746	0.00178416
926	LV327	Initial triggering of complement	644.5	0.00907685	0.5	0	1	0.00500174	TRUE	0	17	17	1	33	34	5.08746	0.00178416
927	LV327	Leishmania parasite growth and survival	664.5	0.00907685	0.5	0	1	0.00500174	TRUE	0	17	17	1	33	34	5.08746	0.00178416
928	LV327	Parasite infection	662.5	0.00907685	0.5	0	1	0.00500174	TRUE	0	17	17	1	33	34	5.08746	0.00178416
929	LV327	Potential therapeutics for SARS	666.5	0.00907685	0.5	0	1	0.00500174	TRUE	0	17	17	1	33	34	5.08746	0.00178416
930	LV327	Regulation of Complement cascade	646.5	0.00907685	0.5	0	1	0.00500174	TRUE	0	17	17	1	33	34	5.08746	0.00178416
931	LV327	Regulation of actin dynamics for phagocytic cup formation	650.5	0.00907685	0.5	0	1	0.00500174	TRUE	0	17	17	1	33	34	5.08746	0.00178416
932	LV327	Role of LAT2/NTAL/LAB on calcium mobilization	654.5	0.00907685	0.5	0	1	0.00500174	TRUE	0	17	17	1	33	34	5.08746	0.00178416
933	LV327	Role of phospholipids in phagocytosis	652.5	0.00907685	0.5	0	1	0.00500174	TRUE	0	17	17	1	33	34	5.08746	0.00178416
934	LV327	Scavenging of heme from plasma	676.5	0.00907685	0.5	0	1	0.00500174	TRUE	0	17	17	1	33	34	5.08746	0.00178416
935	LV657	Antigen activates B Cell Receptor (BCR) leading to generation of second messengers	704.5	0.0512169	0.5	0	1	0.0282227	TRUE	0	17	17	1	33	34	5.08746	0.0100673
936	LV657	CD22 mediated BCR regulation	702.5	0.0512169	0.5	0	1	0.0282227	TRUE	0	17	17	1	33	34	5.08746	0.0100673
937	LV657	Cell surface interactions at the vascular wall	706.5	0.0512169	0.5	0	1	0.0282227	TRUE	0	17	17	1	33	34	5.08746	0.0100673
938	LV657	FCERI mediated Ca+2 mobilization	692.5	0.0512169	0.5	0	1	0.0282227	TRUE	0	17	17	1	33	34	5.08746	0.0100673
939	LV657	FCERI mediated MAPK activation	690.5	0.0512169	0.5	0	1	0.0282227	TRUE	0	17	17	1	33	34	5.08746	0.0100673
940	LV657	FCERI mediated NF-kB activation	694.5	0.0512169	0.5	0	1	0.0282227	TRUE	0	17	17	1	33	34	5.08746	0.0100673
941	LV657	FCGR activation	682.5	0.0512169	0.5	0	1	0.0282227	TRUE	0	17	17	1	33	34	5.08746	0.0100673
942	LV657	Immunoregulatory interactions between a Lymphoid and a non-Lymphoid cell	708.5	0.0512169	0.5	0	1	0.0282227	TRUE	0	17	17	1	33	34	5.08746	0.0100673
943	LV657	Initial triggering of complement	678.5	0.0512169	0.5	0	1	0.0282227	TRUE	0	17	17	1	33	34	5.08746	0.0100673
944	LV657	Leishmania parasite growth and survival	698.5	0.0512169	0.5	0	1	0.0282227	TRUE	0	17	17	1	33	34	5.08746	0.0100673
945	LV657	Parasite infection	696.5	0.0512169	0.5	0	1	0.0282227	TRUE	0	17	17	1	33	34	5.08746	0.0100673
946	LV657	Potential therapeutics for SARS	700.5	0.0512169	0.5	0	1	0.0282227	TRUE	0	17	17	1	33	34	5.08746	0.0100673
947	LV657	Regulation of Complement cascade	680.5	0.0512169	0.5	0	1	0.0282227	TRUE	0	17	17	1	33	34	5.08746	0.0100673
948	LV657	Regulation of actin dynamics for phagocytic cup formation	684.5	0.0512169	0.5	0	1	0.0282227	TRUE	0	17	17	1	33	34	5.08746	0.0100673
949	LV657	Role of LAT2/NTAL/LAB on calcium mobilization	688.5	0.0512169	0.5	0	1	0.0282227	TRUE	0	17	17	1	33	34	5.08746	0.0100673
950	LV657	Role of phospholipids in phagocytosis	686.5	0.0512169	0.5	0	1	0.0282227	TRUE	0	17	17	1	33	34	5.08746	0.0100673
951	LV657	Scavenging of heme from plasma	710.5	0.0512169	0.5	0	1	0.0282227	TRUE	0	17	17	1	33	34	5.08746	0.0100673
952	LV743	Antigen activates B Cell Receptor (BCR) leading to generation of second messengers	1332.5	0.0277261	0.5	0	1	0.0152783	TRUE	0	17	17	1	33	34	5.08746	0.00544989
953	LV743	CD22 mediated BCR regulation	1330.5	0.0277261	0.5	0	1	0.0152783	TRUE	0	17	17	1	33	34	5.08746	0.00544989
954	LV743	Cell surface interactions at the vascular wall	1334.5	0.0277261	0.5	0	1	0.0152783	TRUE	0	17	17	1	33	34	5.08746	0.00544989
955	LV743	FCERI mediated Ca+2 mobilization	1320.5	0.0277261	0.5	0	1	0.0152783	TRUE	0	17	17	1	33	34	5.08746	0.00544989
956	LV743	FCERI mediated MAPK activation	1318.5	0.0277261	0.5	0	1	0.0152783	TRUE	0	17	17	1	33	34	5.08746	0.00544989
957	LV743	FCERI mediated NF-kB activation	1322.5	0.0277261	0.5	0	1	0.0152783	TRUE	0	17	17	1	33	34	5.08746	0.00544989
958	LV743	FCGR activation	1310.5	0.0277261	0.5	0	1	0.0152783	TRUE	0	17	17	1	33	34	5.08746	0.00544989
959	LV743	Immunoregulatory interactions between a Lymphoid and a non-Lymphoid cell	1336.5	0.0277261	0.5	0	1	0.0152783	TRUE	0	17	17	1	33	34	5.08746	0.00544989
960	LV743	Initial triggering of complement	1306.5	0.0277261	0.5	0	1	0.0152783	TRUE	0	17	17	1	33	34	5.08746	0.00544989
961	LV743	Leishmania parasite growth and survival	1326.5	0.0277261	0.5	0	1	0.0152783	TRUE	0	17	17	1	33	34	5.08746	0.00544989
962	LV743	Parasite infection	1324.5	0.0277261	0.5	0	1	0.0152783	TRUE	0	17	17	1	33	34	5.08746	0.00544989
963	LV743	Potential therapeutics for SARS	1328.5	0.0277261	0.5	0	1	0.0152783	TRUE	0	17	17	1	33	34	5.08746	0.00544989
964	LV743	Regulation of Complement cascade	1308.5	0.0277261	0.5	0	1	0.0152783	TRUE	0	17	17	1	33	34	5.08746	0.00544989
965	LV743	Regulation of actin dynamics for phagocytic cup formation	1312.5	0.0277261	0.5	0	1	0.0152783	TRUE	0	17	17	1	33	34	5.08746	0.00544989
966	LV743	Role of LAT2/NTAL/LAB on calcium mobilization	1316.5	0.0277261	0.5	0	1	0.0152783	TRUE	0	17	17	1	33	34	5.08746	0.00544989
967	LV743	Role of phospholipids in phagocytosis	1314.5	0.0277261	0.5	0	1	0.0152783	TRUE	0	17	17	1	33	34	5.08746	0.00544989
968	LV743	Scavenging of heme from plasma	1338.5	0.0277261	0.5	0	1	0.0152783	TRUE	0	17	17	1	33	34	5.08746	0.00544989
969	Late endosomal microautophagy	Autophagy	2358.5	0.00649663	0.5	3	4	0.189279	TRUE	3	2	5	3	3	6	2.58496	0.00251324
970	Late endosomal microautophagy	Late endosomal microautophagy	2209.5	0.0105903	0.5	1.5	2.5	0.156019	FALSE	3	2	5	3	3	6	2.58496	0.00409688
971	Leishmania infection	Infectious disease	2276.5	0.00732271	0.5	2	3	0.128922	TRUE	3	1	4	37	4	41	5.35755	0.0013668
972	Leishmania parasite growth and survival	Leishmania infection	2028.5	0.000485046	0.5	1	2	0.00606805	TRUE	32	1	33	33	5	38	5.24793	9.24263e-05
973	MAPK family signaling cascades	Signal Transduction	2410.5	0.000241156	0.5	3	4	0.00702605	TRUE	1	1	2	6	3	9	3.16993	7.60762e-05
974	MAPK1/MAPK3 signaling	MAPK family signaling cascades	2284.5	0.00094066	0.5	2	3	0.0165611	TRUE	1	1	2	5	4	9	3.16993	0.000296745
975	MASP1	Initial triggering of complement	1756.5	0.0280917	0.5	0	1	0.0154797	TRUE	0	3	3	1	13	14	3.80735	0.00737827
976	MASP1	SARS-CoV-2 Infection	1758.5	0.0280917	0.5	0	1	0.0154797	TRUE	0	3	3	1	13	14	3.80735	0.00737827
977	MASP1	Scavenging by Class A Receptors	1760.5	0.0280917	0.5	0	1	0.0154797	TRUE	0	3	3	1	13	14	3.80735	0.00737827
978	MBL2	Initial triggering of complement	1668.5	0.0019686	0.5	0	1	0.00108479	TRUE	0	2	2	1	10	11	3.45943	0.000569054
979	MBL2	SARS-CoV-2 Infection	1670.5	0.0019686	0.5	0	1	0.00108479	TRUE	0	2	2	1	10	11	3.45943	0.000569054
980	Membrane Trafficking	Vesicle-mediated transport	2342.5	0.00233492	0.5	3	4	0.0680277	TRUE	1	1	2	5	3	8	3	0.000778307
981	Metabolism	root	2476.5	0.00363145	0.5	4	5	0.255682	TRUE	7	1	8	35	2	37	5.20945	0.000697089
982	Metabolism of Angiotensinogen to Angiotensins	Metabolism of Angiotensinogen to Angiotensins	2102.5	0.00474534	0.5	1	2	0.0593654	FALSE	2	2	4	2	4	6	2.58496	0.00183575
983	Metabolism of Angiotensinogen to Angiotensins	Peptide hormone metabolism	2224.5	0.00449506	0.5	2	3	0.0791391	TRUE	2	2	4	2	4	6	2.58496	0.00173892
984	Metabolism of carbohydrates	Metabolism	2430.5	0.00169061	0.5	3	4	0.0492556	TRUE	1	1	2	4	3	7	2.80735	0.000602206
985	Metabolism of fat-soluble vitamins	Metabolism of vitamins and cofactors	2254.5	0.00287424	0.5	2	3	0.0506033	TRUE	1	1	2	6	4	10	3.32193	0.000865231
986	Metabolism of lipids	Metabolism	2376.5	0.00371238	0.5	3	4	0.10816	TRUE	3	1	4	12	3	15	3.90689	0.000950214
987	Metabolism of porphyrins	Metabolism	2408.5	9.27094e-05	0.5	3	4	0.00270108	TRUE	1	1	2	3	3	6	2.58496	3.58649e-05
988	Metabolism of proteins	root	2490.5	0.0261694	0.5	4	5	1.84253	TRUE	4	1	5	36	2	38	5.24793	0.00498662
989	Metabolism of steroid hormones	Metabolism of steroids	1904.5	0.00150809	0.5	1	2	0.0188666	TRUE	1	1	2	2	5	7	2.80735	0.000537192
990	Metabolism of steroids	Metabolism of lipids	2294.5	0.000947992	0.5	2	3	0.0166902	TRUE	1	1	2	3	4	7	2.80735	0.000337681
991	Metabolism of vitamins and cofactors	Metabolism	2338.5	0.00218002	0.5	3	4	0.0635147	TRUE	1	1	2	7	3	10	3.32193	0.000656252
992	Metal ion SLC transporters	Transport of bile salts and organic acids, metal ions and amine compounds	1946.5	0.00219297	0.5	1	2	0.0274346	TRUE	1	1	2	2	5	7	2.80735	0.000781152
993	Metal sequestration by antimicrobial proteins	Antimicrobial peptides	1980.5	0.00844022	0.5	1	2	0.105589	TRUE	2	1	3	3	5	8	3	0.00281341
994	Miscellaneous transport and binding events	Miscellaneous transport and binding events	2140.5	0.0282792	0.5	1.5	2.5	0.417788	FALSE	2	2	4	2	3	5	2.32193	0.0121792
995	Miscellaneous transport and binding events	Transport of small molecules	2452.5	0.016135	0.5	3	4	0.47009	TRUE	2	2	4	2	3	5	2.32193	0.00694895
996	Molecules associated with elastic fibres	Elastic fibre formation	2180.5	0.00439691	0.5	2	3	0.0774112	TRUE	3	2	5	3	4	7	2.80735	0.00156621
997	Molecules associated with elastic fibres	Molecules associated with elastic fibres	2074.5	0.00580303	0.5	1	2	0.0725974	FALSE	3	2	5	3	4	7	2.80735	0.00206708
998	MyD88 deficiency (TLR2/4)	Diseases associated with the TLR signaling cascade	1956.5	0.00842926	0.5	1	2	0.105452	TRUE	5	1	6	6	5	11	3.45943	0.0024366
999	NR1H2 and NR1H3-mediated signaling	Signaling by Nuclear Receptors	2266.5	0.0047837	0.5	2	3	0.0842208	TRUE	1	1	2	4	4	8	3	0.00159457
1000	NR1H3 & NR1H2 regulate gene expression linked to cholesterol transport and efflux	NR1H2 and NR1H3-mediated signaling	2012.5	0.00498976	0.5	1	2	0.0624232	TRUE	2	1	3	3	5	8	3	0.00166325
1001	Neurodegenerative Diseases	Defective Intrinsic Pathway for Apoptosis	1988.5	0.00349353	0.5	1	2	0.0437049	TRUE	1	1	2	2	5	7	2.80735	0.00124442
1002	Neutrophil degranulation	Innate Immune System	2302.5	0.0425898	0.5	2	3	0.749828	TRUE	17	2	19	17	4	21	4.39232	0.00969643
1003	Neutrophil degranulation	Neutrophil degranulation	2078.5	0.0590888	0.5	1	2	0.739215	FALSE	17	2	19	17	4	21	4.39232	0.0134528
1004	Non-integrin membrane-ECM interactions	Extracellular matrix organization	2370.5	0.00313814	0.5	3	4	0.0914295	TRUE	1	1	2	4	3	7	2.80735	0.00111783
1005	Nuclear signaling by ERBB4	Signaling by ERBB4	1868.5	0.00780518	0.5	1	2	0.0976447	TRUE	1	1	2	2	5	7	2.80735	0.00278026
1006	O-glycosylation of TSR domain-containing proteins	O-linked glycosylation	1952.5	0.0111328	0.5	1	2	0.139274	TRUE	2	1	3	3	5	8	3	0.00371092
1007	O-linked glycosylation	Post-translational protein modification	2208.5	0.00917935	0.5	2	3	0.16161	TRUE	1	1	2	4	4	8	3	0.00305978
1008	O2/CO2 exchange in erythrocytes	Transport of small molecules	2334.5	0.00440191	0.5	3	4	0.128249	TRUE	2	1	3	6	3	9	3.16993	0.00138865
1009	Oncogenic MAPK signaling	Diseases of signal transduction by growth factor receptors and second messengers	2330.5	0.0106918	0.5	2	3	0.188238	TRUE	6	1	7	10	4	14	3.80735	0.0028082
1010	PCOC1	Collagen biosynthesis and modifying enzymes	1852.5	0.000410179	0.5	0	1	0.000226026	TRUE	0	2	2	1	7	8	3	0.000136726
1011	PCOC1	Crosslinking of collagen fibrils	1850.5	0.000410179	0.5	0	1	0.000226026	TRUE	0	2	2	1	7	8	3	0.000136726
1012	PHLD	Post-translational modification: synthesis of GPI-anchored proteins	1806.5	0.00149367	0.5	0	1	0.000823077	TRUE	0	1	1	1	5	6	2.58496	0.000577831
1013	PIGR	Neutrophil degranulation	984.5	0.00799382	0.5	0	1	0.00440494	TRUE	0	1	1	1	5	6	2.58496	0.00309243
1014	PLF4	Cell surface interactions at the vascular wall	1222.5	0.0507215	0.5	0	1	0.0279498	TRUE	0	6	6	1	19	20	4.32193	0.0117359
1015	PLF4	Class A/1 (Rhodopsin-like receptors)	1216.5	0.0507215	0.5	0	1	0.0279498	TRUE	0	6	6	1	19	20	4.32193	0.0117359
1016	PLF4	Common Pathway of Fibrin Clot Formation	1224.5	0.0507215	0.5	0	1	0.0279498	TRUE	0	6	6	1	19	20	4.32193	0.0117359
1017	PLF4	G alpha (i) signalling events	1218.5	0.0507215	0.5	0	1	0.0279498	TRUE	0	6	6	1	19	20	4.32193	0.0117359
1018	PLF4	Platelet degranulation	1220.5	0.0507215	0.5	0	1	0.0279498	TRUE	0	6	6	1	19	20	4.32193	0.0117359
1019	PLF4	Transcriptional regulation by RUNX1	1214.5	0.0507215	0.5	0	1	0.0279498	TRUE	0	6	6	1	19	20	4.32193	0.0117359
1020	PLMN	Activation of Matrix Metalloproteinases	138.5	0.0226309	0.5	0	1	0.0124706	TRUE	0	5	5	1	15	16	4	0.00565772
1021	PLMN	Dissolution of Fibrin Clot	136.5	0.0226309	0.5	0	1	0.0124706	TRUE	0	5	5	1	15	16	4	0.00565772
1022	PLMN	Platelet degranulation	134.5	0.0226309	0.5	0	1	0.0124706	TRUE	0	5	5	1	15	16	4	0.00565772
1023	PLMN	Regulation of Insulin-like Growth Factor (IGF) transport and uptake by Insulin-like Growth Factor Binding Proteins (IGFBPs)	140.5	0.0226309	0.5	0	1	0.0124706	TRUE	0	5	5	1	15	16	4	0.00565772
1024	PLMN	Signaling by PDGF	142.5	0.0226309	0.5	0	1	0.0124706	TRUE	0	5	5	1	15	16	4	0.00565772
1025	PON1	Arachidonic acid metabolism	1728.5	5.9205e-05	0.5	0	1	3.26245e-05	TRUE	0	2	2	1	8	9	3.16993	1.86771e-05
1026	PON1	Atorvastatin ADME	1730.5	5.9205e-05	0.5	0	1	3.26245e-05	TRUE	0	2	2	1	8	9	3.16993	1.86771e-05
1027	PON3	Arachidonic acid metabolism	1854.5	0.000367539	0.5	0	1	0.00020253	TRUE	0	2	2	1	8	9	3.16993	0.000115946
1028	PON3	Atorvastatin ADME	1856.5	0.000367539	0.5	0	1	0.00020253	TRUE	0	2	2	1	8	9	3.16993	0.000115946
1029	PPARA activates gene expression	Regulation of lipid metabolism by PPARalpha	1942.5	0.00616774	0.5	1	2	0.07716	TRUE	2	1	3	3	5	8	3	0.00205591
1030	PRDX2	Detoxification of Reactive Oxygen Species	1754.5	0.0138721	0.5	0	1	0.00764415	TRUE	0	3	3	1	14	15	3.90689	0.00355068
1031	PRDX2	Neurodegenerative Diseases	1752.5	0.0138721	0.5	0	1	0.00764415	TRUE	0	3	3	1	14	15	3.90689	0.00355068
1032	PRDX2	Transcriptional Regulation by TP53	1750.5	0.0138721	0.5	0	1	0.00764415	TRUE	0	3	3	1	14	15	3.90689	0.00355068
1033	PROP	Activation of C3 and C5	1734.5	0.0282295	0.5	0	1	0.0155557	TRUE	0	6	6	1	17	18	4.16993	0.00676978
1034	PROP	Diseases associated with O-glycosylation of proteins	1738.5	0.0282295	0.5	0	1	0.0155557	TRUE	0	6	6	1	17	18	4.16993	0.00676978
1035	PROP	Initial triggering of complement	1732.5	0.0282295	0.5	0	1	0.0155557	TRUE	0	6	6	1	17	18	4.16993	0.00676978
1036	PROP	Neutrophil degranulation	1742.5	0.0282295	0.5	0	1	0.0155557	TRUE	0	6	6	1	17	18	4.16993	0.00676978
1037	PROP	O-glycosylation of TSR domain-containing proteins	1740.5	0.0282295	0.5	0	1	0.0155557	TRUE	0	6	6	1	17	18	4.16993	0.00676978
1038	PROP	Regulation of Complement cascade	1736.5	0.0282295	0.5	0	1	0.0155557	TRUE	0	6	6	1	17	18	4.16993	0.00676978
1039	Paradoxical activation of RAF signaling by kinase inactive BRAF	Oncogenic MAPK signaling	1976.5	0.00565545	0.5	1	2	0.0707511	TRUE	3	1	4	4	5	9	3.16993	0.0017841
1040	Parasite infection	Leishmania infection	2024.5	0.00481746	0.5	1	2	0.0602676	TRUE	32	1	33	33	5	38	5.24793	0.000917974
1041	Peptide hormone metabolism	Metabolism of proteins	2352.5	0.00381261	0.5	3	4	0.11108	TRUE	1	1	2	3	3	6	2.58496	0.00147492
1042	Peroxisomal protein import	Peroxisomal protein import	2154.5	0.00136845	0.5	1.5	2.5	0.0204992	FALSE	2	2	4	2	3	5	2.32193	0.00058936
1043	Peroxisomal protein import	Protein localization	2354.5	0.000821102	0.5	3	4	0.0239227	TRUE	2	2	4	2	3	5	2.32193	0.000353629
1044	Plasma lipoprotein assembly	Plasma lipoprotein assembly, remodeling, and clearance	2154.5	0.0072127	0.5	2	3	0.126985	TRUE	3	1	4	10	4	14	3.80735	0.00189441
1045	Plasma lipoprotein assembly, remodeling, and clearance	Transport of small molecules	2392.5	0.00579311	0.5	3	4	0.168781	TRUE	3	1	4	24	3	27	4.75489	0.00121835
1046	Plasma lipoprotein clearance	Plasma lipoprotein assembly, remodeling, and clearance	2308.5	0.00234033	0.5	2	3	0.0412034	TRUE	4	1	5	9	4	13	3.70044	0.000632447
1047	Plasma lipoprotein remodeling	Plasma lipoprotein assembly, remodeling, and clearance	2234.5	0.00738008	0.5	2	3	0.129932	TRUE	4	1	5	12	4	16	4	0.00184502
1048	Platelet Adhesion to exposed collagen	Hemostasis	2444.5	2.84576e-06	0.5	3	4	8.29109e-05	TRUE	2	2	4	2	3	5	2.32193	1.2256e-06
1049	Platelet Adhesion to exposed collagen	Platelet Adhesion to exposed collagen	2109.5	0.000108959	0.5	1.5	2.5	0.00140373	FALSE	2	2	4	2	3	5	2.32193	4.69261e-05
1050	Platelet Aggregation (Plug Formation)	Platelet activation, signaling and aggregation	2220.5	0	0.5	2	3	0	TRUE	0	1	1	1	4	5	2.32193	0
1051	Platelet activation, signaling and aggregation	Hemostasis	2356.5	0.0192594	0.5	3	4	0.56112	TRUE	4	1	5	28	3	31	4.9542	0.00388749
1052	Platelet degranulation	Response to elevated platelet cytosolic Ca2+	1984.5	0.0355673	0.5	1	2	0.444955	TRUE	21	1	22	22	5	27	4.75489	0.00748015
1053	Platelet homeostasis	Hemostasis	2450.5	0.000124983	0.5	3	4	0.00364138	TRUE	1	1	2	3	3	6	2.58496	4.83502e-05
1054	Platelet sensitization by LDL	Platelet homeostasis	2196.5	0.0002492	0.5	2	3	0.00438738	TRUE	2	2	4	2	4	6	2.58496	9.64039e-05
1055	Platelet sensitization by LDL	Platelet sensitization by LDL	2118.5	0.00044514	0.5	1	2	0.00556881	FALSE	2	2	4	2	4	6	2.58496	0.000172204
1056	Post-translational modification: synthesis of GPI-anchored proteins	Post-translational modification: synthesis of GPI-anchored proteins	2120.5	0.00137264	0.5	1	2	0.0171721	FALSE	2	2	4	2	4	6	2.58496	0.000531011
1057	Post-translational modification: synthesis of GPI-anchored proteins	Post-translational protein modification	2150.5	0.00128637	0.5	2	3	0.0226476	TRUE	2	2	4	2	4	6	2.58496	0.000497637
1058	Post-translational protein modification	Metabolism of proteins	2378.5	0.0210612	0.5	3	4	0.613615	TRUE	4	1	5	25	3	28	4.80735	0.00438103
1059	Post-translational protein phosphorylation	Post-translational protein modification	2166.5	0.0158978	0.5	2	3	0.279894	TRUE	13	2	15	13	4	17	4.08746	0.00388941
1060	Post-translational protein phosphorylation	Post-translational protein phosphorylation	2122.5	0.0235462	0.5	1	2	0.294569	FALSE	13	2	15	13	4	17	4.08746	0.00576059
1061	Potential therapeutics for SARS	SARS-CoV Infections	2030.5	0.013158	0.5	1	2	0.16461	TRUE	34	1	35	35	5	40	5.32193	0.00247242
1062	Programmed Cell Death	root	2466.5	0.0135026	0.5	4	5	0.950686	TRUE	1	1	2	8	2	10	3.32193	0.00406469
1063	Protein localization	root	2482.5	0.000884517	0.5	4	5	0.0622767	TRUE	1	1	2	3	2	5	2.32193	0.000380941
1064	Pyruvate metabolism	Pyruvate metabolism and Citric Acid (TCA) cycle	1982.5	0.000683297	0.5	1	2	0.00854821	TRUE	1	1	2	2	5	7	2.80735	0.000243395
1065	Pyruvate metabolism and Citric Acid (TCA) cycle	The citric acid (TCA) cycle and respiratory electron transport	2200.5	0.000609173	0.5	2	3	0.010725	TRUE	1	1	2	3	4	7	2.80735	0.000216992
1066	RAF/MAP kinase cascade	MAPK1/MAPK3 signaling	1966.5	0.000945648	0.5	1	2	0.0118303	TRUE	3	1	4	4	5	9	3.16993	0.000298319
1067	RHO GTPase Effectors	Signaling by Rho GTPases	1902.5	0.0146272	0.5	1	2	0.18299	TRUE	2	1	3	3	5	8	3	0.00487574
1068	RNA Polymerase II Transcription	Gene expression (Transcription)	2362.5	0.00459017	0.5	3	4	0.133734	TRUE	1	1	2	11	3	14	3.80735	0.00120561
1069	RNAS1	Chaperone Mediated Autophagy	1602.5	0.0194698	0.5	0	1	0.0107287	TRUE	0	2	2	1	5	6	2.58496	0.00753195
1070	RNAS1	Late endosomal microautophagy	1604.5	0.0194698	0.5	0	1	0.0107287	TRUE	0	2	2	1	5	6	2.58496	0.00753195
1071	Regulation of Complement cascade	Complement cascade	1884.5	0.0410772	0.5	1	2	0.513886	TRUE	50	1	51	51	5	56	5.80735	0.00707331
1072	Regulation of Insulin-like Growth Factor (IGF) transport and uptake by Insulin-like Growth Factor Binding Proteins (IGFBPs)	Metabolism of proteins	2422.5	0.0109562	0.5	3	4	0.319208	TRUE	15	2	17	15	3	18	4.16993	0.00262743
1073	Regulation of Insulin-like Growth Factor (IGF) transport and uptake by Insulin-like Growth Factor Binding Proteins (IGFBPs)	Regulation of Insulin-like Growth Factor (IGF) transport and uptake by Insulin-like Growth Factor Binding Proteins (IGFBPs)	2152.5	0.0196606	0.5	1.5	2.5	0.290985	FALSE	15	2	17	15	3	18	4.16993	0.00471486
1074	Regulation of TLR by endogenous ligand	Toll-like Receptor Cascades	1898.5	0.00511335	0.5	1	2	0.0639692	TRUE	7	1	8	8	5	13	3.70044	0.00138182
1075	Regulation of actin dynamics for phagocytic cup formation	Fcgamma receptor (FCGR) dependent phagocytosis	1910.5	0.00419092	0.5	1	2	0.0524294	TRUE	32	1	33	33	5	38	5.24793	0.000798586
1076	Regulation of lipid metabolism by PPARalpha	Metabolism of lipids	2310.5	0.0050996	0.5	2	3	0.0897826	TRUE	1	1	2	4	4	8	3	0.00169987
1077	Response to elevated platelet cytosolic Ca2+	Platelet activation, signaling and aggregation	2298.5	0.0287754	0.5	2	3	0.506614	TRUE	1	1	2	23	4	27	4.75489	0.00605175
1078	Retinoid metabolism and transport	Metabolism of fat-soluble vitamins	2098.5	0.01688	0.5	1	2	0.211172	TRUE	5	3	8	5	7	12	3.58496	0.00470854
1079	Retinoid metabolism and transport	Retinoid metabolism and transport	2096.5	0.01688	0.5	1	2	0.211172	FALSE	5	3	8	5	7	12	3.58496	0.00470854
1080	Retinoid metabolism and transport	Visual phototransduction	2274.5	0.0116588	0.5	2	3	0.205263	TRUE	5	3	8	5	7	12	3.58496	0.00325214
1081	Reversible hydration of carbon dioxide	Metabolism	2426.5	0.00103278	0.5	3	4	0.0300899	TRUE	2	2	4	2	3	5	2.32193	0.000444793
1082	Reversible hydration of carbon dioxide	Reversible hydration of carbon dioxide	2114.5	0.00227128	0.5	1.5	2.5	0.0332048	FALSE	2	2	4	2	3	5	2.32193	0.000978187
1083	Role of LAT2/NTAL/LAB on calcium mobilization	Fc epsilon receptor (FCERI) signaling	1924.5	0.00486989	0.5	1	2	0.0609235	TRUE	32	1	33	33	5	38	5.24793	0.000927964
1084	Role of phospholipids in phagocytosis	Fcgamma receptor (FCGR) dependent phagocytosis	1912.5	0.00716235	0.5	1	2	0.0896028	TRUE	32	1	33	33	5	38	5.24793	0.0013648
1085	S10A8	Antigen processing-Cross presentation	1408.5	0.0709091	0.5	0	1	0.039074	TRUE	0	9	9	1	23	24	4.58496	0.0154656
1086	S10A8	IRAK4 deficiency (TLR2/4)	1420.5	0.0709091	0.5	0	1	0.039074	TRUE	0	9	9	1	23	24	4.58496	0.0154656
1087	S10A8	Metal sequestration by antimicrobial proteins	1422.5	0.0709091	0.5	0	1	0.039074	TRUE	0	9	9	1	23	24	4.58496	0.0154656
1088	S10A8	MyD88 deficiency (TLR2/4)	1418.5	0.0709091	0.5	0	1	0.039074	TRUE	0	9	9	1	23	24	4.58496	0.0154656
1089	S10A8	Neutrophil degranulation	1424.5	0.0709091	0.5	0	1	0.039074	TRUE	0	9	9	1	23	24	4.58496	0.0154656
1090	S10A8	RHO GTPase Effectors	1416.5	0.0709091	0.5	0	1	0.039074	TRUE	0	9	9	1	23	24	4.58496	0.0154656
1091	S10A8	Regulation of TLR by endogenous ligand	1414.5	0.0709091	0.5	0	1	0.039074	TRUE	0	9	9	1	23	24	4.58496	0.0154656
1092	S10A8	Toll Like Receptor 2 (TLR2) Cascade	1412.5	0.0709091	0.5	0	1	0.039074	TRUE	0	9	9	1	23	24	4.58496	0.0154656
1093	S10A8	Toll Like Receptor 4 (TLR4) Cascade	1410.5	0.0709091	0.5	0	1	0.039074	TRUE	0	9	9	1	23	24	4.58496	0.0154656
1094	S10A9	Antigen processing-Cross presentation	1550.5	0.00114116	0.5	0	1	0.00062883	TRUE	0	9	9	1	23	24	4.58496	0.000248892
1095	S10A9	IRAK4 deficiency (TLR2/4)	1562.5	0.00114116	0.5	0	1	0.00062883	TRUE	0	9	9	1	23	24	4.58496	0.000248892
1096	S10A9	Metal sequestration by antimicrobial proteins	1564.5	0.00114116	0.5	0	1	0.00062883	TRUE	0	9	9	1	23	24	4.58496	0.000248892
1097	S10A9	MyD88 deficiency (TLR2/4)	1560.5	0.00114116	0.5	0	1	0.00062883	TRUE	0	9	9	1	23	24	4.58496	0.000248892
1098	S10A9	Neutrophil degranulation	1566.5	0.00114116	0.5	0	1	0.00062883	TRUE	0	9	9	1	23	24	4.58496	0.000248892
1099	S10A9	RHO GTPase Effectors	1558.5	0.00114116	0.5	0	1	0.00062883	TRUE	0	9	9	1	23	24	4.58496	0.000248892
1100	S10A9	Regulation of TLR by endogenous ligand	1556.5	0.00114116	0.5	0	1	0.00062883	TRUE	0	9	9	1	23	24	4.58496	0.000248892
1101	S10A9	Toll Like Receptor 2 (TLR2) Cascade	1554.5	0.00114116	0.5	0	1	0.00062883	TRUE	0	9	9	1	23	24	4.58496	0.000248892
1102	S10A9	Toll Like Receptor 4 (TLR4) Cascade	1552.5	0.00114116	0.5	0	1	0.00062883	TRUE	0	9	9	1	23	24	4.58496	0.000248892
1103	SAA1	Advanced glycosylation endproduct receptor signaling	1658.5	0.0292596	0.5	0	1	0.0161233	TRUE	0	16	16	1	31	32	5	0.00585192
1104	SAA1	Amyloid fiber formation	1662.5	0.0292596	0.5	0	1	0.0161233	TRUE	0	16	16	1	31	32	5	0.00585192
1105	SAA1	Class A/1 (Rhodopsin-like receptors)	1648.5	0.0292596	0.5	0	1	0.0161233	TRUE	0	16	16	1	31	32	5	0.00585192
1106	SAA1	G alpha (i) signalling events	1652.5	0.0292596	0.5	0	1	0.0161233	TRUE	0	16	16	1	31	32	5	0.00585192
1107	SAA1	G alpha (q) signalling events	1650.5	0.0292596	0.5	0	1	0.0161233	TRUE	0	16	16	1	31	32	5	0.00585192
1108	SAA1	Interleukin-1 family signaling	1654.5	0.0292596	0.5	0	1	0.0161233	TRUE	0	16	16	1	31	32	5	0.00585192
1109	SAA1	Interleukin-4 and Interleukin-13 signaling	1656.5	0.0292596	0.5	0	1	0.0161233	TRUE	0	16	16	1	31	32	5	0.00585192
1110	SAA1	Scavenging by Class B Receptors	1660.5	0.0292596	0.5	0	1	0.0161233	TRUE	0	16	16	1	31	32	5	0.00585192
1111	SAA1	TRAF6 mediated NF-kB activation	1646.5	0.0292596	0.5	0	1	0.0161233	TRUE	0	16	16	1	31	32	5	0.00585192
1112	SAA1	Toll Like Receptor 10 (TLR10) Cascade	1636.5	0.0292596	0.5	0	1	0.0161233	TRUE	0	16	16	1	31	32	5	0.00585192
1113	SAA1	Toll Like Receptor 2 (TLR2) Cascade	1644.5	0.0292596	0.5	0	1	0.0161233	TRUE	0	16	16	1	31	32	5	0.00585192
1114	SAA1	Toll Like Receptor 3 (TLR3) Cascade	1638.5	0.0292596	0.5	0	1	0.0161233	TRUE	0	16	16	1	31	32	5	0.00585192
1115	SAA1	Toll Like Receptor 4 (TLR4) Cascade	1632.5	0.0292596	0.5	0	1	0.0161233	TRUE	0	16	16	1	31	32	5	0.00585192
1116	SAA1	Toll Like Receptor 5 (TLR5) Cascade	1640.5	0.0292596	0.5	0	1	0.0161233	TRUE	0	16	16	1	31	32	5	0.00585192
1117	SAA1	Toll Like Receptor 7/8 (TLR7/8) Cascade	1642.5	0.0292596	0.5	0	1	0.0161233	TRUE	0	16	16	1	31	32	5	0.00585192
1118	SAA1	Toll Like Receptor 9 (TLR9) Cascade	1634.5	0.0292596	0.5	0	1	0.0161233	TRUE	0	16	16	1	31	32	5	0.00585192
1119	SAMP	Amyloid fiber formation	1174.5	0.00183561	0.5	0	1	0.0010115	TRUE	0	1	1	1	4	5	2.32193	0.000790553
1120	SARS-CoV Infections	Infectious disease	2318.5	0.0172687	0.5	2	3	0.30403	TRUE	2	1	3	39	4	43	5.42626	0.00318243
1121	SARS-CoV-2 Infection	SARS-CoV Infections	2032.5	0.015218	0.5	1	2	0.19038	TRUE	2	1	3	3	5	8	3	0.00507265
1122	SLC transporter disorders	Disorders of transmembrane transporters	2260.5	0.00178351	0.5	2	3	0.0314002	TRUE	2	1	3	4	4	8	3	0.000594504
1123	SLC-mediated transmembrane transport	Transport of small molecules	2454.5	0.00133054	0.5	3	4	0.0387652	TRUE	1	1	2	4	3	7	2.80735	0.000473949
1124	Scavenging by Class A Receptors	Binding and Uptake of Ligands by Scavenger Receptors	2326.5	0.00758981	0.5	2	3	0.133625	TRUE	5	2	7	5	4	9	3.16993	0.00239432
1125	Scavenging by Class A Receptors	Scavenging by Class A Receptors	2090.5	0.0115481	0.5	1	2	0.144469	FALSE	5	2	7	5	4	9	3.16993	0.003643
1126	Scavenging by Class B Receptors	Binding and Uptake of Ligands by Scavenger Receptors	2256.5	0.000384425	0.5	2	3	0.00676811	TRUE	4	2	6	4	4	8	3	0.000128142
1127	Scavenging by Class B Receptors	Scavenging by Class B Receptors	2088.5	0.000480338	0.5	1	2	0.00600915	FALSE	4	2	6	4	4	8	3	0.000160113
1128	Scavenging by Class F Receptors	Binding and Uptake of Ligands by Scavenger Receptors	2198.5	0.000219971	0.5	2	3	0.00387276	TRUE	2	2	4	2	4	6	2.58496	8.50962e-05
1129	Scavenging by Class F Receptors	Scavenging by Class F Receptors	2092.5	4.76109e-05	0.5	1	2	0.000595624	FALSE	2	2	4	2	4	6	2.58496	1.84184e-05
1130	Scavenging by Class H Receptors	Binding and Uptake of Ligands by Scavenger Receptors	2146.5	0.000574476	0.5	2	3	0.0101141	TRUE	2	2	4	2	4	6	2.58496	0.000222238
1131	Scavenging by Class H Receptors	Scavenging by Class H Receptors	2094.5	0.00157374	0.5	1	2	0.0196879	FALSE	2	2	4	2	4	6	2.58496	0.000608807
1132	Scavenging of heme from plasma	Binding and Uptake of Ligands by Scavenger Receptors	2238.5	0.0196059	0.5	2	3	0.345177	TRUE	39	2	41	39	4	43	5.42626	0.00361314
1133	Scavenging of heme from plasma	Scavenging of heme from plasma	2086.5	0.026285	0.5	1	2	0.328832	FALSE	39	2	41	39	4	43	5.42626	0.00484404
1134	Sensory Perception	root	2470.5	0.00763624	0.5	4	5	0.537649	TRUE	2	1	3	10	2	12	3.58496	0.00213007
1135	Sensory processing of sound	Sensory Perception	2432.5	0.010682	0.5	3	4	0.31122	TRUE	1	1	2	3	3	6	2.58496	0.00413238
1136	Sensory processing of sound by outer hair cells of the cochlea	Sensory processing of sound	2148.5	0.0153896	0.5	2	3	0.270946	TRUE	2	2	4	2	4	6	2.58496	0.00595351
1137	Sensory processing of sound by outer hair cells of the cochlea	Sensory processing of sound by outer hair cells of the cochlea	2140.5	0.0177933	0.5	1	2	0.222598	FALSE	2	2	4	2	4	6	2.58496	0.00688338
1138	Signal Transduction	root	2478.5	0.0161724	0.5	4	5	1.13866	TRUE	6	1	7	40	2	42	5.39232	0.00299915
1139	Signaling by BRAF and RAF1 fusions	Oncogenic MAPK signaling	1974.5	0.000153257	0.5	1	2	0.00191728	TRUE	3	1	4	4	5	9	3.16993	4.83471e-05
1140	Signaling by ERBB4	Signaling by Receptor Tyrosine Kinases	2312.5	0.00580294	0.5	2	3	0.102165	TRUE	1	1	2	3	4	7	2.80735	0.00206705
1141	Signaling by GPCR	Signal Transduction	2420.5	0.0232203	0.5	3	4	0.67652	TRUE	2	1	3	14	3	17	4.08746	0.00568085
1142	Signaling by Interleukins	Cytokine Signaling in Immune system	2278.5	0.0117716	0.5	2	3	0.207248	TRUE	2	1	3	6	4	10	3.32193	0.0035436
1143	Signaling by Nuclear Receptors	Signal Transduction	2396.5	0.00306407	0.5	3	4	0.0892714	TRUE	1	1	2	5	3	8	3	0.00102136
1144	Signaling by PDGF	Signaling by PDGF	2130.5	0.00958551	0.5	1	2	0.119917	FALSE	3	2	5	3	4	7	2.80735	0.00341443
1145	Signaling by PDGF	Signaling by Receptor Tyrosine Kinases	2194.5	0.00623313	0.5	2	3	0.109739	TRUE	3	2	5	3	4	7	2.80735	0.00222028
1146	Signaling by RAF1 mutants	Oncogenic MAPK signaling	1978.5	0.000410237	0.5	1	2	0.00513217	TRUE	3	1	4	4	5	9	3.16993	0.000129415
1147	Signaling by RAS mutants	Oncogenic MAPK signaling	1968.5	0.00381053	0.5	1	2	0.0476707	TRUE	3	1	4	4	5	9	3.16993	0.00120209
1148	Signaling by Receptor Tyrosine Kinases	Signal Transduction	2386.5	0.00674735	0.5	3	4	0.196583	TRUE	2	1	3	7	3	10	3.32193	0.00203115
1149	Signaling by Rho GTPases	Signaling by Rho GTPases, Miro GTPases and RHOBTB3	2240.5	0.0129644	0.5	2	3	0.228249	TRUE	1	1	2	4	4	8	3	0.00432147
1150	Signaling by Rho GTPases, Miro GTPases and RHOBTB3	Signal Transduction	2428.5	0.00817911	0.5	3	4	0.238297	TRUE	1	1	2	5	3	8	3	0.00272637
1151	Signaling by high-kinase activity BRAF mutants	Oncogenic MAPK signaling	1972.5	0.00252433	0.5	1	2	0.03158	TRUE	3	1	4	4	5	9	3.16993	0.000796338
1152	Signaling by moderate kinase activity BRAF mutants	Oncogenic MAPK signaling	1970.5	0.00337726	0.5	1	2	0.0422504	TRUE	3	1	4	4	5	9	3.16993	0.00106541
1153	Signaling by the B Cell Receptor (BCR)	Adaptive Immune System	2246.5	0.0171543	0.5	2	3	0.302015	TRUE	2	1	3	37	4	41	5.35755	0.00320188
1154	Syndecan interactions	Non-integrin membrane-ECM interactions	2258.5	0.00530727	0.5	2	3	0.0934388	TRUE	3	2	5	3	4	7	2.80735	0.00189049
1155	Syndecan interactions	Syndecan interactions	2104.5	0.00867619	0.5	1	2	0.108541	FALSE	3	2	5	3	4	7	2.80735	0.00309052
1156	THRB	Cell surface interactions at the vascular wall	98.5	0.0545044	0.5	0	1	0.0300343	TRUE	0	11	11	1	29	30	4.90689	0.0111077
1157	THRB	Class A/1 (Rhodopsin-like receptors)	90.5	0.0545044	0.5	0	1	0.0300343	TRUE	0	11	11	1	29	30	4.90689	0.0111077
1158	THRB	Common Pathway of Fibrin Clot Formation	102.5	0.0545044	0.5	0	1	0.0300343	TRUE	0	11	11	1	29	30	4.90689	0.0111077
1159	THRB	Defective factor VIII causes hemophilia A	96.5	0.0545044	0.5	0	1	0.0300343	TRUE	0	11	11	1	29	30	4.90689	0.0111077
1160	THRB	Defective factor XII causes hereditary angioedema	94.5	0.0545044	0.5	0	1	0.0300343	TRUE	0	11	11	1	29	30	4.90689	0.0111077
1161	THRB	G alpha (q) signalling events	92.5	0.0545044	0.5	0	1	0.0300343	TRUE	0	11	11	1	29	30	4.90689	0.0111077
1162	THRB	Gamma-carboxylation, transport, and amino-terminal cleavage of proteins	86.5	0.0545044	0.5	0	1	0.0300343	TRUE	0	11	11	1	29	30	4.90689	0.0111077
1163	THRB	Intrinsic Pathway of Fibrin Clot Formation	100.5	0.0545044	0.5	0	1	0.0300343	TRUE	0	11	11	1	29	30	4.90689	0.0111077
1164	THRB	Regulation of Complement cascade	88.5	0.0545044	0.5	0	1	0.0300343	TRUE	0	11	11	1	29	30	4.90689	0.0111077
1165	THRB	Regulation of Insulin-like Growth Factor (IGF) transport and uptake by Insulin-like Growth Factor Binding Proteins (IGFBPs)	104.5	0.0545044	0.5	0	1	0.0300343	TRUE	0	11	11	1	29	30	4.90689	0.0111077
1166	THRB	Thrombin signalling through proteinase activated receptors (PARs)	106.5	0.0545044	0.5	0	1	0.0300343	TRUE	0	11	11	1	29	30	4.90689	0.0111077
1167	TRAF6 mediated NF-kB activation	DDX58/IFIH1-mediated induction of interferon-alpha/beta	1900.5	0.000173743	0.5	1	2	0.00217356	TRUE	1	1	2	2	5	7	2.80735	6.18884e-05
1168	TRFE	Cargo recognition for clathrin-mediated endocytosis	1228.5	0.000794665	0.5	0	1	0.000437895	TRUE	0	5	5	1	17	18	4.16993	0.000190571
1169	TRFE	Platelet degranulation	1226.5	0.000794665	0.5	0	1	0.000437895	TRUE	0	5	5	1	17	18	4.16993	0.000190571
1170	TRFE	Post-translational protein phosphorylation	1232.5	0.000794665	0.5	0	1	0.000437895	TRUE	0	5	5	1	17	18	4.16993	0.000190571
1171	TRFE	Regulation of Insulin-like Growth Factor (IGF) transport and uptake by Insulin-like Growth Factor Binding Proteins (IGFBPs)	1230.5	0.000794665	0.5	0	1	0.000437895	TRUE	0	5	5	1	17	18	4.16993	0.000190571
1172	TRFE	Transferrin endocytosis and recycling	1234.5	0.000794665	0.5	0	1	0.000437895	TRUE	0	5	5	1	17	18	4.16993	0.000190571
1173	TSP1	Diseases associated with O-glycosylation of proteins	1590.5	0.0465747	0.5	0	1	0.0256647	TRUE	0	7	7	1	25	26	4.70044	0.00990858
1174	TSP1	Integrin cell surface interactions	1596.5	0.0465747	0.5	0	1	0.0256647	TRUE	0	7	7	1	25	26	4.70044	0.00990858
1175	TSP1	O-glycosylation of TSR domain-containing proteins	1592.5	0.0465747	0.5	0	1	0.0256647	TRUE	0	7	7	1	25	26	4.70044	0.00990858
1176	TSP1	Platelet degranulation	1594.5	0.0465747	0.5	0	1	0.0256647	TRUE	0	7	7	1	25	26	4.70044	0.00990858
1177	TSP1	Signaling by PDGF	1600.5	0.0465747	0.5	0	1	0.0256647	TRUE	0	7	7	1	25	26	4.70044	0.00990858
1178	TSP1	Syndecan interactions	1598.5	0.0465747	0.5	0	1	0.0256647	TRUE	0	7	7	1	25	26	4.70044	0.00990858
1179	TSP1	Transcriptional regulation by RUNX1	1588.5	0.0465747	0.5	0	1	0.0256647	TRUE	0	7	7	1	25	26	4.70044	0.00990858
1180	TYB4	Platelet degranulation	1776.5	0.00196947	0.5	0	1	0.00108526	TRUE	0	1	1	1	6	7	2.80735	0.000701538
1181	Terminal pathway of complement	Complement cascade	1880.5	0.0185324	0.5	1	2	0.231845	TRUE	6	1	7	7	5	12	3.58496	0.00516949
1182	The citric acid (TCA) cycle and respiratory electron transport	Metabolism	2388.5	0.000275383	0.5	3	4	0.00802326	TRUE	1	1	2	4	3	7	2.80735	9.80935e-05
1183	Thrombin signalling through proteinase activated receptors (PARs)	Platelet activation, signaling and aggregation	2228.5	0.00114779	0.5	2	3	0.0202077	TRUE	2	2	4	2	4	6	2.58496	0.000444024
1184	Thrombin signalling through proteinase activated receptors (PARs)	Thrombin signalling through proteinase activated receptors (PARs)	2128.5	0.000728424	0.5	1	2	0.00911276	FALSE	2	2	4	2	4	6	2.58496	0.000281793
1185	Toll Like Receptor 10 (TLR10) Cascade	Toll-like Receptor Cascades	1888.5	0.000246702	0.5	1	2	0.0030863	TRUE	1	1	2	2	5	7	2.80735	8.7877e-05
1186	Toll Like Receptor 2 (TLR2) Cascade	Toll-like Receptor Cascades	1896.5	0.00867102	0.5	1	2	0.108477	TRUE	6	1	7	7	5	12	3.58496	0.00241872
1187	Toll Like Receptor 3 (TLR3) Cascade	Toll-like Receptor Cascades	1890.5	5.92633e-06	0.5	1	2	7.41398e-05	TRUE	1	1	2	2	5	7	2.80735	2.111e-06
1188	Toll Like Receptor 4 (TLR4) Cascade	Toll-like Receptor Cascades	1876.5	0.00194094	0.5	1	2	0.0242816	TRUE	7	1	8	8	5	13	3.70044	0.000524516
1189	Toll Like Receptor 5 (TLR5) Cascade	Toll-like Receptor Cascades	1892.5	0.000876351	0.5	1	2	0.0109634	TRUE	1	1	2	2	5	7	2.80735	0.000312162
[truncated: 41 more rows]
