# Supplementary material for: Interpreting biologically informed neural networks for enhanced proteomic biomarker discovery and pathway analysis
Source: Nat Commun. 2023 Sep 2;14:5359. doi: 10.1038/s41467-023-41146-4 (PMC10475049; doi:10.1038/s41467-023-41146-4)
Supplement: Supplementary file 4 — Source Data [file 41467_2023_41146_MOESM4_ESM.zip › Source Data/Figure4.xlsx]

## Sheet: Fig4a
	FA10	APOB	APOA1	APOA2	APOA4	ITB3	FA9	H4	CD14	OSTP	ICAM1	CALM1	PGBM	THRB	CATZ	MT1E	CD44	PROC	NCAM1	LUM
TM_M2012_010	-2.16416	-0.421236	1.51659	0.841838	0.348222	1.06246	-1.42146	-1.31201	-1.03012	-2.30304	-0.61276	-0.728465	-2.09765	-1.1098	-0.786578	-1.11691	-0.513554	-1.1517	1.18867	0.149717
TM_M2012_011	-1.23178	-1.36616	0.217738	0.16341	-0.529531	1.17064	-0.884087	-1.31201	-1.86059	-2.30304	-0.612797	-0.728465	-0.987196	0.112318	-0.786578	-1.11691	-1.85126	-0.453243	1.01593	-2.32748
TM_M2012_012	-0.469618	-0.100649	0.390016	0.703157	-0.795799	-0.822263	0.250031	-1.31201	-0.397942	0.154672	-0.396341	-0.728465	-0.608314	0.716285	-0.786578	-1.11691	-1.11012	0.0911069	-0.885034	-1.04531
TM_M2012_013	0.335816	0.85411	0.369477	0.917772	-0.685882	1.16866	1.25619	0.580335	0.0944152	-2.30304	-0.145431	-0.728465	-0.290235	1.50341	-0.786578	-1.11691	-0.626004	0.941738	1.14908	-0.509469
TM_M2012_014	-0.122176	0.737964	-0.216024	0.347552	-0.81521	-0.822263	0.961693	-1.31201	-0.365446	-2.30304	-0.282905	-0.728465	-0.19801	1.25189	-0.786578	-1.11691	-0.992697	0.844161	1.05701	-0.847265
TM_M2012_016	-0.1362	0.299323	0.0885016	0.347422	-0.762512	1.22233	1.16019	-1.31201	-0.543396	-2.30304	-0.324595	-0.728465	0.122696	1.38872	-0.786578	-1.11691	-1.24935	0.901883	1.08713	-1.22495
TM_M2012_017	-0.630873	0.30294	0.27287	-0.506818	-1.16213	1.30305	0.129435	0.525769	-1.64787	-2.30304	-0.944151	-0.728465	-1.3209	1.19685	-0.786578	-1.11691	-1.91986	0.697817	0.958654	-2.01945
TM_M2012_018	-0.274379	0.445898	2.30385	1.34435	0.617264	0.999081	0.217365	-1.31201	-0.370829	-2.30304	-0.693896	-0.728465	0.198971	1.06378	-0.786578	-1.11691	-0.720404	0.701536	1.23631	1.67594
TM_M2012_019	-0.655498	-1.63752	1.10204	0.953386	1.04148	-0.822263	-0.192822	0.892132	-0.472934	0.278116	-0.777958	-0.728465	0.393278	0.535854	-0.786578	0.712302	-1.07073	-0.174147	-0.885034	1.66362
TM_M2012_020	-0.580953	-1.80473	0.978522	1.09303	1.03589	-0.822263	-0.293446	0.794721	-0.651623	0.304752	-0.525531	-0.728465	0.625687	0.414341	-0.786578	0.603382	-1.04258	-0.103309	1.11937	1.52648
TM_M2012_024	-0.201019	-0.657145	1.02605	1.01984	1.56411	-0.822263	0.279003	0.804547	-0.398265	0.362144	-0.767912	-0.728465	0.590618	0.883386	-0.786578	-1.11691	-0.700527	0.62551	-0.885034	1.84922
TM_M2012_025	-0.155366	-0.273295	0.931927	1.13765	1.20511	1.48652	0.702692	0.880725	-0.137177	0.330367	-0.505882	1.36559	0.143922	0.854897	-0.786578	-1.11691	-0.14238	0.561779	1.12591	1.81534
TM_M2012_027	0.635222	-0.422213	0.995701	1.33532	1.67271	-0.822263	1.53868	0.724049	-0.425403	0.360538	-0.44606	-0.728465	0.949184	1.67727	-0.786578	-1.11691	-0.113491	1.30889	1.2138	1.91302
TM_M2012_028	-0.226562	0.217737	1.84579	1.1992	0.550028	1.09597	-0.273457	-1.31201	-1.20706	-2.30304	-0.522656	-0.728465	-0.246832	0.14419	-0.786578	-1.11691	-0.537233	0.978428	1.12895	-1.14154
TM_M2012_030	-0.459859	-2.39265	0.336443	0.602636	0.291759	1.2798	-0.741685	-1.31201	-1.21452	0.395644	-0.0715504	-0.728465	-0.69774	-0.367321	-0.786578	-1.11691	-0.628713	-0.151457	-0.885034	-0.765483
TM_M2012_031	-0.651191	-2.84908	0.196685	1.23869	0.465039	1.18361	-1.042	-1.31201	-1.04304	0.397021	0.0804136	1.24429	-0.691324	-0.443233	-0.786578	-1.11691	-0.156042	-0.633317	1.1548	-0.334059
TM_M2012_032	-0.984491	-1.93106	-0.346238	0.985669	0.813192	-0.822263	-1.37608	-1.31201	-1.05714	-2.30304	-0.00519542	-0.728465	-0.636413	-0.909392	-0.786578	-1.11691	-0.202341	-1.23406	1.082	-0.537489
TM_M2012_033	-0.819562	-1.07676	-0.732704	0.748596	1.08978	1.06198	-0.900553	-1.31201	-1.08753	-2.30304	-0.0453573	-0.728465	-0.730584	-0.860693	-0.786578	-1.11691	0.172579	-1.04876	1.12415	-0.246289
TM_M2012_034	-0.119878	-0.163996	-0.635887	0.545288	1.42346	-0.822263	-0.059842	0.465944	-1.01825	-2.30304	-0.0872829	-0.728465	-0.754746	-0.37523	-0.786578	-1.11691	0.256215	-0.481728	1.0671	-0.387787
TM_M2012_038	0.57543	0.0142332	0.123988	0.373994	0.333027	-0.822263	0.463143	0.478371	-1.63873	-2.30304	-0.292473	-0.728465	-1.28828	0.2992	-0.786578	-1.11691	0.0554723	1.09935	1.07639	-0.766967
TM_M2012_039	-1.28087	-1.9155	1.64249	0.972116	-1.07359	-0.822263	-1.70656	-1.31201	-1.84719	0.315859	-0.775883	-0.728465	-1.25506	-0.521197	1.13821	-1.11691	-1.41747	-0.51346	1.10123	-1.84615
TM_M2012_040	-1.75202	-2.48996	0.236007	0.975849	-1.52133	-0.822263	-2.31393	0.431243	-2.32823	0.256132	-0.564198	-0.728465	-1.27478	-1.29366	-0.786578	-1.11691	-1.66249	-2.27616	-0.885034	-2.36174
TM_M2012_041	-1.47105	-1.29131	0.171745	0.894387	-1.0684	-0.822263	-1.21216	-1.31201	-1.84626	0.252481	-0.574349	1.3137	-0.55116	-0.90503	-0.786578	-1.11691	-1.05902	-1.5264	-0.885034	-1.80669
TM_M2012_042	-1.16876	-0.392042	0.0946156	0.872896	-1.11483	-0.822263	-0.485229	0.622886	-1.71253	-2.30304	-0.638011	-0.728465	-0.778533	-0.657597	-0.786578	-1.11691	-1.18532	-1.13536	-0.885034	-1.41724
TM_M2012_044	-0.763325	0.0112986	-0.333218	0.698198	-1.16652	-0.822263	0.241894	0.617968	-1.48135	-2.30304	-0.681795	-0.728465	-0.838143	-0.63245	-0.786578	-1.11691	-1.08601	-0.459816	-0.885034	-1.32792
TM_M2012_045	-0.522749	0.0125883	-0.785655	0.494067	-1.19673	-0.822263	0.594221	0.605146	-1.45613	-2.30304	-0.824736	-0.728465	-1.24548	-0.609816	-0.786578	-1.11691	-1.32909	-0.248687	-0.885034	-1.51525
TM_M2012_046	0.338045	0.329655	-0.0466862	0.266487	-0.801764	-0.822263	0.878336	0.510892	-1.59744	-2.30304	-0.991694	-0.728465	-1.25087	0.506754	-0.786578	-1.11691	-1.0151	0.491613	-0.885034	-1.26021
TM_M2012_058	-0.607521	-1.70181	0.794283	0.351458	-1.52625	-0.822263	0.686469	-1.31201	-0.443791	0.412489	-0.405407	1.26275	-1.99738	-0.766919	1.20925	0.942732	-1.54786	0.389062	-0.885034	-0.294246
TM_M2012_059	-0.115106	-1.56536	-0.332659	0.313293	-0.974565	1.11069	0.581811	-1.31201	-0.112537	0.546958	-0.0748924	-0.728465	-1.13052	-0.430915	1.21346	0.829502	-1.01674	0.157898	-0.885034	0.0471826
TM_M2012_060	-0.608448	-1.29026	-1.04515	-0.00207957	-1.39923	1.28856	0.297865	0.571104	-0.386726	0.404709	-0.303719	-0.728465	-1.52389	-0.839806	-0.786578	0.736823	-1.133	-0.460389	-0.885034	-0.369902
TM_M2012_061	0.946671	-0.11367	-0.72197	0.378182	-0.779868	1.19681	1.66051	0.744059	0.380576	0.502767	-0.134912	-0.728465	-0.555452	0.710395	-0.786578	-1.11691	-0.309976	0.909328	-0.885034	0.732543
TM_M2012_062	0.845105	-0.140161	-0.101683	0.599257	-0.471276	1.23232	1.68888	0.682425	0.544432	0.518365	0.0221165	1.32028	-0.454999	0.757643	1.1792	0.842292	-0.340697	0.811558	1.03627	0.893875
TM_M2012_064	1.40775	-0.311315	-0.656507	0.0952175	-1.29789	1.22118	1.72071	0.646048	-0.344047	0.469349	-0.256105	-0.728465	-0.940138	0.896222	-0.786578	0.781056	-0.25112	1.06399	-0.885034	0.428005
TM_M2012_065	1.3725	-0.432714	-0.396489	-0.489155	-1.63242	1.25217	1.45999	0.660007	-1.01559	0.407053	-0.526972	-0.728465	-1.8864	0.603674	-0.786578	-1.11691	-0.423935	0.992194	-0.885034	0.272422
TM_M2012_110	-1.37733	-0.184254	1.23166	0.145871	-0.771771	1.07396	-1.43846	-1.31201	-0.734056	0.221386	-0.293432	1.28378	0.636812	-0.681484	-0.786578	-1.11691	-0.473412	-0.303479	1.22384	1.17108
TM_M2012_112	-1.60386	-1.42984	-0.501993	-0.0430576	-1.53284	1.18354	-1.32545	0.896753	-0.392977	0.250474	-0.294129	-0.728465	0.381235	-1.63863	-0.786578	0.762478	-0.952564	-1.29418	1.12749	0.757796
TM_M2012_113	-1.49465	-0.837708	-0.332928	0.0739951	-1.81082	1.18694	-1.15163	-1.31201	0.176433	0.180994	-0.0252567	-0.728465	0.571977	-1.33006	-0.786578	0.771654	-0.578935	-1.31778	1.1116	1.09142
TM_M2012_114	-1.68448	-0.913903	-0.602658	-0.531774	-2.00293	-0.822263	-1.18992	-1.31201	0.432092	0.305501	-0.0665292	-0.728465	0.540928	-1.50976	-0.786578	0.791907	-0.560474	-2.12101	1.12265	1.11166
TM_M2012_115	-1.66392	-0.247997	-0.478708	0.00695164	-1.74773	1.25601	-1.18293	-1.31201	0.491366	0.196299	0.0163354	-0.728465	1.02165	-1.04635	-0.786578	0.744479	-0.463057	-1.81408	1.09708	1.22746
TM_M2012_116	-0.744688	-0.411321	-0.104101	0.0831099	-1.35354	1.15459	-0.427679	-1.31201	-0.557902	-2.30304	-0.19238	-0.728465	1.03424	-0.276055	-0.786578	0.743862	-0.632062	0.336096	1.11004	0.579212
TM_M2012_120	-0.645049	0.350451	0.284401	-0.42342	-0.0209196	-0.822263	0.174603	0.790828	-0.60163	0.242522	-0.343964	-0.728465	1.16017	0.267138	-0.786578	0.815512	-0.638529	0.757527	1.1291	0.558713
TM_M2012_127	0.0630901	0.537079	1.71937	1.55739	-2.16642	1.19224	-0.182484	0.544187	-0.696342	0.122263	-0.412489	-0.728465	-3.39032	1.29211	-0.786578	-1.11691	-0.993119	1.28138	1.15504	-1.52188
TM_M2012_128	-0.0273145	-0.752207	0.277726	0.939809	-1.89256	1.26157	-0.430519	0.632031	-0.408115	0.334779	-0.115985	-0.728465	-2.26745	1.10261	-0.786578	-1.11691	-0.910602	1.12961	1.10894	-1.34591
TM_M2012_129	0.0343931	-0.265811	-0.0740753	0.990887	-1.41261	1.21213	-0.400306	-1.31201	-0.328103	0.292986	-0.246759	-0.728465	-1.75973	1.14479	-0.786578	-1.11691	-0.906486	1.35696	-0.885034	-0.97035
TM_M2012_138	-0.805702	0.727932	2.68973	3.29511	1.39499	-0.822263	-0.926939	1.15988	1.1156	0.638449	0.0944289	1.3766	1.03591	0.688638	-0.786578	1.19338	0.819744	1.17612	1.27418	1.66324
TM_M2012_140	-2.30708	-1.44773	1.13898	1.38203	0.703369	-0.822263	-1.81398	0.819983	-0.138826	0.615908	-0.622683	1.38483	0.671479	-0.737391	-0.786578	1.09441	0.463346	-0.299229	-0.885034	0.890446
TM_M2012_141	-0.47632	-0.447785	1.18298	1.26417	1.1676	-0.822263	-0.770332	1.04335	-0.0848044	0.690983	0.0751069	1.34014	1.50379	1.30594	1.17863	1.11271	0.545077	0.970298	1.19241	1.56281
TM_M2012_142	-1.37447	-0.673654	0.911333	1.40084	0.86625	-0.822263	-1.73881	0.981822	-0.737052	0.673334	-0.268324	1.30807	1.06924	0.109948	-0.786578	1.00331	0.182419	-0.123597	1.17394	0.895265
TM_M2012_143	-1.70523	-0.905428	0.370309	0.878208	0.937446	-0.822263	-2.81204	0.807252	-0.881395	0.72307	-0.178532	-0.728465	0.248581	-1.06061	-0.786578	0.993347	-0.123518	-1.03603	-0.885034	0.483401
TM_M2012_154	-0.0758561	0.873964	1.63355	0.470725	-0.127202	1.30551	0.212338	-1.31201	-0.68765	0.103862	-0.697215	1.26556	-0.141267	0.790443	-0.786578	-1.11691	-1.08189	0.503089	1.11828	-0.299617
TM_M2012_155	0.499255	-0.208097	1.03924	0.571512	-0.134384	1.32879	0.883108	-1.31201	-0.423281	0.183707	-0.662659	1.28298	-0.419211	1.47236	-0.786578	-1.11691	-0.667252	1.01668	1.11712	-0.0257162
TM_M2012_156	0.225895	0.0317938	0.896707	0.16453	-0.136965	1.3747	0.787573	-1.31201	-0.864649	0.211667	-0.711813	1.35597	-0.497072	1.13823	-0.786578	0.534326	-0.853542	1.0053	1.08994	-0.110298
TM_M2012_157	0.112545	-0.422295	0.667984	0.234587	-0.16531	1.43379	0.977901	0.481601	-1.05173	0.156702	-0.826115	1.31005	0.311428	1.2264	-0.786578	-1.11691	-0.914963	0.975204	1.12848	-0.291909
TM_M2012_158	0.107703	-0.294603	0.745365	0.365084	-0.461049	1.3313	1.11227	-1.31201	-1.24001	0.145188	-0.648493	1.25984	0.129592	1.13448	-0.786578	-1.11691	-0.860064	1.02543	1.1289	-0.543184
TM_M2012_186	0.687786	1.79033	1.40446	0.780328	-1.1152	1.0893	1.02035	0.612867	-0.475459	-2.30304	-0.362699	-0.728465	-1.03759	1.46257	-0.786578	-1.11691	-0.58852	1.07995	1.22093	-1.39936
TM_M2012_188	-0.178238	-0.744192	-0.00867814	0.0744584	-0.932112	1.18467	0.821802	0.750224	-0.864631	-2.30304	-9.39243	-0.728465	-0.903908	0.447841	-0.786578	-1.11691	-1.39874	0.622223	-0.885034	-1.34727
TM_M2012_189	0.1436	-0.60326	0.079337	0.0546743	-1.35575	-0.822263	1.15371	0.946359	-0.556377	-2.30304	-0.573595	-0.728465	-0.723912	1.1213	-0.786578	-1.11691	-1.16654	0.649465	-0.885034	-1.16569
TM_M2012_190	0.598308	-0.331585	0.263949	0.0758066	-1.54936	-0.822263	1.56042	-1.31201	-0.293921	0.152124	-0.464569	-0.728465	-0.14231	1.80764	-0.786578	-1.11691	-0.925614	0.957296	-0.885034	-0.812902
TM_M2012_191	0.771949	-0.183429	0.277797	-0.171886	-1.86591	-0.822263	1.714	-1.31201	-0.492955	-2.30304	-0.454403	-0.728465	0.108854	1.98795	-0.786578	-1.11691	-0.640193	0.860036	-0.885034	-0.366952
TM_M2012_192	0.519258	-0.479824	0.0630734	-0.436261	-1.13396	1.16131	1.33145	-1.31201	-0.782799	-2.30304	-0.538157	-0.728465	-0.374239	1.64455	-0.786578	-1.11691	-1.1341	0.679993	-0.885034	-0.620648
TM_M2012_047	-0.190676	0.149292	0.995615	0.559653	-0.0805516	-0.822263	0.0904554	0.746189	-0.0252554	0.457124	-0.366299	-0.728465	0.554777	-0.182741	1.26326	0.960206	-0.253464	-0.742379	1.12153	-1.33857
TM_M2012_048	-0.435823	-1.00276	-0.588921	0.181788	-0.296449	1.28471	0.165838	0.781434	-0.464172	0.532933	-0.0586468	-0.728465	0.522746	-0.682439	-0.786578	1.1185	-0.475954	-1.11087	-0.885034	-1.25525
TM_M2012_050	-0.553912	-0.12998	-0.916261	0.481095	-0.649683	1.20488	-0.238013	0.670556	-0.0242693	0.554563	-0.159542	-0.728465	-0.00498065	-1.03375	1.22706	1.06918	-0.412157	-0.762523	-0.885034	-1.39439
TM_M2012_051	-0.171894	0.604096	-0.67653	0.906941	-0.510964	1.27584	-0.0464762	0.682479	0.66107	0.580638	-0.216338	-0.728465	-0.406353	-0.599461	1.2714	1.04264	-0.568962	-0.973341	-0.885034	-1.17504
TM_M2012_052	0.215728	0.940075	-0.761694	1.86518	-0.3205	1.03688	0.129216	-1.31201	0.877389	0.589745	-0.0037208	-0.728465	-0.26398	0.210162	1.21168	0.958232	-0.0366896	0.337988	-0.885034	-1.06309
TM_M2012_053	0.785211	0.859072	-0.571829	-0.0452974	0.0646823	1.21181	0.805369	0.555757	0.319294	0.613079	-0.220425	-0.728465	0.130012	0.659758	-0.786578	0.973342	-0.0684116	0.477054	-0.885034	-0.750781
TM_M2012_054	0.978999	1.04341	0.186864	0.300071	0.394259	1.25795	0.67788	-1.31201	-0.399821	0.566653	-0.394029	-0.728465	0.245376	1.2453	-0.786578	0.939239	0.0710201	1.18503	-0.885034	-0.379495
TM_M2012_066	-2.23568	-0.449839	-0.232784	-1.5133	0.162966	-0.822263	-2.52748	0.741306	-0.0560272	0.471455	0.676417	1.35855	1.00141	-3.34644	1.14045	-1.11691	0.715403	-3.33404	1.16665	1.00414
TM_M2012_067	-2.06268	-1.2271	-0.719876	-0.500177	-0.193376	-0.822263	-2.78733	-1.31201	-1.00935	0.454534	0.487344	1.31972	0.627765	-2.56234	1.05848	0.581436	-0.113973	-2.44737	1.09969	0.465845
TM_M2012_068	-1.67124	-0.966947	-0.705488	-0.430788	-0.0664702	-0.822263	-2.77657	-1.31201	-1.13212	0.405786	0.461106	1.33206	0.302156	-2.33449	-0.786578	0.640222	0.061659	-2.5534	1.07226	0.41546
TM_M2012_072	-1.75129	-0.962597	-1.17318	-0.331969	-0.245242	-0.822263	-2.56428	-1.31201	-0.923561	0.423459	0.528918	1.33317	0.153613	-2.57005	-0.786578	-1.11691	0.454591	-3.10532	-0.885034	0.770177
TM_M2012_073	-1.53961	-0.643299	-1.53738	-0.65827	-0.545903	-0.822263	-2.18899	-1.31201	-0.720192	0.452186	0.531645	1.34735	-0.00225534	-2.54926	-0.786578	-1.11691	0.485709	-3.44881	1.08801	1.145
TM_M2012_074	0.312067	0.255753	-1.10885	-1.27016	-0.949058	-0.822263	-0.256271	-1.31201	-0.217735	0.321382	0.371833	-0.728465	0.119398	-0.511026	-0.786578	-1.11691	0.67498	-0.0825622	-0.885034	-0.142241
TM_M2012_075	0.480065	1.13634	-0.0675891	-0.803073	-1.04555	-0.822263	-0.0420318	-1.31201	0.934449	0.35058	0.310495	-0.728465	-0.0879944	-0.7346	1.14776	0.611204	0.223062	-0.645008	-0.885034	-0.816351
TM_M2012_076	0.349058	-0.024779	-1.5305	-0.999698	-1.05695	-0.822263	-0.0705195	-1.31201	0.660406	0.414287	0.283588	-0.728465	-0.875292	-0.998908	-0.786578	-1.11691	0.162748	-0.623223	-0.885034	-0.685356
TM_M2012_078	0.659746	0.135896	-1.37552	-1.3911	-0.663076	-0.822263	0.158694	-1.31201	0.771186	0.389373	0.499898	-0.728465	-1.43624	-0.501943	-0.786578	-1.11691	0.614499	-0.117949	-0.885034	-0.188741
TM_M2012_079	0.435412	0.337165	-1.3175	-1.43234	-0.581155	-0.822263	0.139371	-1.31201	0.305642	0.33309	0.545969	-0.728465	-0.917899	-0.602551	-0.786578	-1.11691	0.695149	-0.356167	-0.885034	0.0464592
TM_M2012_080	0.537747	0.597073	-1.36815	-1.57333	-0.392929	-0.822263	0.157201	-1.31201	0.187894	0.419582	0.537963	-0.728465	-0.773781	-0.362488	-0.786578	-1.11691	0.873546	-0.0118553	-0.885034	0.250247
TM_M2012_081	0.444982	0.691303	-0.790245	-1.57221	1.57846	1.06373	-0.393891	0.546319	1.22785	0.327097	1.0052	-0.728465	0.399553	-0.738887	1.21475	0.713276	1.33214	0.195436	1.10493	2.0878
TM_M2012_082	0.0881641	-0.360964	-1.10088	-1.15417	0.905992	1.27065	-0.31798	-1.31201	0.098022	0.305025	0.584735	-0.728465	0.105816	-1.32353	-0.786578	0.736893	0.781383	0.0480927	-0.885034	1.06701
TM_M2012_086	-0.443889	-0.331887	-1.02866	-0.795094	0.771006	1.23646	-1.00744	-1.31201	0.20684	0.329515	0.610366	1.28751	0.102683	-1.7753	-0.786578	0.744	0.327577	-0.395366	-0.885034	1.01692
TM_M2012_087	0.144564	-0.846798	-1.60585	-1.82001	0.95587	1.21657	-0.145802	-1.31201	-0.356521	0.326837	0.496363	-0.728465	-0.104213	-1.41112	1.1205	0.748652	0.262414	-0.012075	-0.885034	0.764091
TM_M2012_088	0.185346	-0.29909	-1.88664	-1.92922	0.84743	1.24873	0.00187593	-1.31201	-0.866351	0.225873	0.382488	-0.728465	-0.598937	-1.2933	-0.786578	0.721993	0.601669	0.301412	-0.885034	0.577328
TM_M2012_089	0.0704271	0.0261009	-1.5223	-2.40325	0.651383	-0.822263	0.162899	-1.31201	-0.81482	0.269713	0.252269	-0.728465	-0.145482	-1.15457	-0.786578	0.65487	0.573877	0.212665	-0.885034	0.332388
TM_M2012_090	-0.191223	-0.312388	-0.914333	-1.67753	0.44481	1.19419	-0.00319129	-1.31201	-1.24146	0.226156	-0.134747	-0.728465	-0.294843	-1.33202	1.10551	-1.11691	-0.042885	0.473938	-0.885034	0.715485
TM_M2012_092	1.13318	1.65785	0.342424	-1.14525	1.0016	1.18191	0.514362	0.74203	1.11147	0.485315	0.982677	-0.728465	0.189923	0.369658	1.29351	0.776086	0.977288	0.240811	1.09796	-0.0898148
TM_M2012_093	0.76887	1.26084	-1.14289	-2.10019	0.822063	1.20876	0.0146868	0.784436	0.231689	0.507752	0.826454	-0.728465	-0.667424	-0.345487	-0.786578	-1.11691	0.491817	-0.113201	-0.885034	-0.284177
TM_M2012_094	0.605029	1.21657	-1.36638	-2.51645	0.713021	1.1561	-0.0219134	0.641145	-0.261578	0.412982	0.730778	-0.728465	-0.863244	-0.614585	-0.786578	-1.11691	0.415443	-0.0787597	-0.885034	-0.409003
TM_M2012_095	0.941714	1.16416	-1.03315	-2.38269	0.99028	-0.822263	0.420802	0.640588	-0.407852	0.448378	0.733451	-0.728465	-0.59113	-0.180192	-0.786578	-1.11691	0.697663	0.21021	-0.885034	-0.00625632
TM_M2012_096	1.21256	1.53587	-0.457671	-1.85459	1.49859	1.3019	0.735837	0.731615	-0.374119	0.420878	0.76086	1.28486	0.196643	0.387312	-0.786578	0.804748	0.91739	0.796927	-0.885034	0.288744
TM_M2012_100	0.427695	1.08135	-0.832729	-1.87388	0.842261	-0.822263	-0.113188	0.591709	-1.12614	0.32566	0.414084	-0.728465	-1.04682	-0.714494	-0.786578	-1.11691	0.188282	0.0853608	-0.885034	-0.390273
TM_M2012_101	1.35235	1.35662	0.416673	-0.932196	0.363341	1.24049	0.518145	0.699922	-1.4067	0.306674	0.331378	1.33696	-0.121828	0.660912	-0.786578	-1.11691	0.882202	1.08226	-0.885034	0.0843135
TM_M2012_102	-0.722453	0.39458	0.870784	0.163045	-0.254787	-0.822263	-0.616938	0.672084	1.66139	0.310031	0.0743771	1.37009	-0.153375	1.03652	1.30207	1.2096	-0.126886	-1.20486	1.01314	-0.0869579
TM_M2012_103	-0.926742	-0.557177	-0.925695	0.235955	-0.398758	-0.822263	-0.46586	0.760657	1.55685	0.445533	0.351952	1.33012	-0.485475	0.526863	1.31303	1.2742	0.0731084	-1.20285	-0.885034	0.09886
TM_M2012_104	-0.830607	-1.00381	-1.142	-0.0487511	-0.449051	1.24848	-0.627571	0.859116	1.9371	0.599229	0.450804	1.42256	0.830871	0.397541	1.39104	1.37003	0.439295	-2.11871	-0.885034	0.559679
TM_M2012_106	-0.368186	-0.642701	-0.386943	0.260537	-0.110344	-0.822263	-0.621778	0.862393	2.03267	0.64935	0.487719	1.63264	0.921699	0.874508	1.37917	1.3465	1.00435	-0.464624	-0.885034	0.982466
TM_M2012_107	-0.669089	-1.31728	-1.02839	-0.00328602	-0.445784	-0.822263	-0.864518	0.71105	1.52175	0.637951	0.415387	1.57086	0.524027	0.567994	1.25385	1.35436	0.765817	-0.850649	-0.885034	0.581798
TM_M2012_108	-0.0972254	-0.805213	-1.02869	-0.187717	-0.228425	-0.822263	-0.578838	0.827252	1.01129	0.627752	0.361888	1.4753	0.533355	0.831419	-0.786578	-1.11691	0.970907	-0.45359	-0.885034	0.650669
TM_M2012_109	0.895173	0.0691973	-1.30504	-0.586834	-0.330886	-0.822263	-0.263116	-1.31201	0.740905	0.61684	0.487243	-0.728465	0.590831	1.19068	1.21073	1.16315	1.08863	-0.0384963	-0.885034	0.416793
TM_M2012_121	-0.424406	0.384143	1.50152	0.801251	0.819802	1.24858	0.18153	-1.31201	0.348959	0.452992	-0.43338	1.33954	0.652696	0.40914	1.30134	0.947281	-0.537341	0.515246	1.15188	-1.19493
TM_M2012_122	-0.983871	-0.0658656	-0.449268	0.2438	0.442026	-0.822263	-0.105991	0.575088	0.52324	0.504417	-0.33505	-0.728465	0.00467773	-0.670132	1.27001	0.964095	-0.438508	-0.390185	1.00871	-1.02723
TM_M2012_123	-0.964308	0.422029	-0.359483	-0.0732548	0.371685	-0.822263	0.0058563	0.822836	0.909998	0.555254	-0.195556	-0.728465	1.29256	-0.482432	1.27157	0.97195	-0.357553	-0.672362	-0.885034	-0.614169
TM_M2012_124	-0.926782	0.933436	-0.511722	-0.425472	0.579956	-0.822263	-0.283374	0.789956	0.956931	0.522391	-0.174851	-0.728465	0.780997	-0.42539	1.25777	0.807684	-0.152402	-0.543376	1.02503	-0.703639
TM_M2012_126	-1.31217	0.620369	-1.26475	-0.902012	0.394534	-0.822263	-0.74763	0.634063	0.0100848	0.459764	-0.292035	-0.728465	-1.07176	-1.24206	-0.786578	0.752423	-0.74932	-1.18283	-0.885034	-1.45765
TM_M2012_130	-0.27076	-0.903091	0.647567	-0.906038	-0.932307	-0.822263	0.241264	0.54842	0.60922	0.485776	-0.177605	1.36169	-0.298485	-0.624571	1.35171	0.795269	-0.526115	-0.541879	-0.885034	-1.28281
TM_M2012_134	-0.192716	-1.74944	-0.761505	-0.721034	-1.18073	-0.822263	-0.189843	0.655474	0.489629	0.513142	-0.104228	1.3796	-0.559556	-0.81067	1.29573	0.867407	-0.729274	-0.163383	1.06255	-1.30036
TM_M2012_135	0.00763656	-0.487205	-0.717339	-0.689018	-0.732397	-0.822263	0.00760944	-1.31201	0.647132	0.50973	-0.0337371	1.36915	-0.239291	-0.434415	1.31966	0.874803	-0.303762	0.364025	-0.885034	-0.755571
TM_M2012_136	0.113344	0.324187	-0.751738	-0.716751	-0.535121	-0.822263	0.286955	0.597793	0.696737	0.566368	0.0503029	1.36082	0.111242	-0.180178	1.31643	0.893026	-0.295981	0.730712	-0.885034	-0.473577
TM_M2012_137	0.445488	0.886649	-0.739282	-0.692144	-0.449875	-0.822263	0.529905	-1.31201	0.757136	0.593288	0.109599	1.36608	0.300777	0.238672	1.33441	-1.11691	-0.035927	1.02118	-0.885034	0.102924
TM_M2012_144	-0.153855	1.18532	1.4557	0.190056	0.18603	1.1023	0.313733	0.570293	0.333623	0.194044	-0.173635	-0.728465	0.802483	-0.129021	1.2146	0.638797	-0.0142656	-0.151098	1.11517	-0.849154
TM_M2012_148	-0.0913817	-0.776972	-0.339248	0.301851	0.207254	-0.822263	0.152698	0.589591	0.0529898	0.242034	-0.00983276	-0.728465	0.220019	-0.371451	-0.786578	0.589263	-0.4411	-0.126425	1.04629	-0.781835
TM_M2012_149	0.440333	0.368835	-0.309648	0.362151	0.623463	-0.822263	0.886334	-1.31201	0.40097	0.243905	0.0538194	-0.728465	0.406945	0.249896	1.17688	-1.11691	0.13233	0.363099	1.1591	-0.413871
TM_M2012_150	0.198648	-0.29472	-0.59121	-0.274253	0.400257	-0.822263	0.51141	0.663918	0.727512	0.342196	0.194083	-0.728465	-0.26622	-0.363004	1.29898	0.782216	-0.146534	-0.185735	1.11129	-0.539939
TM_M2012_151	0.947362	0.107139	-0.0952407	-0.0962236	0.911777	-0.822263	1.10452	0.719513	1.88098	0.524077	0.486793	1.28664	0.740977	0.286393	1.38478	0.868449	0.547185	0.108802	-0.885034	0.225211
TM_M2012_152	1.09133	0.322968	-0.117235	-0.331958	1.23239	-0.822263	0.129135	0.855528	1.65094	0.575383	0.598934	1.39265	0.567383	0.210305	1.34404	-1.11691	1.15098	-0.511549	1.19418	0.606138
TM_M2012_162	0.248297	1.44855	0.758603	0.671227	-0.144216	-0.822263	-0.313934	0.716013	1.61658	0.37524	1.32906	1.27318	0.420217	0.571058	-0.786578	0.828112	0.736187	-0.445239	-0.885034	0.395307
TM_M2012_163	-0.225177	0.459026	-1.0776	-0.927907	-0.338021	-0.822263	-1.10455	0.69658	1.18884	0.422964	1.16447	-0.728465	0.568492	-0.42321	-0.786578	0.851757	0.0833933	-1.0365	-0.885034	-0.379042
TM_M2012_164	0.552609	0.978048	-0.788456	-0.370541	0.337011	-0.822263	-0.413944	0.689327	1.54876	0.468282	1.35678	-0.728465	-0.0796498	-0.119811	-0.786578	0.818504	0.681259	-0.0244358	-0.885034	0.0878652
TM_M2012_165	1.16998	1.11281	-0.561505	-1.66373	0.673155	-0.822263	0.363407	0.713295	1.86579	0.441726	1.42161	-0.728465	-0.123954	0.579947	-0.786578	0.801448	1.0691	0.391724	-0.885034	0.394242
TM_M2012_166	1.2011	1.18472	-0.121538	-0.767948	0.916234	-0.822263	0.403179	0.64432	1.7394	0.4605	1.28888	-0.728465	-0.508206	0.392779	1.21683	0.771186	0.874181	0.466919	-0.885034	0.524916
TM_M2012_168	2.29577	1.88462	0.331243	-0.535096	1.39376	-0.822263	1.38721	0.77968	1.61903	0.548017	0.595215	1.41788	1.72799	0.0971741	1.33221	0.953568	2.21691	0.852398	-0.885034	0.908354
TM_M2012_169	1.99231	0.497485	-0.751267	-1.1463	0.995048	-0.822263	0.834109	0.716992	0.875418	0.517348	0.413761	1.28142	0.94837	-0.292014	1.25463	-1.11691	1.94305	0.58073	-0.885034	0.543309
TM_M2012_170	2.21123	0.561602	-0.624398	-1.01788	1.29619	-0.822263	1.24122	0.665787	0.561573	0.495415	0.434942	1.25705	0.423934	-0.0743388	1.2677	0.82241	2.82646	0.947311	-0.885034	1.16853
TM_M2012_171	2.70442	1.1084	-0.433406	-1.06257	1.46652	-0.822263	1.64627	0.648487	0.583657	0.558944	0.543388	-0.728465	0.864154	0.546746	-0.786578	0.815471	2.98821	1.40768	-0.885034	1.46818
TM_M2012_172	2.03349	1.14602	-0.618965	-1.1877	1.3909	-0.822263	1.52985	0.615156	0.0683438	0.509367	0.349229	-0.728465	0.926781	0.0925182	-0.786578	0.795917	2.43656	1.28191	-0.885034	1.02705
TM_M2012_174	2.14732	1.15519	-0.892956	-0.84215	1.42602	-0.822263	1.14098	0.572796	-0.312706	0.43741	0.221244	-0.728465	0.858066	0.407806	1.1597	0.767594	2.23931	1.47195	-0.885034	1.16841
TM_M2012_175	0.688107	1.63358	0.277052	-0.0208958	-0.49966	-0.822263	0.155461	0.62571	0.514844	0.336677	0.676728	-0.728465	-0.477515	-0.21291	1.26724	-1.11691	0.617901	0.304555	1.08743	-0.119648
TM_M2012_176	0.852599	-0.109713	-1.07345	-1.064	-0.373619	-0.822263	0.34642	0.593689	0.675141	0.473578	0.670118	-0.728465	-1.55742	-0.688278	1.2541	0.782184	0.188583	0.634549	-0.885034	-0.162808
TM_M2012_177	1.71903	0.856217	-1.06311	-1.24341	0.100666	-0.822263	0.577378	0.634477	1.45432	0.408253	0.892444	-0.728465	-0.40789	0.297958	1.2766	0.788687	1.33272	0.815368	-0.885034	0.921386
TM_M2012_178	0.528961	0.569859	2.3818	1.51752	0.489832	1.08209	0.604466	0.787404	-0.517572	0.372157	-0.784497	-0.728465	0.394962	0.823581	-0.786578	0.855409	-1.20482	0.577758	-0.885034	-0.765906
TM_M2012_182	0.837025	-0.727392	0.747468	0.156841	0.678792	1.14129	0.747079	0.825922	-0.313356	0.422899	-0.495709	-0.728465	0.615502	1.09429	1.19398	0.792613	-1.01738	0.784811	1.08785	-0.270975
TM_M2012_183	1.03689	-0.477144	0.77343	0.520417	0.248215	-0.822263	0.894757	0.779655	-0.0886267	0.437988	-0.518316	-0.728465	0.400312	1.04832	1.16449	0.771502	-0.766259	0.734513	-0.885034	-0.190262
TM_M2012_184	1.53316	-0.207759	0.947213	0.480031	0.799678	-0.822263	1.41064	0.793397	0.34641	0.47952	-0.327629	1.2172	1.19873	1.72261	1.18473	-1.11691	-0.460719	1.14261	1.21576	0.374422
TM_M2012_185	1.55762	-0.0976199	0.809226	0.143741	0.792512	-0.822263	1.38187	0.681259	0.365554	0.489397	-0.299207	-0.728465	0.283308	1.61934	-0.786578	0.713792	-0.630861	1.3097	-0.885034	0.407124
TM_M2012_196	0.191855	1.6646	2.87996	1.97212	0.16302	-0.822263	-0.181393	1.25656	-0.210831	0.320392	0.906907	1.43382	1.09042	-0.423698	1.42613	0.495521	0.806662	-0.292841	-0.885034	0.402544
TM_M2012_197	0.200711	1.05444	1.50653	0.98896	0.299784	1.3334	-0.522092	1.45867	0.434622	0.501626	1.20056	1.58714	1.62291	-0.074787	1.38932	1.17056	1.175	-0.324005	1.2238	0.924292
TM_M2012_198	0.180059	1.34346	2.03143	1.55552	0.542603	-0.822263	-0.778421	1.22144	1.62157	0.716071	1.57263	1.58551	2.33769	0.0324309	1.46217	1.22255	1.92113	-0.328262	1.19771	1.29629
TM_M2012_199	0.290907	1.66009	2.36769	0.742709	1.78172	1.25622	-0.421821	1.2804	2.55028	0.836671	1.76672	1.65914	3.38795	0.437865	1.43292	1.18557	2.32738	-0.0641988	1.28299	1.87353
TM_M2012_200	-0.179154	1.87481	1.89699	1.36012	2.38176	-0.822263	-0.300454	1.2726	2.28805	0.786206	1.65886	1.57102	3.53115	0.121236	1.39194	1.10865	2.34289	0.0675166	1.22983	1.68918
TM_M2012_202	2.16047	2.62563	-0.0398805	0.644178	2.04823	-0.822263	1.66857	1.01774	1.63885	0.592736	1.33096	1.36884	1.67227	1.44334	1.3836	0.902399	2.24141	1.78832	1.22166	1.43316
TM_M2012_203	0.101939	1.88287	1.01968	0.988542	2.54732	-0.822263	-0.296849	1.249	1.8623	0.726028	1.56296	1.43427	2.66268	0.157708	1.41308	0.958386	2.52952	0.332586	1.17954	1.68981

## Sheet: Fig4b
	GELS	FA9	ZA2G	FIBA	S10A8	CO3	CYTC	CO8G	CD14	PLF4	CO9	A2MG	CXCL7	APOE	FIBB	THRB	VTNC	IGKC	APOA4	LV657
818_TOF1_AF_049_MKeller-PACovid_P2_C11	-0.0454232	0.495368	0.92728	-0.595377	-0.856267	-0.69921	0.336297	-1.20303	-0.718739	-1.74029	-0.719919	0.342537	-1.49118	-1.00931	-1.38661	-0.342516	-0.537597	1.28313	1.80578	-0.548571
818_TOF1_AF_055_MKeller-PACovid_P1_G8	0.543982	0.343565	-0.690729	-0.177622	-0.856267	0.36883	-1.88893	0.423691	0.287219	0.709929	0.135474	-0.613107	0.61329	0.756956	-0.0671493	0.920114	0.408704	0.332232	-0.233137	-0.548571
818_TOF1_AF_053_MKeller-PACovid_P1_B3	-0.121337	0.394064	0.395586	-0.317851	0.875499	-1.38416	-1.88893	1.19928	-7.72324	1.18242	-0.221812	-0.0706292	2.32214	0.323476	-0.315155	0.732132	-0.261208	0.163458	0.0709831	-0.548571
818_TOF1_AF_065_MKeller-PACovid_P2_H9	1.60321	0.350376	0.756931	-0.827157	-0.856267	-1.37034	-1.88893	1.42021	-0.619552	0.696149	-1.42823	0.522797	0.675944	-0.526176	-0.676081	-0.209354	-0.291642	-0.0383749	1.88538	2.08339
818_TOF1_AF_021_MKeller-PACovid_P1_H1	0.459217	-2.88742	-0.743816	-0.448538	0.734069	-1.70498	-1.88893	-0.39037	-0.891875	-1.74029	-1.50369	1.24498	0.613664	-1.5638	-1.32995	-0.205328	-0.926717	-0.27848	0.773625	-0.548571
818_TOF1_AF_079_MKeller-PACovid_P1_H2	0.348664	0.397045	-0.896244	-0.368362	-0.856267	-0.493698	0.328188	0.285871	-0.129427	0.786956	0.110864	1.19568	0.766861	-1.19622	-0.580306	0.484484	-0.0236061	0.0377621	0.293594	-0.548571
818_TOF1_AF_056_MKeller-PACovid_P2_F9	0.589695	-2.88742	-0.679248	0.429016	-0.856267	-0.448302	0.414635	0.0852238	-0.120613	0.541518	0.506115	0.710813	0.26092	-0.427201	0.625783	0.702225	0.277007	-0.183111	0.571728	-0.548571
818_TOF1_AF_091_MKeller-PACovid_P2_H11	0.459988	-2.88742	0.220005	-1.29877	-0.856267	-0.738515	0.469277	-0.837835	-0.561625	0.424177	-1.04781	0.434946	0.266406	0.827238	-0.911685	0.448913	0.224352	0.0981757	0.789246	-0.548571
818_TOF1_AF_114_MKeller-PACovid_P1_H6	0.540884	0.30739	-0.0808408	-0.355418	-0.856267	0.462566	0.341281	-0.647561	-0.866028	0.727524	-0.673501	-0.334521	1.38371	-0.2155	-0.303934	0.996665	0.00485368	0.298914	0.208523	-0.548571
818_TOF1_AF_042_MKeller-PACovid_P1_B5	0.1627	0.225979	0.384332	0.210272	-0.856267	0.458606	0.32479	0.390173	-0.424624	0.247406	0.0275771	-0.393977	-0.728812	-0.644669	-0.163866	0.451104	-0.195268	0.106753	-0.255586	2.0195
818_TOF1_AF_137_MKeller-PACovid_P2_H5	-2.72835	0.249706	-0.237329	0.101627	-0.856267	-0.000305006	0.0914299	0.274085	0.108492	0.444303	0.603828	0.639757	0.161226	-1.82889	0.227066	-0.367127	-0.421476	-0.890424	-0.269246	-0.548571
818_TOF1_AF_109_MKeller-PACovid_P2_D9	1.40206	0.658081	-0.888877	-0.0243293	-0.856267	0.491534	-1.88893	0.761334	-1.06209	0.736615	-1.44946	-0.39637	1.06557	1.65939	-0.497051	1.01756	1.51946	-0.81273	1.44403	-0.548571
818_TOF1_AF_133_MKeller-PACovid_P1_F10	2.15696	-2.88742	0.212862	-0.60779	-0.856267	-2.3436	0.366907	-1.97976	-0.886777	0.547811	-1.78446	0.0705322	0.81812	0.710845	-1.01857	0.61946	-1.19016	0.163214	0.874909	-0.548571
818_TOF1_AF_112_MKeller-PACovid_P1_C8	-0.246144	0.0846297	1.02774	-3.75281	-0.856267	0.863217	0.374717	-0.155622	-0.775563	0.454162	-0.986772	-1.48136	-0.31251	0.230697	-0.622857	0.945895	0.168723	-0.162505	0.698267	-0.548571
818_TOF1_AF_029_MKeller-PACovid_P2_G10	0.354564	0.140974	0.314363	0.0663431	-0.856267	1.69503	-1.88893	-1.06723	-0.349702	-1.74029	-1.91353	-1.12678	-0.22127	1.11891	-0.289137	1.41851	0.330049	0.404362	-0.931172	-0.548571
818_TOF1_AF_043_MKeller-PACovid_P2_G1	0.923732	0.347498	1.87609	-3.75281	-0.856267	0.269393	0.668602	0.279124	-0.0831793	0.751629	-0.827716	0.385564	0.805487	1.28842	-0.429307	0.780892	-1.42931	0.193281	1.15398	1.8973
818_TOF1_AF_011_MKeller-PACovid_P1_G7	1.47813	0.119245	-0.0486311	-3.75281	-0.856267	-1.06056	0.433478	0.555284	-0.263119	0.60888	-1.87941	0.411851	0.488308	0.942346	-1.0371	0.726421	-0.738915	1.37236	0.929515	-0.548571
818_TOF1_AF_066_MKeller-PACovid_P1_D10	0.287349	0.757149	0.254645	-0.819209	0.641797	-0.282924	0.696535	0.0192039	0.30334	0.805779	-0.0698506	0.291476	1.66811	-0.499427	0.0179683	-0.337642	0.201092	1.2731	0.746297	-0.548571
818_TOF1_AF_016_MKeller-PACovid_P2_H10	0.935787	0.0819999	1.01935	0.0625315	-0.856267	0.563501	0.0626158	-1.63075	-0.986105	0.511237	-0.40121	0.872452	-0.00737322	-2.13263	-0.777083	0.971121	-0.0615086	-1.29171	1.57364	-0.548571
818_TOF1_AF_067_MKeller-PACovid_P2_B8	0.376254	0.359027	0.425272	0.197826	0.90403	0.773962	0.558888	0.626408	0.243778	1.13252	0.0897918	0.879576	1.49065	-0.489894	0.29322	0.412292	0.209362	0.487548	1.95803	1.76965
818_TOF1_AF_140_MKeller-PACovid_P1_E7	0.349578	0.281794	0.295016	-0.049485	-0.856267	1.18903	0.369726	-0.765335	0.537456	0.54263	0.099278	-0.669497	-0.135688	0.302171	-0.103582	-0.217107	-0.128367	0.730574	-0.394046	1.72239
818_TOF1_AF_013_MKeller-PACovid_P1_H12	0.11469	0.203574	1.22216	-0.568104	-0.856267	-0.661424	-1.88893	-0.701135	-0.700429	0.677818	-1.44661	2.00796	-0.138335	0.995797	-1.20498	1.67525	0.21842	-0.0250528	0.600216	-0.548571
818_TOF1_AF_033_MKeller-PACovid_P2_A4	1.50037	-0.114448	-1.01735	-0.0965615	0.83785	0.570149	0.470662	1.16108	0.240469	0.796601	0.0599862	-0.068205	1.15343	-0.476613	-0.918389	1.67282	0.448387	0.852654	-0.596769	-0.548571
818_TOF1_AF_031_MKeller-PACovid_P2_E1	0.40547	0.067103	-1.53549	0.467613	1.19747	-3.26452	0.453835	-1.28638	0.0430709	0.867316	1.10462	0.94211	1.41354	-0.178522	0.0933524	-0.696346	0.225932	-0.301422	0.43838	-0.548571
818_TOF1_AF_128_MKeller-PACovid_P1_G12	0.715151	0.403919	-0.763039	-0.422146	-0.856267	1.0405	0.442019	-1.20436	-0.753962	0.539795	-1.28031	-0.00516067	-0.0647883	-0.182849	-0.739888	0.497601	0.399111	1.04654	-0.321089	-0.548571
818_TOF1_AF_146_MKeller-PACovid_P1_G10	-0.953995	-0.0660855	-0.647571	0.0338838	0.768808	1.22712	0.259823	-0.22419	-0.00401679	-1.74029	0.286732	0.667242	-0.774025	-0.495986	0.113939	-0.010525	-0.396669	-0.59978	-0.557632	-0.548571
818_TOF1_AF_127_MKeller-PACovid_P2_F11	-0.0651976	-2.88742	-1.3921	0.0760539	-0.856267	-1.34639	0.0208816	-0.762954	-0.429869	-1.74029	-0.0196168	2.22391	0.248658	-2.64776	-0.337066	-1.86026	-1.56277	-0.949833	0.0566714	-0.548571
818_TOF1_AF_089_MKeller-PACovid_P1_A6	0.783262	0.330349	-0.2985	-0.61535	-0.856267	-1.08561	0.420064	0.0755379	0.0161159	0.274582	-0.937524	-0.292522	0.160419	0.192335	-0.655079	0.253521	-0.736596	0.286969	0.690355	-0.548571
818_TOF1_AF_159_MKeller-PACovid_P1_E12	0.348542	0.239156	-2.36068	0.472005	0.777391	0.404035	0.325512	1.30446	0.291933	-1.74029	0.262837	-1.15965	-0.352392	-0.624165	0.529166	0.129874	1.12548	0.756937	-0.6974	-0.548571
818_TOF1_AF_160_MKeller-PACovid_P2_D7	1.03207	0.0956833	0.221709	-0.254679	-0.856267	-0.324973	0.441977	-0.178417	0.300463	0.733298	1.07076	0.0977012	0.553741	-1.77805	0.14451	0.132421	-1.19403	0.715985	0.126593	-0.548571
818_TOF1_AF_071_MKeller-PACovid_P2_F6	-0.0540264	-0.297789	-1.07237	-0.345457	0.51464	-0.532437	0.49897	1.16928	0.0171246	0.516679	0.240911	-0.180494	0.95611	1.23864	-0.892428	0.943733	0.340984	0.182437	0.0867747	-0.548571
818_TOF1_AF_111_MKeller-PACovid_P1_H7	0.222064	0.340317	1.72564	-0.0840895	0.768364	1.55479	0.441149	0.772982	-0.411292	0.529937	0.568469	-0.787912	0.544849	-0.453226	-1.34347	1.24798	0.904833	-0.500557	-0.56079	-0.548571
818_TOF1_AF_047_MKeller-PACovid_P1_F3	0.815632	0.00102304	0.496497	-0.293436	-0.856267	-0.0437786	0.600026	-0.894577	0.0518245	-1.74029	-0.652776	1.74343	0.0553647	0.517965	-0.680274	0.898207	-0.707763	-1.64861	1.31912	-0.548571
818_TOF1_AF_092_MKeller-PACovid_P2_C1	1.5942	0.18927	0.814337	-0.367647	-0.856267	-0.466313	0.493693	-0.0534807	-0.295726	-1.74029	-2.6865	1.08329	-0.60023	-0.320105	-0.557336	-0.339915	-1.75956	-0.859211	1.33038	-0.548571
818_TOF1_AF_027_MKeller-PACovid_P2_H4	0.0767885	0.283404	0.751227	0.424128	0.746748	1.33291	0.593322	-0.371116	0.171319	0.476507	1.17519	-0.076891	-0.960234	0.126428	0.372581	1.1454	-0.175554	-0.209462	-0.740841	-0.548571
818_TOF1_AF_019_MKeller-PACovid_P1_A8	-0.416142	0.379244	-0.229811	-0.158745	0.94529	0.120357	-1.88893	-1.20066	0.0295333	0.524481	-0.354524	0.475892	-0.944933	-1.0171	-0.289154	1.65056	-0.734677	1.53804	-0.917824	-0.548571
818_TOF1_AF_102_MKeller-PACovid_P1_G4	0.167447	-0.0220569	-1.29806	-0.289821	-0.856267	0.309111	-1.88893	0.214133	-0.177386	0.510767	-1.19754	-0.635328	-0.269813	-0.586844	-0.604173	-1.22828	0.117146	0.118072	-0.731794	-0.548571
818_TOF1_AF_012_MKeller-PACovid_P2_B7	0.821713	-0.272851	-0.307986	-0.810587	-0.856267	-1.06384	0.328407	0.0728724	-0.705617	-1.74029	-2.80631	-0.401734	-2.23676	-0.8702	-1.52873	0.520421	0.190334	0.776119	1.1699	-0.548571
818_TOF1_AF_086_MKeller-PACovid_P2_G4	0.210121	-0.000262574	-1.66032	-0.544589	-0.856267	-1.34232	0.212501	-0.398622	-0.577273	-1.74029	-0.643087	1.10888	-0.884505	-0.283227	-1.15447	0.258189	2.33648	-1.08211	0.632125	-0.548571
818_TOF1_AF_025_MKeller-PACovid_P1_D9	-0.160899	0.624644	-0.482421	0.162201	-0.856267	0.634285	0.464942	-1.04873	0.662947	0.736692	0.442809	0.481379	0.483077	0.368599	0.473646	1.19252	0.112656	0.430706	-0.348029	-0.548571
818_TOF1_AF_081_MKeller-PACovid_P1_D2	1.09095	0.427877	-0.962579	0.235695	2.10795	1.55004	0.583022	2.42213	0.704801	0.494821	1.00711	-0.81119	0.13699	-0.793511	1.17377	-0.199026	1.79458	-1.11019	-0.538009	-0.548571
818_TOF1_AF_110_MKeller-PACovid_P2_H6	0.319502	0.384045	1.52377	0.0371943	-0.856267	-0.0768544	0.608812	-1.37896	-0.0146423	0.496682	-0.644496	-0.335685	0.160771	0.478383	-0.413175	0.653192	-0.00189206	-0.475113	1.07878	1.99738
818_TOF1_AF_143_MKeller-PACovid_P2_G5	1.04675	0.185932	-0.227627	-0.262741	-0.856267	-1.56428	-1.88893	-0.457826	-0.96349	-1.74029	-1.70722	0.391037	0.63213	0.447489	-0.582583	1.34219	-0.493745	1.27624	1.17865	-0.548571
818_TOF1_AF_145_MKeller-PACovid_P1_E10	-0.244253	-0.00833422	-0.721444	-0.242445	1.81527	0.205329	0.419616	0.790948	-0.321339	0.597261	0.719459	0.478866	1.35123	-0.223469	-0.616148	0.608322	-2.08768	1.06805	-0.939476	-0.548571
818_TOF1_AF_009_MKeller-PACovid_P1_F7	0.14062	0.302456	0.415357	-0.182432	-0.856267	-1.60271	0.478687	-1.36122	0.112577	0.466478	0.300638	0.491211	0.106038	-1.36622	-0.438961	-0.0154216	-0.519539	-0.809929	0.677271	-0.548571
818_TOF1_AF_129_MKeller-PACovid_P2_C10	1.00808	0.362397	0.75011	-1.39949	-0.856267	-1.70244	0.55346	-0.955936	-0.645458	-1.74029	-1.15172	1.52257	0.201737	0.840542	-1.37534	0.376881	-1.37677	-0.34988	1.64937	-0.548571
818_TOF1_AF_080_MKeller-PACovid_P2_B2	0.0149811	-0.312255	-2.0031	1.85115	0.928553	-0.645257	0.466828	-0.0840974	0.883512	0.353974	0.485705	0.814382	0.0946869	-0.147119	2.3941	-0.574221	0.0919362	-0.306822	-1.51767	-0.548571
818_TOF1_AF_120_MKeller-PACovid_P1_A9	-0.352395	-2.88742	-0.79538	0.380083	-0.856267	-0.750556	0.246855	0.474785	0.16533	0.343968	0.725148	-1.21715	-0.36323	-0.308158	0.600599	-0.147043	0.52775	0.0888805	-0.363352	-0.548571
818_TOF1_AF_152_MKeller-PACovid_P1_A2	-0.0599861	0.436536	-1.32153	0.00964987	-0.856267	0.254121	-1.88893	1.055	0.771014	0.617905	0.814045	-0.325559	0.128325	-0.274584	0.607885	0.274606	1.345	-0.39132	-0.0477461	-0.548571
818_TOF1_AF_149_MKeller-PACovid_P2_B1	2.04503	-0.22075	0.181768	-3.75281	-0.856267	-0.259233	0.179112	0.0968695	-0.840123	0.681204	-1.8056	-0.871829	0.584241	0.630665	-1.04045	1.65551	0.112615	-0.25083	1.33075	-0.548571
818_TOF1_AF_105_MKeller-PACovid_P2_H8	0.0746275	0.0153824	-2.62539	0.136497	0.589162	-0.417762	0.500815	0.0779479	0.0842372	-1.74029	-0.319717	1.69986	-1.38893	-0.509562	-0.167975	-0.858309	-0.448693	0.18044	-1.08972	-0.548571
818_TOF1_AF_060_MKeller-PACovid_P1_F5	-0.954898	0.395783	0.763354	0.136182	-0.856267	0.590898	-1.88893	-1.52907	-0.355791	0.462905	-0.0423501	-0.155894	-0.980413	0.411452	-0.894927	0.76432	-0.298394	0.115126	-0.798263	-0.548571
818_TOF1_AF_093_MKeller-PACovid_P1_F8	0.234011	0.19648	-0.230226	0.486996	-0.856267	-0.419825	0.953345	0.584073	0.26695	0.69145	1.35449	-0.0127092	-0.591446	0.336775	0.576002	-1.86514	0.380898	0.357972	1.08484	-0.548571
818_TOF1_AF_103_MKeller-PACovid_P2_E4	-0.553514	-2.88742	0.546407	0.138683	0.530303	-0.205564	0.771354	-0.847305	-0.985561	0.456911	-1.57832	1.79268	0.827913	0.150106	-1.26686	-0.508721	0.329558	1.79391	0.377166	1.66383
818_TOF1_AF_155_MKeller-PACovid_P2_H12	-1.26037	0.574645	0.368997	-0.196168	1.47678	0.101692	0.409078	-0.757959	-0.77549	-1.74029	-0.587939	0.728322	0.697379	-0.0817236	-0.207855	0.284241	-0.741571	1.11274	-0.56458	-0.548571
818_TOF1_AF_130_MKeller-PACovid_P1_B4	-0.809223	0.0450162	1.35272	-0.605334	-0.856267	0.439267	0.50163	-0.158178	-0.603856	0.626354	-1.04629	0.00900579	1.1864	1.8983	-0.524747	1.34612	-0.664566	-1.9732	0.988766	-0.548571
818_TOF1_AF_061_MKeller-PACovid_P1_D8	0.675412	0.331495	-0.100785	0.323331	0.771848	-2.14222	0.381445	1.28777	0.554741	0.387233	1.07413	1.58554	0.442698	-2.27428	0.390546	-0.912907	0.150512	1.57911	-0.136208	1.56047
818_TOF1_AF_024_MKeller-PACovid_P2_D4	0.130329	0.100981	-1.26054	-0.436722	-0.856267	0.236696	-1.88893	1.20449	0.33718	-1.74029	0.498314	0.0674847	-0.69243	-0.608608	-0.163946	-0.810675	-0.171252	0.696384	-0.305583	-0.548571
818_TOF1_AF_040_MKeller-PACovid_P2_G7	-0.129856	0.492977	-0.450414	0.988304	-0.856267	0.433366	0.404604	-0.0395845	1.16335	0.259725	0.759778	-0.424472	-0.765893	-0.64752	0.957539	0.212441	-0.319519	1.46864	-0.234342	1.73375
818_TOF1_AF_017_MKeller-PACovid_P1_D1	0.395289	0.761981	1.08552	0.244795	-0.856267	1.96754	0.553277	-0.583062	-0.444596	-1.74029	-0.0248268	-1.37942	-1.43765	0.486932	-0.802673	1.41477	1.56299	-0.0679092	-0.508834	1.71129
818_TOF1_AF_058_MKeller-PACovid_P1_G9	0.102918	0.2739	2.36771	0.571949	-0.856267	-0.854927	1.28351	-0.0714132	0.159414	-1.74029	1.511	-0.17654	-4.30683	-0.112508	0.582928	-0.680617	1.84768	-2.73389	1.21252	-0.548571
818_TOF1_AF_048_MKeller-PACovid_P2_C12	0.0670574	0.752808	0.465426	0.280322	-0.856267	0.153823	0.552776	0.512962	0.368491	0.0185739	1.25335	-1.0215	-0.00698778	-0.482672	0.272995	-0.714631	0.438211	0.00076482	0.153615	-0.548571
818_TOF1_AF_052_MKeller-PACovid_P2_F8	0.578082	0.363614	-0.208276	0.469898	0.736879	1.01608	0.607387	0.169661	-0.106482	0.562124	1.25098	0.539681	-0.0435856	-1.07121	0.441997	0.654968	1.24505	-0.168726	-0.356365	-0.548571
818_TOF1_AF_059_MKeller-PACovid_P2_C8	0.749238	0.568092	-1.26611	0.0345932	0.811007	1.02685	-1.88893	1.17968	-0.135099	0.645836	-0.0504125	1.47046	1.21014	-0.334169	0.989374	-0.208936	1.1725	-0.0590393	0.770314	1.80794
818_TOF1_AF_075_MKeller-PACovid_P2_H3	1.26949	0.178474	-1.24693	-0.746156	-0.856267	-0.758158	0.417072	-0.33179	-1.14911	0.49107	-1.08746	1.95639	-1.35297	0.734611	-0.721026	0.216712	-1.73826	0.254813	-0.210769	1.50446
818_TOF1_AF_078_MKeller-PACovid_P2_F7	0.819681	0.609597	0.606064	0.38773	1.8155	0.590025	0.843221	0.610089	0.060753	0.509543	-0.828726	0.891698	0.29757	-0.675454	0.52137	0.163613	0.0520628	-0.891932	0.125978	1.74108
818_TOF1_AF_087_MKeller-PACovid_P1_C2	0.214052	0.254175	-0.739063	0.127302	1.0019	0.578123	0.24772	0.0286038	-0.179574	0.334386	-0.374226	0.227769	0.118446	-0.0313235	0.606817	0.439314	1.4866	0.282786	0.685031	1.82359
818_TOF1_AF_090_MKeller-PACovid_P2_B3	1.36934	0.0317666	-0.728751	0.0801063	-0.856267	-0.551416	0.54112	-0.190782	-0.270826	0.545281	0.344827	0.663707	0.148106	-0.592213	0.221489	0.603154	0.292138	-0.204253	0.504282	-0.548571
818_TOF1_AF_097_MKeller-PACovid_P2_E12	0.192696	-2.88742	-0.280701	0.60219	-0.856267	0.407345	0.382495	-1.89001	0.248138	-1.74029	-0.128351	-0.150543	0.410801	-0.789748	-0.0215399	-0.471467	-2.27003	0.561069	-1.00954	-0.548571
818_TOF1_AF_099_MKeller-PACovid_P1_G2	-0.281014	0.283846	0.315698	1.06341	1.04262	-0.320522	0.635574	0.41984	0.904211	0.471136	0.80337	-0.681797	-0.0356021	-0.367451	2.48453	-1.37325	-1.22742	-0.983514	1.17898	-0.548571
818_TOF1_AF_115_MKeller-PACovid_P1_H3	0.0379947	0.795705	0.702462	1.0869	0.851149	0.997716	0.393194	0.417144	0.173804	0.589575	0.74728	-2.06693	-0.35393	-0.0540545	1.54727	0.336539	0.231304	-0.404438	-0.401853	-0.548571
818_TOF1_AF_121_MKeller-PACovid_P2_A3	-1.32666	-2.88742	0.0445773	1.0388	-0.856267	0.643351	-1.88893	-0.562184	0.620928	0.554815	0.196977	-0.271222	0.0940573	-0.394524	0.950248	-1.68032	-0.0178501	-0.929994	-0.292379	-0.548571
818_TOF1_AF_122_MKeller-PACovid_P2_B6	0.579799	0.362033	-1.39653	-0.728323	-0.856267	0.45873	-1.88893	-0.00280128	-0.590264	0.632778	-0.685147	1.60934	0.0640765	0.380833	-1.06573	0.429094	0.153801	0.697486	0.585711	1.79198
818_TOF1_AF_123_MKeller-PACovid_P2_F2	0.0592985	-0.00706358	-1.33749	0.0523324	-0.856267	0.364545	0.339456	-0.610893	0.126265	0.764236	1.11101	-1.74309	0.523517	-1.74891	-0.24725	0.786109	1.06677	-0.858889	-1.30708	-0.548571
818_TOF1_AF_136_MKeller-PACovid_P2_E2	0.307084	0.290891	-1.14443	0.606484	1.30226	1.17797	-1.88893	-0.870098	0.545909	0.62763	0.610997	-0.383217	0.466909	-0.642269	1.39972	1.20489	0.780529	0.254655	-0.760976	-0.548571
818_TOF1_AF_015_MKeller-PACovid_P1_A5	-1.74519	0.848425	1.16124	0.963115	1.13982	1.53345	0.998774	2.19459	0.949919	0.160324	1.18417	0.0842672	-0.0734747	1.36354	1.78745	-0.312854	0.0133661	1.09672	0.642212	-0.548571
818_TOF1_AF_018_MKeller-PACovid_P1_D7	-2.78952	0.775865	0.50818	0.584564	0.936377	0.075389	-1.88893	-1.12339	0.255936	0.134657	-0.684014	0.204646	-0.11494	-0.637617	0.828099	-2.73805	-2.17017	0.770198	-2.03954	-0.548571
818_TOF1_AF_028_MKeller-PACovid_P1_C6	-1.53245	0.386812	0.362761	1.82799	1.24517	-1.07974	0.904321	2.45088	1.16323	0.633828	1.52728	-1.50208	0.256752	1.27427	2.98559	-0.0160897	0.916172	0.0408031	-1.01512	-0.548571
818_TOF1_AF_036_MKeller-PACovid_P1_G6	-0.936141	0.33639	-0.0696561	1.67899	-0.856267	0.551374	0.332884	-0.850422	0.612706	0.628676	-0.873519	-3.18495	0.342797	0.645492	2.3941	-0.935945	-1.46939	-0.381307	-1.89845	1.81537
818_TOF1_AF_037_MKeller-PACovid_P1_F2	0.027986	0.366031	0.840572	0.005631	0.74031	0.967589	0.395678	-0.544226	0.32576	0.460981	1.16351	0.204747	-0.361348	0.671633	-0.973611	-1.18195	-0.45782	0.598166	-0.274829	-0.548571
818_TOF1_AF_050_MKeller-PACovid_P1_C12	-0.576978	0.435974	0.0361408	-0.498683	0.767028	1.19722	0.403261	1.83009	0.1079	0.55359	0.702183	0.613646	0.859982	0.360747	-1.06057	0.200625	-0.151651	-0.458723	0.419173	-0.548571
818_TOF1_AF_062_MKeller-PACovid_P2_C4	0.193334	0.504405	1.83429	0.048383	1.52361	2.78912	0.886441	1.43336	0.892433	0.646282	1.4345	-1.12606	0.22216	1.72473	-1.35426	1.44654	0.844768	0.232737	-1.56726	1.74946
818_TOF1_AF_068_MKeller-PACovid_P2_F12	0.0393194	0.330063	-0.282623	1.29406	-0.856267	0.159902	0.337699	-1.2999	0.731897	0.824133	-0.0676233	0.246538	1.40715	-0.117405	1.48229	-1.72006	-0.352197	0.242252	-1.2307	-0.548571
818_TOF1_AF_085_MKeller-PACovid_P2_C6	-2.12309	0.486316	1.09364	1.69162	0.518718	0.126162	0.783945	-0.691472	1.33083	-1.74029	0.731513	-1.82273	-1.16119	-0.293358	2.3146	-0.760949	0.237326	-0.170601	-0.398885	-0.548571
818_TOF1_AF_095_MKeller-PACovid_P2_G3	-1.20594	0.415703	-1.1675	0.577867	-0.856267	-0.132707	0.616505	0.68468	0.885276	0.700862	0.544077	-1.16256	0.744492	-0.640659	1.53091	-2.38444	1.52277	-0.313255	-1.93409	-0.548571
818_TOF1_AF_104_MKeller-PACovid_P1_H9	-1.52899	0.923261	-0.357585	-0.0368033	1.00986	-1.17991	0.760491	-0.212909	1.11114	-1.74029	1.2917	0.244105	-1.5743	3.46018	-1.68759	-2.22446	0.696006	1.84265	-2.17115	1.90855
818_TOF1_AF_116_MKeller-PACovid_P1_E3	-0.240015	0.422156	-0.869554	0.726762	1.25568	0.174088	-1.88893	1.22332	0.504237	-1.74029	1.09697	-1.29039	-0.102184	-0.439474	1.21395	-0.0399852	1.78311	-0.54036	-1.26412	-0.548571
818_TOF1_AF_117_MKeller-PACovid_P1_D5	-2.72156	0.250106	1.1974	0.796114	1.91718	-0.988607	0.623334	-0.569824	1.38899	-1.74029	0.61019	-2.13359	-4.30683	0.826186	0.31394	-1.69467	1.48646	-1.44917	0.518686	1.92181
818_TOF1_AF_124_MKeller-PACovid_P2_B9	-0.058898	0.263574	0.148811	0.602731	-0.856267	-0.15509	0.559655	-0.0874222	0.198481	0.363303	0.215494	1.0474	-0.612104	1.37684	-0.0245261	-0.615046	-0.169515	0.835578	-1.8422	2.10833
818_TOF1_AF_126_MKeller-PACovid_P1_A1	-2.01421	0.156962	-0.0349449	0.389321	0.823902	0.580058	0.518325	-0.943961	0.942922	0.221	0.0465545	-0.140634	-0.211572	0.685018	0.0515083	-1.15257	-2.60705	-0.604462	-1.91986	1.85258
818_TOF1_AF_134_MKeller-PACovid_P1_B2	-2.49215	0.767952	0.844258	1.70557	1.18798	-1.34013	1.09841	-1.35424	1.41848	0.0756283	0.755718	-1.55664	-0.514026	0.844812	2.49379	-2.61846	-1.69678	-0.811235	1.35735	-0.548571
818_TOF1_AF_135_MKeller-PACovid_P2_A11	0.642942	0.271252	2.35478	0.446694	1.5929	-0.0770568	0.939015	1.11007	0.771709	0.572325	0.850822	0.1702	0.50067	1.52938	-0.898336	0.363048	0.15997	2.06951	1.34415	1.57326
818_TOF1_AF_139_MKeller-PACovid_P1_E1	-0.0382449	0.918974	-0.734968	0.539251	1.47292	0.104572	0.47827	1.18684	0.471189	-1.74029	1.27145	-0.853438	-1.13092	0.666305	0.861759	0.119704	1.84849	-0.478908	-1.52604	-0.548571
818_TOF1_AF_142_MKeller-PACovid_P1_F1	-1.10359	0.702404	0.706843	0.365416	0.623691	0.43738	0.693672	1.15696	-0.216211	-1.74029	1.45636	-0.596277	-0.986643	-0.277992	-0.646164	-1.20796	0.106226	0.677558	1.03279	-0.548571
818_TOF1_AF_147_MKeller-PACovid_P1_H11	-0.922669	0.548878	0.645016	1.04059	-0.856267	0.815276	-1.88893	-0.150163	-0.145349	0.46278	1.02244	-0.83752	-0.737602	0.344578	-0.104083	-0.266207	0.0429633	-0.0566762	-1.59946	-0.548571
818_TOF1_AF_153_MKeller-PACovid_P2_A8	-1.32083	0.406396	2.24835	1.46634	0.917027	0.229507	0.591695	-2.30727	0.775211	0.722848	-0.110769	-0.529276	-0.0247481	3.15725	0.735923	-0.674028	0.358751	-5.02983	0.585555	-0.548571
818_TOF1_AF_154_MKeller-PACovid_P2_H2	-1.50949	0.672311	0.521	-0.0926227	-0.856267	-1.13664	-1.88893	1.67951	1.08567	0.601776	0.9334	-0.322084	0.0982289	-0.0613412	-0.104736	-0.366021	0.171278	1.20668	-0.427608	1.93408
818_TOF1_AF_158_MKeller-PACovid_P2_F10	-0.347157	0.475463	0.0894823	-0.0855488	1.8749	1.42612	0.603864	1.94027	0.983851	0.740638	1.06892	-0.923293	0.721437	0.471733	-0.0700646	-1.28373	1.79985	-1.95157	-1.12236	-0.548571
818_TOF1_AF_161_MKeller-PACovid_P1_D4	-0.235377	-2.88742	0.471775	0.440748	2.05444	0.330166	0.58078	0.507705	0.796639	0.543307	0.469802	0.114094	0.347216	-0.351506	0.285651	-0.714634	-1.88821	-0.00188902	-0.54023	-0.548571
