# Supplementary material for: Interpreting biologically informed neural networks for enhanced proteomic biomarker discovery and pathway analysis
Source: Nat Commun. 2023 Sep 2;14:5359. doi: 10.1038/s41467-023-41146-4 (PMC10475049; doi:10.1038/s41467-023-41146-4)
Supplement: Supplementary file 4 — Source Data [file 41467_2023_41146_MOESM4_ESM.zip › Source Data/Figure5.xlsx]

## Sheet: Figure5a
	Unnamed: 0.1	source	target	Unnamed: 0	value	type	source layer	target layer	normalized value	unique	fan_in	fan_out	fan_tot	nodes_in_upstream	nodes_in_downstream	nodes_in_SG	log(nodes_in_SG)	weighted_val_log
398	398	Adaptive Immune System	Immune System	11034.5	0.00878098	0.5	3	4	0.40804	TRUE	8	1	9	143	3	146	7.18982	0.00122131
420	420	Antigen processing-Cross presentation	Class I MHC mediated antigen processing & presentation	8966.5	0.00518556	0.5	1	2	0.0865188	TRUE	35	1	36	36	5	41	5.35755	0.000967897
424	424	Apoptosis	Programmed Cell Death	10884.5	0.00843089	0.5	3	4	0.391772	TRUE	4	1	5	45	3	48	5.58496	0.00150957
655	655	CD14	Antigen processing-Cross presentation	3428.5	0.0304231	0.5	0	1	0.0162588	TRUE	0	10	10	1	23	24	4.58496	0.00663541
656	656	CD14	Caspase activation via Death Receptors in the presence of ligand	3440.5	0.0304231	0.5	0	1	0.0162588	TRUE	0	10	10	1	23	24	4.58496	0.00663541
657	657	CD14	IRAK4 deficiency (TLR2/4)	3444.5	0.0304231	0.5	0	1	0.0162588	TRUE	0	10	10	1	23	24	4.58496	0.00663541
658	658	CD14	MyD88 deficiency (TLR2/4)	3442.5	0.0304231	0.5	0	1	0.0162588	TRUE	0	10	10	1	23	24	4.58496	0.00663541
659	659	CD14	Neutrophil degranulation	3446.5	0.0304231	0.5	0	1	0.0162588	TRUE	0	10	10	1	23	24	4.58496	0.00663541
660	660	CD14	Regulation of TLR by endogenous ligand	3438.5	0.0304231	0.5	0	1	0.0162588	TRUE	0	10	10	1	23	24	4.58496	0.00663541
661	661	CD14	Toll Like Receptor 2 (TLR2) Cascade	3436.5	0.0304231	0.5	0	1	0.0162588	TRUE	0	10	10	1	23	24	4.58496	0.00663541
662	662	CD14	Toll Like Receptor 4 (TLR4) Cascade	3430.5	0.0304231	0.5	0	1	0.0162588	TRUE	0	10	10	1	23	24	4.58496	0.00663541
663	663	CD14	Toll Like Receptor 7/8 (TLR7/8) Cascade	3434.5	0.0304231	0.5	0	1	0.0162588	TRUE	0	10	10	1	23	24	4.58496	0.00663541
664	664	CD14	Toll Like Receptor 9 (TLR9) Cascade	3432.5	0.0304231	0.5	0	1	0.0162588	TRUE	0	10	10	1	23	24	4.58496	0.00663541
918	918	Caspase activation via Death Receptors in the presence of ligand	Caspase activation via extrinsic apoptotic signalling pathway	9408.5	0.0107189	0.5	1	2	0.17884	TRUE	1	1	2	2	5	7	2.80735	0.00381814
919	919	Caspase activation via extrinsic apoptotic signalling pathway	Apoptosis	10636.5	0.00889565	0.5	2	3	0.231714	TRUE	1	1	2	3	4	7	2.80735	0.00316869
958	958	Class I MHC mediated antigen processing & presentation	Adaptive Immune System	10474.5	0.0037891	0.5	2	3	0.0986983	TRUE	3	1	4	42	4	46	5.52356	0.000685988
1068	1068	Disease	root	11134.5	0.0237385	0.5	4	5	2.643	TRUE	9	1	10	344	2	346	8.43463	0.00281441
1074	1074	Diseases associated with the TLR signaling cascade	Diseases of Immune System	10434.5	0.00875202	0.5	2	3	0.227972	TRUE	2	1	3	9	4	13	3.70044	0.00236513
1076	1076	Diseases of Immune System	Disease	10978.5	0.00494756	0.5	3	4	0.229906	TRUE	1	1	2	10	3	13	3.70044	0.00133702
2298	2298	IRAK4 deficiency (TLR2/4)	Diseases associated with the TLR signaling cascade	9426.5	0.00281269	0.5	1	2	0.0469285	TRUE	6	1	7	7	5	12	3.58496	0.00078458
2356	2356	Immune System	root	11114.5	0.0167816	0.5	4	5	1.86843	TRUE	3	1	4	400	2	402	8.65105	0.00193984
2371	2371	Innate Immune System	Immune System	10832.5	0.0158473	0.5	3	4	0.736402	TRUE	14	1	15	304	3	307	8.26209	0.00191807
3129	3129	MyD88 deficiency (TLR2/4)	Diseases associated with the TLR signaling cascade	9424.5	0.0086072	0.5	1	2	0.143607	TRUE	6	1	7	7	5	12	3.58496	0.00240092
3202	3202	Neutrophil degranulation	Innate Immune System	10690.5	0.00490875	0.5	2	3	0.127863	TRUE	127	2	129	127	4	131	7.03342	0.000697918
3203	3203	Neutrophil degranulation	Neutrophil degranulation	9840.5	0.00776714	0.5	1	2	0.129591	FALSE	127	2	129	127	4	131	7.03342	0.00110432
4427	4427	Programmed Cell Death	root	11110.5	0.00748676	0.5	4	5	0.833562	TRUE	2	1	3	53	2	55	5.78136	0.00129498
4742	4742	Regulation of TLR by endogenous ligand	Toll-like Receptor Cascades	9072.5	0.00376194	0.5	1	2	0.0627663	TRUE	8	1	9	9	5	14	3.80735	0.000988071
5363	5363	Toll Like Receptor 2 (TLR2) Cascade	Toll-like Receptor Cascades	9070.5	0.000701389	0.5	1	2	0.0117024	TRUE	9	1	10	10	5	15	3.90689	0.000179526
5365	5365	Toll Like Receptor 4 (TLR4) Cascade	Toll-like Receptor Cascades	9034.5	0.00103729	0.5	1	2	0.0173067	TRUE	10	1	11	11	5	16	4	0.000259322
5367	5367	Toll Like Receptor 7/8 (TLR7/8) Cascade	Toll-like Receptor Cascades	9054.5	0.000196021	0.5	1	2	0.00327052	TRUE	4	1	5	5	5	10	3.32193	5.90081e-05
5368	5368	Toll Like Receptor 9 (TLR9) Cascade	Toll-like Receptor Cascades	9046.5	0.00208541	0.5	1	2	0.0347941	TRUE	4	1	5	5	5	10	3.32193	0.000627771
5369	5369	Toll-like Receptor Cascades	Innate Immune System	10602.5	0.00305491	0.5	2	3	0.0795741	TRUE	9	1	10	24	4	28	4.80735	0.000635465

## Sheet: Figure5b
	Unnamed: 0.1	source	target	Unnamed: 0	value	type	source layer	target layer	normalized value	unique	fan_in	fan_out	fan_tot	nodes_in_upstream	nodes_in_downstream	nodes_in_SG	log(nodes_in_SG)	weighted_val_log
207	207	ALBU	HDL remodeling	2192.5	0.0195908	0.5	0	1	0.0104698	TRUE	0	10	10	1	30	31	4.9542	0.00395439
237	237	ANGL3	Assembly of active LPL and LIPC lipase complexes	8902.5	0.000618564	0.5	0	1	0.000330576	TRUE	0	2	2	1	10	11	3.45943	0.000178805
250	250	APOA	LDL remodeling	3424.5	0.00509315	0.5	0	1	0.00272191	TRUE	0	1	1	1	6	7	2.80735	0.00181422
254	254	APOA1	Chylomicron remodeling	1876.5	0.0613695	0.5	0	1	0.0327974	TRUE	0	17	17	1	44	45	5.49185	0.0111746
258	258	APOA1	HDL remodeling	1878.5	0.0613695	0.5	0	1	0.0327974	TRUE	0	17	17	1	44	45	5.49185	0.0111746
269	269	APOA2	Chylomicron remodeling	1928.5	0.0475362	0.5	0	1	0.0254045	TRUE	0	6	6	1	21	22	4.45943	0.0106597
275	275	APOA4	Assembly of active LPL and LIPC lipase complexes	2974.5	0.0325825	0.5	0	1	0.0174129	TRUE	0	5	5	1	17	18	4.16993	0.00781368
277	277	APOA4	Chylomicron remodeling	2976.5	0.0325825	0.5	0	1	0.0174129	TRUE	0	5	5	1	17	18	4.16993	0.00781368
282	282	APOB	Chylomicron remodeling	2328.5	0.0702893	0.5	0	1	0.0375643	TRUE	0	18	18	1	43	44	5.45943	0.0128748
285	285	APOB	LDL remodeling	2330.5	0.0702893	0.5	0	1	0.0375643	TRUE	0	18	18	1	43	44	5.45943	0.0128748
300	300	APOC2	Assembly of active LPL and LIPC lipase complexes	1944.5	0.0141961	0.5	0	1	0.00758674	TRUE	0	6	6	1	20	21	4.39232	0.00323203
302	302	APOC2	Chylomicron remodeling	1946.5	0.0141961	0.5	0	1	0.00758674	TRUE	0	6	6	1	20	21	4.39232	0.00323203
303	303	APOC2	HDL remodeling	1948.5	0.0141961	0.5	0	1	0.00758674	TRUE	0	6	6	1	20	21	4.39232	0.00323203
307	307	APOC3	Chylomicron remodeling	1956.5	0.00798886	0.5	0	1	0.00426944	TRUE	0	4	4	1	15	16	4	0.00199721
308	308	APOC3	HDL remodeling	1958.5	0.00798886	0.5	0	1	0.00426944	TRUE	0	4	4	1	15	16	4	0.00199721
318	318	APOE	Chylomicron remodeling	1906.5	0.00149886	0.5	0	1	0.000801029	TRUE	0	12	12	1	36	37	5.20945	0.00028772
319	319	APOE	HDL remodeling	1908.5	0.00149886	0.5	0	1	0.000801029	TRUE	0	12	12	1	36	37	5.20945	0.00028772
327	327	APOF	LDL remodeling	7974.5	0.00488659	0.5	0	1	0.00261151	TRUE	0	1	1	1	6	7	2.80735	0.00174064
436	436	Assembly of active LPL and LIPC lipase complexes	Plasma lipoprotein remodeling	9638.5	0.00485931	0.5	1	2	0.0810755	TRUE	3	1	4	4	5	9	3.16993	0.00153294
702	702	CETP	HDL remodeling	3890.5	0.0100931	0.5	0	1	0.00539402	TRUE	0	3	3	1	11	12	3.58496	0.00281541
703	703	CETP	LDL remodeling	3888.5	0.0100931	0.5	0	1	0.00539402	TRUE	0	3	3	1	11	12	3.58496	0.00281541
952	952	Chylomicron remodeling	Plasma lipoprotein remodeling	9640.5	0.00542762	0.5	1	2	0.0905575	TRUE	7	1	8	8	5	13	3.70044	0.00146675
1784	1784	HDL remodeling	Plasma lipoprotein remodeling	9644.5	0.00440482	0.5	1	2	0.0734925	TRUE	7	1	8	8	5	13	3.70044	0.00119035
2728	2728	LCAT	HDL remodeling	2370.5	7.30203e-05	0.5	0	1	3.90238e-05	TRUE	0	1	1	1	6	7	2.80735	2.60104e-05
2733	2733	LDL remodeling	Plasma lipoprotein remodeling	9642.5	0.00732	0.5	1	2	0.122131	TRUE	5	1	6	6	5	11	3.45943	0.00211595
3301	3301	PDIA1	LDL remodeling	3042.5	0.00571315	0.5	0	1	0.00305324	TRUE	0	8	8	1	24	25	4.64386	0.00123026

## Sheet: Figure5c
	Unnamed: 0.1	source	target	Unnamed: 0	value	type	source layer	target layer	normalized value	unique	fan_in	fan_out	fan_tot	nodes_in_upstream	nodes_in_downstream	nodes_in_SG	log(Nodes in SG)	weighted_val_log
94	94	Amyloid fiber formation	Amyloid fiber formation	2179.5	0.0204091	0.5	1.5	2.5	0.303242	FALSE	9	2	11	9	3	12	3.58496	0.00569299
95	95	Amyloid fiber formation	Metabolism of proteins	2384.5	0.0165029	0.5	3	4	0.48081	TRUE	9	2	11	9	3	12	3.58496	0.00460336
99	99	Apoptosis	Programmed Cell Death	2336.5	0.0195212	0.5	3	4	0.568747	TRUE	2	1	3	7	3	10	3.32193	0.00587646
100	100	Apoptotic cleavage of cellular proteins	Apoptotic execution phase	1866.5	0.0298563	0.5	1	2	0.373509	TRUE	1	1	2	2	5	7	2.80735	0.010635
101	101	Apoptotic execution phase	Apoptosis	2204.5	0.0220934	0.5	2	3	0.388973	TRUE	1	1	2	3	4	7	2.80735	0.00786984
327	327	GELS	Amyloid fiber formation	1546.5	0.108847	0.5	0	1	0.0599795	TRUE	0	4	4	1	14	15	3.90689	0.0278603
328	328	GELS	Apoptotic cleavage of cellular proteins	1542.5	0.108847	0.5	0	1	0.0599795	TRUE	0	4	4	1	14	15	3.90689	0.0278603
329	329	GELS	Neutrophil degranulation	1544.5	0.108847	0.5	0	1	0.0599795	TRUE	0	4	4	1	14	15	3.90689	0.0278603
330	330	GELS	Sensory processing of sound by outer hair cells of the cochlea	1548.5	0.108847	0.5	0	1	0.0599795	TRUE	0	4	4	1	14	15	3.90689	0.0278603
590	590	Immune System	root	2464.5	0.035042	0.5	4	5	2.46722	TRUE	3	1	4	119	2	121	6.91886	0.0050647
595	595	Innate Immune System	Immune System	2446.5	0.0590583	0.5	3	4	1.72066	TRUE	8	1	9	104	3	107	6.74147	0.00876046
988	988	Metabolism of proteins	root	2490.5	0.0261694	0.5	4	5	1.84253	TRUE	4	1	5	36	2	38	5.24793	0.00498662
1002	1002	Neutrophil degranulation	Innate Immune System	2302.5	0.0425898	0.5	2	3	0.749828	TRUE	17	2	19	17	4	21	4.39232	0.00969643
1003	1003	Neutrophil degranulation	Neutrophil degranulation	2078.5	0.0590888	0.5	1	2	0.739215	FALSE	17	2	19	17	4	21	4.39232	0.0134528
1062	1062	Programmed Cell Death	root	2466.5	0.0135026	0.5	4	5	0.950686	TRUE	1	1	2	8	2	10	3.32193	0.00406469
1134	1134	Sensory Perception	root	2470.5	0.00763624	0.5	4	5	0.537649	TRUE	2	1	3	10	2	12	3.58496	0.00213007
1135	1135	Sensory processing of sound	Sensory Perception	2432.5	0.010682	0.5	3	4	0.31122	TRUE	1	1	2	3	3	6	2.58496	0.00413238
1136	1136	Sensory processing of sound by outer hair cells of the cochlea	Sensory processing of sound	2148.5	0.0153896	0.5	2	3	0.270946	TRUE	2	2	4	2	4	6	2.58496	0.00595351
1137	1137	Sensory processing of sound by outer hair cells of the cochlea	Sensory processing of sound by outer hair cells of the cochlea	2140.5	0.0177933	0.5	1	2	0.222598	FALSE	2	2	4	2	4	6	2.58496	0.00688338
