# Supplementary material for: Interpreting biologically informed neural networks for enhanced proteomic biomarker discovery and pathway analysis
Source: Nat Commun. 2023 Sep 2;14:5359. doi: 10.1038/s41467-023-41146-4 (PMC10475049; doi:10.1038/s41467-023-41146-4)
Supplement: Supplementary file 4 — Source Data [file 41467_2023_41146_MOESM4_ESM.zip › Source Data/Figure6.xlsx]

## Sheet: figure 6a
	source	target	type	source layer	target layer	value_0	value_1	value_2	value_3	value_4	value_5	value_6	value_7	value_8	value_9	value_mean	values_std	value	source ID	target ID	loop
0	Gal-9_0	Interleukin-2 family signaling_1	0	0	1	0.00129053	0.00797261	0.000445607	0.00134697	0.000752037	0.00087166	0.0129778	0.00172235	0.003766	5.55793e-05	0.00312012	0.00395969	0.00312012	O00182	R-HSA-451927	FALSE
1	Gal-9_0	Interleukin-2 family signaling_1	1	0	1	0.000666225	0.0022453	0.00630035	0.000124599	2.35939e-05	0.000523324	0.00234158	0.000619302	0.000240373	1.53258e-05	0.00131	0.00185022	0.00131	O00182	R-HSA-451927	FALSE
2	Gal-9_0	Interleukin-2 family signaling_1	2	0	1	0.0019343	0.0134359	0.00825606	0.0021135	0.00160734	0.000522605	0.0102725	0.00196242	0.00308526	0.000463734	0.00436535	0.0043393	0.00436535	O00182	R-HSA-451927	FALSE
3	TNFRSF10A_0	Caspase activation via Death Receptors in the presence of ligand_1	0	0	1	0.244769	0.104528	0.312077	0.238794	0.267797	0.239598	0.325631	0.667294	0.306052	0.0463003	0.275284	0.156106	0.275284	O00220	R-HSA-140534	FALSE
4	TNFRSF10A_0	Caspase activation via Death Receptors in the presence of ligand_1	1	0	1	0.220252	0.169984	0.243704	0.206967	0.485801	0.310767	0.405894	0.432668	0.257622	0.531173	0.326483	0.121146	0.326483	O00220	R-HSA-140534	FALSE
5	TNFRSF10A_0	Caspase activation via Death Receptors in the presence of ligand_1	2	0	1	0.00432454	0.0814375	0.0125341	0.026733	0.125433	0.0478532	0.0325603	0.119056	0.0434155	0.271999	0.0765347	0.0762059	0.0765347	O00220	R-HSA-140534	FALSE
6	TNFRSF10A_0	Transcriptional Regulation by TP53_1	0	0	1	0.244769	0.104528	0.312077	0.238794	0.267797	0.239598	0.325631	0.667294	0.306052	0.0463003	0.275284	0.156106	0.275284	O00220	R-HSA-3700989	FALSE
7	TNFRSF10A_0	Transcriptional Regulation by TP53_1	1	0	1	0.220252	0.169984	0.243704	0.206967	0.485801	0.310767	0.405894	0.432668	0.257622	0.531173	0.326483	0.121146	0.326483	O00220	R-HSA-3700989	FALSE
8	TNFRSF10A_0	Transcriptional Regulation by TP53_1	2	0	1	0.00432454	0.0814375	0.0125341	0.026733	0.125433	0.0478532	0.0325603	0.119056	0.0434155	0.271999	0.0765347	0.0762059	0.0765347	O00220	R-HSA-3700989	FALSE
9	TNFRSF10A_0	Regulation of necroptotic cell death_1	0	0	1	0.244769	0.104528	0.312077	0.238794	0.267797	0.239598	0.325631	0.667294	0.306052	0.0463003	0.275284	0.156106	0.275284	O00220	R-HSA-5675482	FALSE
10	TNFRSF10A_0	Regulation of necroptotic cell death_1	1	0	1	0.220252	0.169984	0.243704	0.206967	0.485801	0.310767	0.405894	0.432668	0.257622	0.531173	0.326483	0.121146	0.326483	O00220	R-HSA-5675482	FALSE
11	TNFRSF10A_0	Regulation of necroptotic cell death_1	2	0	1	0.00432454	0.0814375	0.0125341	0.026733	0.125433	0.0478532	0.0325603	0.119056	0.0434155	0.271999	0.0765347	0.0762059	0.0765347	O00220	R-HSA-5675482	FALSE
12	TNFRSF10A_0	TRAIL signaling_1	0	0	1	0.244769	0.104528	0.312077	0.238794	0.267797	0.239598	0.325631	0.667294	0.306052	0.0463003	0.275284	0.156106	0.275284	O00220	R-HSA-75158	FALSE
13	TNFRSF10A_0	TRAIL signaling_1	1	0	1	0.220252	0.169984	0.243704	0.206967	0.485801	0.310767	0.405894	0.432668	0.257622	0.531173	0.326483	0.121146	0.326483	O00220	R-HSA-75158	FALSE
14	TNFRSF10A_0	TRAIL signaling_1	2	0	1	0.00432454	0.0814375	0.0125341	0.026733	0.125433	0.0478532	0.0325603	0.119056	0.0434155	0.271999	0.0765347	0.0762059	0.0765347	O00220	R-HSA-75158	FALSE
15	AGRP_0	FOXO-mediated transcription_1	0	0	1	0.0157814	0.0204048	0.0606203	0.00996505	0.0387024	0.0274968	0.0217801	0.0273009	0.00595224	0.00521333	0.0233217	0.0159272	0.0233217	O00253	R-HSA-9614085	FALSE
16	AGRP_0	FOXO-mediated transcription_1	1	0	1	0.0945348	0.113648	0.067753	0.0825035	0.0338256	0.0064127	0.0122238	0.0210442	0.0044323	0.003946	0.0440324	0.0395908	0.0440324	O00253	R-HSA-9614085	FALSE
17	AGRP_0	FOXO-mediated transcription_1	2	0	1	0.025691	0.0184158	0.08105	0.0442588	0.0518034	0.024087	0.0059788	0.019547	0.000634454	0.00682428	0.0278291	0.0234758	0.0278291	O00253	R-HSA-9614085	FALSE
18	OPG_0	TNFs bind their physiological receptors_1	0	0	1	0.000655179	0.00137175	0.000345342	0.000231066	0.00119067	0.000280668	0.00141664	0.0014178	0.00927638	0.000163863	0.00163494	0.00259509	0.00163494	O00300	R-HSA-5669034	FALSE
19	OPG_0	TNFs bind their physiological receptors_1	1	0	1	0.000338231	0.000386323	0.00488272	2.13743e-05	3.73554e-05	0.000168506	0.000255604	0.000509795	0.000592084	4.51846e-05	0.000723718	0.00139911	0.000723718	O00300	R-HSA-5669034	FALSE
20	OPG_0	TNFs bind their physiological receptors_1	2	0	1	0.000982013	0.00231175	0.00639838	0.000362559	0.00254484	0.000168275	0.00112133	0.00161542	0.00759958	0.00136722	0.00244714	0.00239768	0.00244714	O00300	R-HSA-5669034	FALSE
21	CXCL11_0	Class A/1 (Rhodopsin-like receptors)_1	0	0	1	0.00456607	0.0518437	0.0586756	0.0288333	0.0582368	0.0472679	0.0111261	0.0591006	0.110352	0.079708	0.050971	0.0296239	0.050971	O14625	R-HSA-373076	FALSE
22	CXCL11_0	Class A/1 (Rhodopsin-like receptors)_1	1	0	1	0.0169074	0.0603225	0.0259954	0.0449141	0.0422054	0.0398719	0.0401824	0.0519331	0.146304	0.106242	0.0574878	0.0373418	0.0574878	O14625	R-HSA-373076	FALSE
23	CXCL11_0	Class A/1 (Rhodopsin-like receptors)_1	2	0	1	0.0136167	0.00222843	0.0130122	0.0234772	0.0252894	0.0100938	0.0215784	0.00253824	0.0750903	0.0278585	0.0214783	0.0198138	0.0214783	O14625	R-HSA-373076	FALSE
24	CXCL11_0	G alpha (i) signalling events_1	0	0	1	0.00456607	0.0518437	0.0586756	0.0288333	0.0582368	0.0472679	0.0111261	0.0591006	0.110352	0.079708	0.050971	0.0296239	0.050971	O14625	R-HSA-418594	FALSE
25	CXCL11_0	G alpha (i) signalling events_1	1	0	1	0.0169074	0.0603225	0.0259954	0.0449141	0.0422054	0.0398719	0.0401824	0.0519331	0.146304	0.106242	0.0574878	0.0373418	0.0574878	O14625	R-HSA-418594	FALSE
26	CXCL11_0	G alpha (i) signalling events_1	2	0	1	0.0136167	0.00222843	0.0130122	0.0234772	0.0252894	0.0100938	0.0215784	0.00253824	0.0750903	0.0278585	0.0214783	0.0198138	0.0214783	O14625	R-HSA-418594	FALSE
27	TRAIL-R2_0	Caspase activation via Death Receptors in the presence of ligand_1	0	0	1	0.504328	0.29718	0.550096	0.459458	0.4354	0.378963	0.552926	1.04654	0.695197	0.0854396	0.500552	0.239915	0.500552	O14763	R-HSA-140534	FALSE
28	TRAIL-R2_0	Caspase activation via Death Receptors in the presence of ligand_1	1	0	1	0.494635	0.538636	0.438736	0.501137	0.693552	0.533982	0.592195	0.696088	0.563441	0.62575	0.567815	0.0804316	0.567815	O14763	R-HSA-140534	FALSE
29	TRAIL-R2_0	Caspase activation via Death Receptors in the presence of ligand_1	2	0	1	0.0113257	0.210291	0.0431281	0.0910372	0.137836	0.123941	0.0416277	0.250857	0.0441031	0.239344	0.119349	0.0838506	0.119349	O14763	R-HSA-140534	FALSE
30	TRAIL-R2_0	Transcriptional Regulation by TP53_1	0	0	1	0.504328	0.29718	0.550096	0.459458	0.4354	0.378963	0.552926	1.04654	0.695197	0.0854396	0.500552	0.239915	0.500552	O14763	R-HSA-3700989	FALSE
31	TRAIL-R2_0	Transcriptional Regulation by TP53_1	1	0	1	0.494635	0.538636	0.438736	0.501137	0.693552	0.533982	0.592195	0.696088	0.563441	0.62575	0.567815	0.0804316	0.567815	O14763	R-HSA-3700989	FALSE
32	TRAIL-R2_0	Transcriptional Regulation by TP53_1	2	0	1	0.0113257	0.210291	0.0431281	0.0910372	0.137836	0.123941	0.0416277	0.250857	0.0441031	0.239344	0.119349	0.0838506	0.119349	O14763	R-HSA-3700989	FALSE
33	TRAIL-R2_0	Regulation of necroptotic cell death_1	0	0	1	0.504328	0.29718	0.550096	0.459458	0.4354	0.378963	0.552926	1.04654	0.695197	0.0854396	0.500552	0.239915	0.500552	O14763	R-HSA-5675482	FALSE
34	TRAIL-R2_0	Regulation of necroptotic cell death_1	1	0	1	0.494635	0.538636	0.438736	0.501137	0.693552	0.533982	0.592195	0.696088	0.563441	0.62575	0.567815	0.0804316	0.567815	O14763	R-HSA-5675482	FALSE
35	TRAIL-R2_0	Regulation of necroptotic cell death_1	2	0	1	0.0113257	0.210291	0.0431281	0.0910372	0.137836	0.123941	0.0416277	0.250857	0.0441031	0.239344	0.119349	0.0838506	0.119349	O14763	R-HSA-5675482	FALSE
36	TRAIL-R2_0	TRAIL signaling_1	0	0	1	0.504328	0.29718	0.550096	0.459458	0.4354	0.378963	0.552926	1.04654	0.695197	0.0854396	0.500552	0.239915	0.500552	O14763	R-HSA-75158	FALSE
37	TRAIL-R2_0	TRAIL signaling_1	1	0	1	0.494635	0.538636	0.438736	0.501137	0.693552	0.533982	0.592195	0.696088	0.563441	0.62575	0.567815	0.0804316	0.567815	O14763	R-HSA-75158	FALSE
38	TRAIL-R2_0	TRAIL signaling_1	2	0	1	0.0113257	0.210291	0.0431281	0.0910372	0.137836	0.123941	0.0416277	0.250857	0.0441031	0.239344	0.119349	0.0838506	0.119349	O14763	R-HSA-75158	FALSE
39	TRANCE_0	TNFs bind their physiological receptors_1	0	0	1	0.0189706	0.00191092	0.000764008	0.00747709	0.00530307	0.000257613	0.00715068	0.000269452	0.0229467	0.00325372	0.00683039	0.00754994	0.00683039	O14788	R-HSA-5669034	FALSE
40	TRANCE_0	TNFs bind their physiological receptors_1	1	0	1	0.00979344	0.000538165	0.0108022	0.000691655	0.000166375	0.000154665	0.00129019	9.68863e-05	0.00146462	0.000897199	0.00258954	0.00388568	0.00258954	O14788	R-HSA-5669034	FALSE
41	TRANCE_0	TNFs bind their physiological receptors_1	2	0	1	0.0284341	0.00322038	0.0141553	0.0117321	0.0113343	0.000154452	0.00566005	0.00030701	0.0187988	0.0271479	0.0120944	0.00972189	0.0120944	O14788	R-HSA-5669034	FALSE
42	TRANCE_0	TNF receptor superfamily (TNFSF) members mediating non-canonical NF-kB pathway_1	0	0	1	0.0189706	0.00191092	0.000764008	0.00747709	0.00530307	0.000257613	0.00715068	0.000269452	0.0229467	0.00325372	0.00683039	0.00754994	0.00683039	O14788	R-HSA-5676594	FALSE
43	TRANCE_0	TNF receptor superfamily (TNFSF) members mediating non-canonical NF-kB pathway_1	1	0	1	0.00979344	0.000538165	0.0108022	0.000691655	0.000166375	0.000154665	0.00129019	9.68863e-05	0.00146462	0.000897199	0.00258954	0.00388568	0.00258954	O14788	R-HSA-5676594	FALSE
44	TRANCE_0	TNF receptor superfamily (TNFSF) members mediating non-canonical NF-kB pathway_1	2	0	1	0.0284341	0.00322038	0.0141553	0.0117321	0.0113343	0.000154452	0.00566005	0.00030701	0.0187988	0.0271479	0.0120944	0.00972189	0.0120944	O14788	R-HSA-5676594	FALSE
45	TNFRSF10C_0	Transcriptional Regulation by TP53_1	0	0	1	0.000782052	0.00496642	0.00242096	0.00254737	0.00627105	0.00154186	0.00206945	0.0282633	0.0555979	0.0554843	0.0159945	0.0211987	0.0159945	O14798	R-HSA-3700989	FALSE
46	TNFRSF10C_0	Transcriptional Regulation by TP53_1	1	0	1	0.00468469	0.0276614	0.00270582	0.0210904	0.00548086	0.000359588	0.00116145	0.0217859	0.0414006	0.0419964	0.0168327	0.0154586	0.0168327	O14798	R-HSA-3700989	FALSE
47	TNFRSF10C_0	Transcriptional Regulation by TP53_1	2	0	1	0.00127312	0.00448231	0.00323685	0.0113139	0.00839384	0.00135066	0.000568079	0.020236	0.00592622	0.0726293	0.012941	0.0206827	0.012941	O14798	R-HSA-3700989	FALSE
48	TNFRSF13B_0	TNFs bind their physiological receptors_1	0	0	1	0.00522763	0.0358203	0.00204653	0.00479624	0.00470923	0.00613438	0.00689569	0.00165399	0.0554858	0.0122319	0.0135002	0.0168922	0.0135002	O14836	R-HSA-5669034	FALSE
49	TNFRSF13B_0	TNFs bind their physiological receptors_1	1	0	1	0.00269872	0.010088	0.0289356	0.000443668	0.000147744	0.00368294	0.00124419	0.000594722	0.00354149	0.00337289	0.00547499	0.00828351	0.00547499	O14836	R-HSA-5669034	FALSE
50	TNFRSF13B_0	TNFs bind their physiological receptors_1	2	0	1	0.00783542	0.0603663	0.0379175	0.00752566	0.0100651	0.00367788	0.00545821	0.00188453	0.0454562	0.102058	0.0282245	0.031407	0.0282245	O14836	R-HSA-5669034	FALSE
51	AXIN1_0	Beta-catenin phosphorylation cascade_1	0	0	1	0.0591397	0.0339455	0.0482579	0.0315152	0.0420281	0.0354473	0.0279872	0.0310122	0.0474193	0.00551183	0.0362264	0.0137666	0.0362264	O15169	R-HSA-196299	FALSE
52	AXIN1_0	Beta-catenin phosphorylation cascade_1	1	0	1	0.0824266	0.107468	0.0531944	0.082011	0.0347829	0.00791547	0.0188581	0.00902415	0.0315134	0.00508999	0.0432284	0.0345551	0.0432284	O15169	R-HSA-196299	FALSE
53	AXIN1_0	Beta-catenin phosphorylation cascade_1	2	0	1	0.0472755	0.0108191	0.0861919	0.047479	0.0406485	0.0313308	0.00960475	0.0123357	0.00293397	0.00310934	0.0291729	0.0253405	0.0291729	O15169	R-HSA-196299	FALSE
54	AXIN1_0	Degradation of AXIN_1	0	0	1	0.0591397	0.0339455	0.0482579	0.0315152	0.0420281	0.0354473	0.0279872	0.0310122	0.0474193	0.00551183	0.0362264	0.0137666	0.0362264	O15169	R-HSA-4641257	FALSE
55	AXIN1_0	Degradation of AXIN_1	1	0	1	0.0824266	0.107468	0.0531944	0.082011	0.0347829	0.00791547	0.0188581	0.00902415	0.0315134	0.00508999	0.0432284	0.0345551	0.0432284	O15169	R-HSA-4641257	FALSE
56	AXIN1_0	Degradation of AXIN_1	2	0	1	0.0472755	0.0108191	0.0861919	0.047479	0.0406485	0.0313308	0.00960475	0.0123357	0.00293397	0.00310934	0.0291729	0.0253405	0.0291729	O15169	R-HSA-4641257	FALSE
57	AXIN1_0	Disassembly of the destruction complex and recruitment of AXIN to the membrane_1	0	0	1	0.0591397	0.0339455	0.0482579	0.0315152	0.0420281	0.0354473	0.0279872	0.0310122	0.0474193	0.00551183	0.0362264	0.0137666	0.0362264	O15169	R-HSA-4641262	FALSE
58	AXIN1_0	Disassembly of the destruction complex and recruitment of AXIN to the membrane_1	1	0	1	0.0824266	0.107468	0.0531944	0.082011	0.0347829	0.00791547	0.0188581	0.00902415	0.0315134	0.00508999	0.0432284	0.0345551	0.0432284	O15169	R-HSA-4641262	FALSE
59	AXIN1_0	Disassembly of the destruction complex and recruitment of AXIN to the membrane_1	2	0	1	0.0472755	0.0108191	0.0861919	0.047479	0.0406485	0.0313308	0.00960475	0.0123357	0.00293397	0.00310934	0.0291729	0.0253405	0.0291729	O15169	R-HSA-4641262	FALSE
60	AXIN1_0	Transcriptional regulation by RUNX1_1	0	0	1	0.0591397	0.0339455	0.0482579	0.0315152	0.0420281	0.0354473	0.0279872	0.0310122	0.0474193	0.00551183	0.0362264	0.0137666	0.0362264	O15169	R-HSA-8878171	FALSE
61	AXIN1_0	Transcriptional regulation by RUNX1_1	1	0	1	0.0824266	0.107468	0.0531944	0.082011	0.0347829	0.00791547	0.0188581	0.00902415	0.0315134	0.00508999	0.0432284	0.0345551	0.0432284	O15169	R-HSA-8878171	FALSE
62	AXIN1_0	Transcriptional regulation by RUNX1_1	2	0	1	0.0472755	0.0108191	0.0861919	0.047479	0.0406485	0.0313308	0.00960475	0.0123357	0.00293397	0.00310934	0.0291729	0.0253405	0.0291729	O15169	R-HSA-8878171	FALSE
63	AXIN1_0	Signaling by AXIN mutants_1	0	0	1	0.0591397	0.0339455	0.0482579	0.0315152	0.0420281	0.0354473	0.0279872	0.0310122	0.0474193	0.00551183	0.0362264	0.0137666	0.0362264	O15169	R-HSA-4839735	FALSE
64	AXIN1_0	Signaling by AXIN mutants_1	1	0	1	0.0824266	0.107468	0.0531944	0.082011	0.0347829	0.00791547	0.0188581	0.00902415	0.0315134	0.00508999	0.0432284	0.0345551	0.0432284	O15169	R-HSA-4839735	FALSE
65	AXIN1_0	Signaling by AXIN mutants_1	2	0	1	0.0472755	0.0108191	0.0861919	0.047479	0.0406485	0.0313308	0.00960475	0.0123357	0.00293397	0.00310934	0.0291729	0.0253405	0.0291729	O15169	R-HSA-4839735	FALSE
66	AXIN1_0	Signaling by CTNNB1 phospho-site mutants_1	0	0	1	0.0591397	0.0339455	0.0482579	0.0315152	0.0420281	0.0354473	0.0279872	0.0310122	0.0474193	0.00551183	0.0362264	0.0137666	0.0362264	O15169	R-HSA-4839743	FALSE
67	AXIN1_0	Signaling by CTNNB1 phospho-site mutants_1	1	0	1	0.0824266	0.107468	0.0531944	0.082011	0.0347829	0.00791547	0.0188581	0.00902415	0.0315134	0.00508999	0.0432284	0.0345551	0.0432284	O15169	R-HSA-4839743	FALSE
68	AXIN1_0	Signaling by CTNNB1 phospho-site mutants_1	2	0	1	0.0472755	0.0108191	0.0861919	0.047479	0.0406485	0.0313308	0.00960475	0.0123357	0.00293397	0.00310934	0.0291729	0.0253405	0.0291729	O15169	R-HSA-4839743	FALSE
69	AXIN1_0	Signaling by APC mutants_1	0	0	1	0.0591397	0.0339455	0.0482579	0.0315152	0.0420281	0.0354473	0.0279872	0.0310122	0.0474193	0.00551183	0.0362264	0.0137666	0.0362264	O15169	R-HSA-4839744	FALSE
70	AXIN1_0	Signaling by APC mutants_1	1	0	1	0.0824266	0.107468	0.0531944	0.082011	0.0347829	0.00791547	0.0188581	0.00902415	0.0315134	0.00508999	0.0432284	0.0345551	0.0432284	O15169	R-HSA-4839744	FALSE
71	AXIN1_0	Signaling by APC mutants_1	2	0	1	0.0472755	0.0108191	0.0861919	0.047479	0.0406485	0.0313308	0.00960475	0.0123357	0.00293397	0.00310934	0.0291729	0.0253405	0.0291729	O15169	R-HSA-4839744	FALSE
72	AXIN1_0	Signaling by AMER1 mutants_1	0	0	1	0.0591397	0.0339455	0.0482579	0.0315152	0.0420281	0.0354473	0.0279872	0.0310122	0.0474193	0.00551183	0.0362264	0.0137666	0.0362264	O15169	R-HSA-4839748	FALSE
73	AXIN1_0	Signaling by AMER1 mutants_1	1	0	1	0.0824266	0.107468	0.0531944	0.082011	0.0347829	0.00791547	0.0188581	0.00902415	0.0315134	0.00508999	0.0432284	0.0345551	0.0432284	O15169	R-HSA-4839748	FALSE
74	AXIN1_0	Signaling by AMER1 mutants_1	2	0	1	0.0472755	0.0108191	0.0861919	0.047479	0.0406485	0.0313308	0.00960475	0.0123357	0.00293397	0.00310934	0.0291729	0.0253405	0.0291729	O15169	R-HSA-4839748	FALSE
75	AXIN1_0	Signaling by GSK3beta mutants_1	0	0	1	0.0591397	0.0339455	0.0482579	0.0315152	0.0420281	0.0354473	0.0279872	0.0310122	0.0474193	0.00551183	0.0362264	0.0137666	0.0362264	O15169	R-HSA-5339716	FALSE
76	AXIN1_0	Signaling by GSK3beta mutants_1	1	0	1	0.0824266	0.107468	0.0531944	0.082011	0.0347829	0.00791547	0.0188581	0.00902415	0.0315134	0.00508999	0.0432284	0.0345551	0.0432284	O15169	R-HSA-5339716	FALSE
77	AXIN1_0	Signaling by GSK3beta mutants_1	2	0	1	0.0472755	0.0108191	0.0861919	0.047479	0.0406485	0.0313308	0.00960475	0.0123357	0.00293397	0.00310934	0.0291729	0.0253405	0.0291729	O15169	R-HSA-5339716	FALSE
78	AXIN1_0	Ub-specific processing proteases_1	0	0	1	0.0591397	0.0339455	0.0482579	0.0315152	0.0420281	0.0354473	0.0279872	0.0310122	0.0474193	0.00551183	0.0362264	0.0137666	0.0362264	O15169	R-HSA-5689880	FALSE
79	AXIN1_0	Ub-specific processing proteases_1	1	0	1	0.0824266	0.107468	0.0531944	0.082011	0.0347829	0.00791547	0.0188581	0.00902415	0.0315134	0.00508999	0.0432284	0.0345551	0.0432284	O15169	R-HSA-5689880	FALSE
80	AXIN1_0	Ub-specific processing proteases_1	2	0	1	0.0472755	0.0108191	0.0861919	0.047479	0.0406485	0.0313308	0.00960475	0.0123357	0.00293397	0.00310934	0.0291729	0.0253405	0.0291729	O15169	R-HSA-5689880	FALSE
81	AXIN1_0	Estrogen-dependent gene expression_1	0	0	1	0.0591397	0.0339455	0.0482579	0.0315152	0.0420281	0.0354473	0.0279872	0.0310122	0.0474193	0.00551183	0.0362264	0.0137666	0.0362264	O15169	R-HSA-9018519	FALSE
82	AXIN1_0	Estrogen-dependent gene expression_1	1	0	1	0.0824266	0.107468	0.0531944	0.082011	0.0347829	0.00791547	0.0188581	0.00902415	0.0315134	0.00508999	0.0432284	0.0345551	0.0432284	O15169	R-HSA-9018519	FALSE
83	AXIN1_0	Estrogen-dependent gene expression_1	2	0	1	0.0472755	0.0108191	0.0861919	0.047479	0.0406485	0.0313308	0.00960475	0.0123357	0.00293397	0.00310934	0.0291729	0.0253405	0.0291729	O15169	R-HSA-9018519	FALSE
84	CCL25_0	Class A/1 (Rhodopsin-like receptors)_1	0	0	1	0.0030732	0.00122662	0.00312399	0.0429244	0.0650149	0.0251419	0.00732257	0.0642883	0.0592006	0.0561826	0.0327499	0.026162	0.0327499	O15444	R-HSA-373076	FALSE
85	CCL25_0	Class A/1 (Rhodopsin-like receptors)_1	1	0	1	0.0113796	0.00142723	0.00138404	0.0668641	0.0471177	0.021208	0.0264459	0.0564917	0.0784876	0.074885	0.0385691	0.0283851	0.0385691	O15444	R-HSA-373076	FALSE
86	CCL25_0	Class A/1 (Rhodopsin-like receptors)_1	2	0	1	0.00916474	5.27247e-05	0.000692794	0.0349507	0.0282328	0.00536892	0.0142018	0.00276104	0.0402837	0.0196362	0.0155345	0.0139154	0.0155345	O15444	R-HSA-373076	FALSE
87	CCL25_0	G alpha (i) signalling events_1	0	0	1	0.0030732	0.00122662	0.00312399	0.0429244	0.0650149	0.0251419	0.00732257	0.0642883	0.0592006	0.0561826	0.0327499	0.026162	0.0327499	O15444	R-HSA-418594	FALSE
88	CCL25_0	G alpha (i) signalling events_1	1	0	1	0.0113796	0.00142723	0.00138404	0.0668641	0.0471177	0.021208	0.0264459	0.0564917	0.0784876	0.074885	0.0385691	0.0283851	0.0385691	O15444	R-HSA-418594	FALSE
89	CCL25_0	G alpha (i) signalling events_1	2	0	1	0.00916474	5.27247e-05	0.000692794	0.0349507	0.0282328	0.00536892	0.0142018	0.00276104	0.0402837	0.0196362	0.0155345	0.0139154	0.0155345	O15444	R-HSA-418594	FALSE
90	CCL16_0	Class A/1 (Rhodopsin-like receptors)_1	0	0	1	0.000419592	0.0312234	0.0722676	0.0191351	0.0325913	0.0122922	0.015786	0.0231843	0.0197258	0.0179463	0.0244572	0.018148	0.0244572	O15467	R-HSA-373076	FALSE
91	CCL16_0	Class A/1 (Rhodopsin-like receptors)_1	1	0	1	0.00155368	0.0363298	0.0320172	0.0298071	0.0236196	0.0103689	0.0570119	0.0203726	0.0261523	0.0239204	0.0261153	0.0141515	0.0261153	O15467	R-HSA-373076	FALSE
92	CCL16_0	Class A/1 (Rhodopsin-like receptors)_1	2	0	1	0.00125129	0.00134209	0.0160265	0.0155805	0.0141528	0.00262494	0.0306161	0.000995714	0.0134226	0.00627237	0.0102285	0.00906524	0.0102285	O15467	R-HSA-373076	FALSE
93	CCL16_0	G alpha (i) signalling events_1	0	0	1	0.000419592	0.0312234	0.0722676	0.0191351	0.0325913	0.0122922	0.015786	0.0231843	0.0197258	0.0179463	0.0244572	0.018148	0.0244572	O15467	R-HSA-418594	FALSE
94	CCL16_0	G alpha (i) signalling events_1	1	0	1	0.00155368	0.0363298	0.0320172	0.0298071	0.0236196	0.0103689	0.0570119	0.0203726	0.0261523	0.0239204	0.0261153	0.0141515	0.0261153	O15467	R-HSA-418594	FALSE
95	CCL16_0	G alpha (i) signalling events_1	2	0	1	0.00125129	0.00134209	0.0160265	0.0155805	0.0141528	0.00262494	0.0306161	0.000995714	0.0134226	0.00627237	0.0102285	0.00906524	0.0102285	O15467	R-HSA-418594	FALSE
96	TWEAK_0	TNF receptor superfamily (TNFSF) members mediating non-canonical NF-kB pathway_1	0	0	1	0.0510857	0.0343809	0.00928261	0.00603316	0.071181	0.018869	0.00767713	0.0099758	0.00721259	0.000169176	0.0215867	0.0221083	0.0215867	O43508	R-HSA-5676594	FALSE
97	TWEAK_0	TNF receptor superfamily (TNFSF) members mediating non-canonical NF-kB pathway_1	1	0	1	0.0263726	0.00968259	0.131245	0.000558087	0.00223319	0.0113285	0.00138518	0.00358698	0.000460358	4.66495e-05	0.0186899	0.0383015	0.0186899	O43508	R-HSA-5676594	FALSE
98	TWEAK_0	TNF receptor superfamily (TNFSF) members mediating non-canonical NF-kB pathway_1	2	0	1	0.0765696	0.0579406	0.171985	0.00946648	0.152136	0.0113129	0.00607676	0.0113663	0.00590884	0.00141154	0.0504174	0.060783	0.0504174	O43508	R-HSA-5676594	FALSE
99	TNFSF14_0	TNFs bind their physiological receptors_1	0	0	1	0.00630236	0.0149275	0.000532578	0.00186209	0.000592935	0.00681744	0.00201829	0.00213078	0.00452895	0.0103143	0.00500272	0.00445384	0.00500272	O43557	R-HSA-5669034	FALSE
100	TNFSF14_0	TNFs bind their physiological receptors_1	1	0	1	0.00325355	0.00420397	0.00753002	0.000172249	1.86024e-05	0.00409303	0.000364159	0.000766161	0.000289069	0.00284413	0.00235349	0.00235045	0.00235349	O43557	R-HSA-5669034	FALSE
101	TNFSF14_0	TNFs bind their physiological receptors_1	2	0	1	0.00944628	0.0251566	0.00986743	0.00292176	0.00126729	0.00408741	0.00159756	0.00242778	0.00371029	0.086059	0.0146541	0.0247532	0.0146541	O43557	R-HSA-5669034	FALSE
102	TNFSF14_0	TNF receptor superfamily (TNFSF) members mediating non-canonical NF-kB pathway_1	0	0	1	0.00630236	0.0149275	0.000532578	0.00186209	0.000592935	0.00681744	0.00201829	0.00213078	0.00452895	0.0103143	0.00500272	0.00445384	0.00500272	O43557	R-HSA-5676594	FALSE
103	TNFSF14_0	TNF receptor superfamily (TNFSF) members mediating non-canonical NF-kB pathway_1	1	0	1	0.00325355	0.00420397	0.00753002	0.000172249	1.86024e-05	0.00409303	0.000364159	0.000766161	0.000289069	0.00284413	0.00235349	0.00235045	0.00235349	O43557	R-HSA-5676594	FALSE
104	TNFSF14_0	TNF receptor superfamily (TNFSF) members mediating non-canonical NF-kB pathway_1	2	0	1	0.00944628	0.0251566	0.00986743	0.00292176	0.00126729	0.00408741	0.00159756	0.00242778	0.00371029	0.086059	0.0146541	0.0247532	0.0146541	O43557	R-HSA-5676594	FALSE
105	VEGFD_0	VEGF ligand-receptor interactions_1	0	0	1	0.0374011	0.000848918	8.30507e-05	0.0101689	0.000541664	0.00088511	0.00495197	0.00550104	0.00770034	0.0117753	0.00798574	0.0105786	0.00798574	O43915	R-HSA-194313	FALSE
106	VEGFD_0	VEGF ligand-receptor interactions_1	1	0	1	0.0416832	0.000825123	9.90515e-06	0.00319933	0.00133729	0.00401073	0.0129196	0.0437461	0.0116579	0.0114382	0.0130827	0.0154986	0.0130827	O43915	R-HSA-194313	FALSE
107	VEGFD_0	VEGF ligand-receptor interactions_1	2	0	1	0.0197316	0.000693006	0.00163387	0.0079456	0.00422666	0.00482364	0.02813	0.0265616	0.0430941	0.00473727	0.0141577	0.01367	0.0141577	O43915	R-HSA-194313	FALSE
108	VEGFD_0	Platelet degranulation _1	0	0	1	0.0374011	0.000848918	8.30507e-05	0.0101689	0.000541664	0.00088511	0.00495197	0.00550104	0.00770034	0.0117753	0.00798574	0.0105786	0.00798574	O43915	R-HSA-114608	FALSE
109	VEGFD_0	Platelet degranulation _1	1	0	1	0.0416832	0.000825123	9.90515e-06	0.00319933	0.00133729	0.00401073	0.0129196	0.0437461	0.0116579	0.0114382	0.0130827	0.0154986	0.0130827	O43915	R-HSA-114608	FALSE
110	VEGFD_0	Platelet degranulation _1	2	0	1	0.0197316	0.000693006	0.00163387	0.0079456	0.00422666	0.00482364	0.02813	0.0265616	0.0430941	0.00473727	0.0141577	0.01367	0.0141577	O43915	R-HSA-114608	FALSE
111	PGLYRP1_0	Neutrophil degranulation_1	0	0	1	0.115732	0.104187	0.00437571	0.0732671	0.0775659	0.0382793	0.0306343	0.000475898	0.00125358	0.000932275	0.0446703	0.0425495	0.0446703	O75594	R-HSA-6798695	FALSE
112	PGLYRP1_0	Neutrophil degranulation_1	1	0	1	0.0597455	0.029342	0.0618673	0.00677744	0.0024335	0.022982	0.00552733	0.000171118	8.00124e-05	0.000257071	0.0189183	0.0229993	0.0189183	O75594	R-HSA-6798695	FALSE
113	PGLYRP1_0	Neutrophil degranulation_1	2	0	1	0.173464	0.175582	0.0810717	0.114962	0.165782	0.0229504	0.0242483	0.000542232	0.00102698	0.00777857	0.0767408	0.0710468	0.0767408	O75594	R-HSA-6798695	FALSE
114	Dkk-1_0	Negative regulation of TCF-dependent signaling by WNT ligand antagonists_1	0	0	1	0.000360187	0.0140383	0.0386635	0.0397667	0.0124894	2.80062e-05	2.9809e-05	0.00516699	3.95823e-05	6.66435e-05	0.0110649	0.0149393	0.0110649	O94907	R-HSA-3772470	FALSE
115	Dkk-1_0	Negative regulation of TCF-dependent signaling by WNT ligand antagonists_1	1	0	1	0.000618832	0.0369191	0.0410892	0.0422307	0.00585167	3.11676e-06	0.000150626	0.00454029	2.56908e-05	5.69485e-05	0.0131486	0.0177797	0.0131486	O94907	R-HSA-3772470	FALSE
116	Dkk-1_0	Negative regulation of TCF-dependent signaling by WNT ligand antagonists_1	2	0	1	0.000524211	0.00683621	0.048816	0.0569637	0.00665468	1.56063e-05	8.70575e-05	0.000222158	3.94472e-05	0.000842037	0.0121001	0.0206296	0.0121001	O94907	R-HSA-3772470	FALSE
117	Dkk-1_0	Signaling by LRP5 mutants _1	0	0	1	0.000360187	0.0140383	0.0386635	0.0397667	0.0124894	2.80062e-05	2.9809e-05	0.00516699	3.95823e-05	6.66435e-05	0.0110649	0.0149393	0.0110649	O94907	R-HSA-5339717	FALSE
118	Dkk-1_0	Signaling by LRP5 mutants _1	1	0	1	0.000618832	0.0369191	0.0410892	0.0422307	0.00585167	3.11676e-06	0.000150626	0.00454029	2.56908e-05	5.69485e-05	0.0131486	0.0177797	0.0131486	O94907	R-HSA-5339717	FALSE
119	Dkk-1_0	Signaling by LRP5 mutants _1	2	0	1	0.000524211	0.00683621	0.048816	0.0569637	0.00665468	1.56063e-05	8.70575e-05	0.000222158	3.94472e-05	0.000842037	0.0121001	0.0206296	0.0121001	O94907	R-HSA-5339717	FALSE
120	STAMBP_0	Metalloprotease DUBs_1	0	0	1	0.157435	0.000732689	4.46007e-06	0.0361229	0.0180918	0.0318665	0.00276265	0.0192525	0.000140416	0.00219132	0.02686	0.04539	0.02686	O95630	R-HSA-5689901	FALSE
121	STAMBP_0	Metalloprotease DUBs_1	1	0	1	0.0859451	0.00129117	1.82322e-05	0.01978	0.0600478	0.035916	0.00252692	0.00556275	0.000376188	0.00200226	0.0213466	0.0285655	0.0213466	O95630	R-HSA-5689901	FALSE
122	STAMBP_0	Metalloprotease DUBs_1	2	0	1	0.0394027	0.000207224	1.45718e-06	0.0120864	0.0149741	0.0145931	0.000274036	0.00499486	0.000150641	0.00183416	0.00885187	0.0117505	0.00885187	O95630	R-HSA-5689901	FALSE
123	FGF-19_0	Negative regulation of the PI3K/AKT network_1	0	0	1	0.00449614	0.0649234	0.0767904	0.0442019	0.05264	0.0555018	0.0392876	0.0937925	0.0978887	0.0539475	0.058347	0.0259357	0.058347	O95750	R-HSA-199418	FALSE
124	FGF-19_0	Negative regulation of the PI3K/AKT network_1	1	0	1	0.0087293	0.08893	0.0436858	0.0675487	0.0308265	0.03325	0.0768429	0.0836696	0.119066	0.0712739	0.0623823	0.0312386	0.0623823	O95750	R-HSA-199418	FALSE
125	FGF-19_0	Negative regulation of the PI3K/AKT network_1	2	0	1	0.00731644	0.00684454	0.0333105	0.0376186	0.0256765	0.00339431	0.0319911	0.00153444	0.0716288	0.00595949	0.0225275	0.0210072	0.0225275	O95750	R-HSA-199418	FALSE
126	FGF-19_0	Signaling by FGFR4_1	0	0	1	0.00449614	0.0649234	0.0767904	0.0442019	0.05264	0.0555018	0.0392876	0.0937925	0.0978887	0.0539475	0.058347	0.0259357	0.058347	O95750	R-HSA-5654743	FALSE
127	FGF-19_0	Signaling by FGFR4_1	1	0	1	0.0087293	0.08893	0.0436858	0.0675487	0.0308265	0.03325	0.0768429	0.0836696	0.119066	0.0712739	0.0623823	0.0312386	0.0623823	O95750	R-HSA-5654743	FALSE
128	FGF-19_0	Signaling by FGFR4_1	2	0	1	0.00731644	0.00684454	0.0333105	0.0376186	0.0256765	0.00339431	0.0319911	0.00153444	0.0716288	0.00595949	0.0225275	0.0210072	0.0225275	O95750	R-HSA-5654743	FALSE
129	FGF-19_0	Constitutive Signaling by Aberrant PI3K in Cancer_1	0	0	1	0.00449614	0.0649234	0.0767904	0.0442019	0.05264	0.0555018	0.0392876	0.0937925	0.0978887	0.0539475	0.058347	0.0259357	0.058347	O95750	R-HSA-2219530	FALSE
130	FGF-19_0	Constitutive Signaling by Aberrant PI3K in Cancer_1	1	0	1	0.0087293	0.08893	0.0436858	0.0675487	0.0308265	0.03325	0.0768429	0.0836696	0.119066	0.0712739	0.0623823	0.0312386	0.0623823	O95750	R-HSA-2219530	FALSE
131	FGF-19_0	Constitutive Signaling by Aberrant PI3K in Cancer_1	2	0	1	0.00731644	0.00684454	0.0333105	0.0376186	0.0256765	0.00339431	0.0319911	0.00153444	0.0716288	0.00595949	0.0225275	0.0210072	0.0225275	O95750	R-HSA-2219530	FALSE
132	FGF-19_0	IGF1R signaling cascade_1	0	0	1	0.00449614	0.0649234	0.0767904	0.0442019	0.05264	0.0555018	0.0392876	0.0937925	0.0978887	0.0539475	0.058347	0.0259357	0.058347	O95750	R-HSA-2428924	FALSE
133	FGF-19_0	IGF1R signaling cascade_1	1	0	1	0.0087293	0.08893	0.0436858	0.0675487	0.0308265	0.03325	0.0768429	0.0836696	0.119066	0.0712739	0.0623823	0.0312386	0.0623823	O95750	R-HSA-2428924	FALSE
134	FGF-19_0	IGF1R signaling cascade_1	2	0	1	0.00731644	0.00684454	0.0333105	0.0376186	0.0256765	0.00339431	0.0319911	0.00153444	0.0716288	0.00595949	0.0225275	0.0210072	0.0225275	O95750	R-HSA-2428924	FALSE
135	FGF-19_0	RAF/MAP kinase cascade_1	0	0	1	0.00449614	0.0649234	0.0767904	0.0442019	0.05264	0.0555018	0.0392876	0.0937925	0.0978887	0.0539475	0.058347	0.0259357	0.058347	O95750	R-HSA-5673001	FALSE
136	FGF-19_0	RAF/MAP kinase cascade_1	1	0	1	0.0087293	0.08893	0.0436858	0.0675487	0.0308265	0.03325	0.0768429	0.0836696	0.119066	0.0712739	0.0623823	0.0312386	0.0623823	O95750	R-HSA-5673001	FALSE
137	FGF-19_0	RAF/MAP kinase cascade_1	2	0	1	0.00731644	0.00684454	0.0333105	0.0376186	0.0256765	0.00339431	0.0319911	0.00153444	0.0716288	0.00595949	0.0225275	0.0210072	0.0225275	O95750	R-HSA-5673001	FALSE
138	FGF-19_0	Insulin receptor signalling cascade_1	0	0	1	0.00449614	0.0649234	0.0767904	0.0442019	0.05264	0.0555018	0.0392876	0.0937925	0.0978887	0.0539475	0.058347	0.0259357	0.058347	O95750	R-HSA-74751	FALSE
139	FGF-19_0	Insulin receptor signalling cascade_1	1	0	1	0.0087293	0.08893	0.0436858	0.0675487	0.0308265	0.03325	0.0768429	0.0836696	0.119066	0.0712739	0.0623823	0.0312386	0.0623823	O95750	R-HSA-74751	FALSE
140	FGF-19_0	Insulin receptor signalling cascade_1	2	0	1	0.00731644	0.00684454	0.0333105	0.0376186	0.0256765	0.00339431	0.0319911	0.00153444	0.0716288	0.00595949	0.0225275	0.0210072	0.0225275	O95750	R-HSA-74751	FALSE
141	IL33_0	Negative regulation of the PI3K/AKT network_1	0	0	1	0.000124262	0.00131584	0.00414825	0.00486832	0.000165559	0.0091127	0.00476378	0.00463684	0.0134699	0.013646	0.00562514	0.00470262	0.00562514	O95760	R-HSA-199418	FALSE
142	IL33_0	Negative regulation of the PI3K/AKT network_1	1	0	1	0.00115432	0.00188424	0.0117974	0.00256959	0.000309328	0.00789947	0.0235831	0.00250511	0.0176602	0.018023	0.00873858	0.00805409	0.00873858	O95760	R-HSA-199418	FALSE
143	IL33_0	Negative regulation of the PI3K/AKT network_1	2	0	1	0.001039	0.00327611	0.0121617	0.00190624	2.25965e-05	0.00249192	0.0111252	0.00516435	0.00936699	0.0049457	0.00514999	0.00408635	0.00514999	O95760	R-HSA-199418	FALSE
144	IL33_0	Interleukin-1 family signaling_1	0	0	1	0.000124262	0.00131584	0.00414825	0.00486832	0.000165559	0.0091127	0.00476378	0.00463684	0.0134699	0.013646	0.00562514	0.00470262	0.00562514	O95760	R-HSA-446652	FALSE
145	IL33_0	Interleukin-1 family signaling_1	1	0	1	0.00115432	0.00188424	0.0117974	0.00256959	0.000309328	0.00789947	0.0235831	0.00250511	0.0176602	0.018023	0.00873858	0.00805409	0.00873858	O95760	R-HSA-446652	FALSE
146	IL33_0	Interleukin-1 family signaling_1	2	0	1	0.001039	0.00327611	0.0121617	0.00190624	2.25965e-05	0.00249192	0.0111252	0.00516435	0.00936699	0.0049457	0.00514999	0.00408635	0.00514999	O95760	R-HSA-446652	FALSE
147	IL33_0	Ub-specific processing proteases_1	0	0	1	0.000124262	0.00131584	0.00414825	0.00486832	0.000165559	0.0091127	0.00476378	0.00463684	0.0134699	0.013646	0.00562514	0.00470262	0.00562514	O95760	R-HSA-5689880	FALSE
148	IL33_0	Ub-specific processing proteases_1	1	0	1	0.00115432	0.00188424	0.0117974	0.00256959	0.000309328	0.00789947	0.0235831	0.00250511	0.0176602	0.018023	0.00873858	0.00805409	0.00873858	O95760	R-HSA-5689880	FALSE
149	IL33_0	Ub-specific processing proteases_1	2	0	1	0.001039	0.00327611	0.0121617	0.00190624	2.25965e-05	0.00249192	0.0111252	0.00516435	0.00936699	0.0049457	0.00514999	0.00408635	0.00514999	O95760	R-HSA-5689880	FALSE
150	IL-18BP_0	Interleukin-1 family signaling_1	0	0	1	0.00100131	0.0025221	0.000270467	0.00104045	0.000147316	0.000564017	0.00239215	0.0017815	4.43253e-06	2.57414e-05	0.000974948	0.000908332	0.000974948	O95998	R-HSA-446652	FALSE
151	IL-18BP_0	Interleukin-1 family signaling_1	1	0	1	0.000516917	0.000710291	0.00382409	9.62448e-05	4.62181e-06	0.000338623	0.000431614	0.00064057	2.82915e-07	7.09809e-06	0.000657035	0.00108623	0.000657035	O95998	R-HSA-446652	FALSE
152	IL-18BP_0	Interleukin-1 family signaling_1	2	0	1	0.00150081	0.00425038	0.00501113	0.00163254	0.000314861	0.000338157	0.00189348	0.00202982	3.6313e-06	0.000214777	0.00171896	0.00162824	0.00171896	O95998	R-HSA-446652	FALSE
153	EGFR_0	SHC1 events in ERBB2 signaling_1	0	0	1	0.0458383	0.0726797	0.258739	0.0699367	0.146189	0.0622112	0.178015	0.225422	0.203335	0.123854	0.138622	0.0717572	0.138622	P00533	R-HSA-1250196	FALSE
154	EGFR_0	SHC1 events in ERBB2 signaling_1	1	0	1	0.0905616	0.200026	0.163375	0.133568	0.10877	0.132613	0.222557	0.199872	0.230874	0.183173	0.166539	0.0459828	0.166539	P00533	R-HSA-1250196	FALSE
155	EGFR_0	SHC1 events in ERBB2 signaling_1	2	0	1	0.0590068	0.0096571	0.03496	0.0299303	0.0171705	0.0147871	0.059448	0.0556111	0.116144	0.0270886	0.0423803	0.0301587	0.0423803	P00533	R-HSA-1250196	FALSE
156	EGFR_0	PLCG1 events in ERBB2 signaling_1	0	0	1	0.0458383	0.0726797	0.258739	0.0699367	0.146189	0.0622112	0.178015	0.225422	0.203335	0.123854	0.138622	0.0717572	0.138622	P00533	R-HSA-1251932	FALSE
157	EGFR_0	PLCG1 events in ERBB2 signaling_1	1	0	1	0.0905616	0.200026	0.163375	0.133568	0.10877	0.132613	0.222557	0.199872	0.230874	0.183173	0.166539	0.0459828	0.166539	P00533	R-HSA-1251932	FALSE
158	EGFR_0	PLCG1 events in ERBB2 signaling_1	2	0	1	0.0590068	0.0096571	0.03496	0.0299303	0.0171705	0.0147871	0.059448	0.0556111	0.116144	0.0270886	0.0423803	0.0301587	0.0423803	P00533	R-HSA-1251932	FALSE
159	EGFR_0	GRB2 events in ERBB2 signaling_1	0	0	1	0.0458383	0.0726797	0.258739	0.0699367	0.146189	0.0622112	0.178015	0.225422	0.203335	0.123854	0.138622	0.0717572	0.138622	P00533	R-HSA-1963640	FALSE
160	EGFR_0	GRB2 events in ERBB2 signaling_1	1	0	1	0.0905616	0.200026	0.163375	0.133568	0.10877	0.132613	0.222557	0.199872	0.230874	0.183173	0.166539	0.0459828	0.166539	P00533	R-HSA-1963640	FALSE
161	EGFR_0	GRB2 events in ERBB2 signaling_1	2	0	1	0.0590068	0.0096571	0.03496	0.0299303	0.0171705	0.0147871	0.059448	0.0556111	0.116144	0.0270886	0.0423803	0.0301587	0.0423803	P00533	R-HSA-1963640	FALSE
162	EGFR_0	PI3K events in ERBB2 signaling_1	0	0	1	0.0458383	0.0726797	0.258739	0.0699367	0.146189	0.0622112	0.178015	0.225422	0.203335	0.123854	0.138622	0.0717572	0.138622	P00533	R-HSA-1963642	FALSE
163	EGFR_0	PI3K events in ERBB2 signaling_1	1	0	1	0.0905616	0.200026	0.163375	0.133568	0.10877	0.132613	0.222557	0.199872	0.230874	0.183173	0.166539	0.0459828	0.166539	P00533	R-HSA-1963642	FALSE
164	EGFR_0	PI3K events in ERBB2 signaling_1	2	0	1	0.0590068	0.0096571	0.03496	0.0299303	0.0171705	0.0147871	0.059448	0.0556111	0.116144	0.0270886	0.0423803	0.0301587	0.0423803	P00533	R-HSA-1963642	FALSE
165	EGFR_0	ERBB2 Regulates Cell Motility_1	0	0	1	0.0458383	0.0726797	0.258739	0.0699367	0.146189	0.0622112	0.178015	0.225422	0.203335	0.123854	0.138622	0.0717572	0.138622	P00533	R-HSA-6785631	FALSE
166	EGFR_0	ERBB2 Regulates Cell Motility_1	1	0	1	0.0905616	0.200026	0.163375	0.133568	0.10877	0.132613	0.222557	0.199872	0.230874	0.183173	0.166539	0.0459828	0.166539	P00533	R-HSA-6785631	FALSE
167	EGFR_0	ERBB2 Regulates Cell Motility_1	2	0	1	0.0590068	0.0096571	0.03496	0.0299303	0.0171705	0.0147871	0.059448	0.0556111	0.116144	0.0270886	0.0423803	0.0301587	0.0423803	P00533	R-HSA-6785631	FALSE
168	EGFR_0	ERBB2 Activates PTK6 Signaling_1	0	0	1	0.0458383	0.0726797	0.258739	0.0699367	0.146189	0.0622112	0.178015	0.225422	0.203335	0.123854	0.138622	0.0717572	0.138622	P00533	R-HSA-8847993	FALSE
169	EGFR_0	ERBB2 Activates PTK6 Signaling_1	1	0	1	0.0905616	0.200026	0.163375	0.133568	0.10877	0.132613	0.222557	0.199872	0.230874	0.183173	0.166539	0.0459828	0.166539	P00533	R-HSA-8847993	FALSE
170	EGFR_0	ERBB2 Activates PTK6 Signaling_1	2	0	1	0.0590068	0.0096571	0.03496	0.0299303	0.0171705	0.0147871	0.059448	0.0556111	0.116144	0.0270886	0.0423803	0.0301587	0.0423803	P00533	R-HSA-8847993	FALSE
171	EGFR_0	Downregulation of ERBB2 signaling_1	0	0	1	0.0458383	0.0726797	0.258739	0.0699367	0.146189	0.0622112	0.178015	0.225422	0.203335	0.123854	0.138622	0.0717572	0.138622	P00533	R-HSA-8863795	FALSE
172	EGFR_0	Downregulation of ERBB2 signaling_1	1	0	1	0.0905616	0.200026	0.163375	0.133568	0.10877	0.132613	0.222557	0.199872	0.230874	0.183173	0.166539	0.0459828	0.166539	P00533	R-HSA-8863795	FALSE
173	EGFR_0	Downregulation of ERBB2 signaling_1	2	0	1	0.0590068	0.0096571	0.03496	0.0299303	0.0171705	0.0147871	0.059448	0.0556111	0.116144	0.0270886	0.0423803	0.0301587	0.0423803	P00533	R-HSA-8863795	FALSE
174	EGFR_0	Signaling by ERBB2 KD Mutants_1	0	0	1	0.0458383	0.0726797	0.258739	0.0699367	0.146189	0.0622112	0.178015	0.225422	0.203335	0.123854	0.138622	0.0717572	0.138622	P00533	R-HSA-9664565	FALSE
175	EGFR_0	Signaling by ERBB2 KD Mutants_1	1	0	1	0.0905616	0.200026	0.163375	0.133568	0.10877	0.132613	0.222557	0.199872	0.230874	0.183173	0.166539	0.0459828	0.166539	P00533	R-HSA-9664565	FALSE
176	EGFR_0	Signaling by ERBB2 KD Mutants_1	2	0	1	0.0590068	0.0096571	0.03496	0.0299303	0.0171705	0.0147871	0.059448	0.0556111	0.116144	0.0270886	0.0423803	0.0301587	0.0423803	P00533	R-HSA-9664565	FALSE
177	EGFR_0	Signaling by ERBB2 ECD mutants_1	0	0	1	0.0458383	0.0726797	0.258739	0.0699367	0.146189	0.0622112	0.178015	0.225422	0.203335	0.123854	0.138622	0.0717572	0.138622	P00533	R-HSA-9665348	FALSE
178	EGFR_0	Signaling by ERBB2 ECD mutants_1	1	0	1	0.0905616	0.200026	0.163375	0.133568	0.10877	0.132613	0.222557	0.199872	0.230874	0.183173	0.166539	0.0459828	0.166539	P00533	R-HSA-9665348	FALSE
179	EGFR_0	Signaling by ERBB2 ECD mutants_1	2	0	1	0.0590068	0.0096571	0.03496	0.0299303	0.0171705	0.0147871	0.059448	0.0556111	0.116144	0.0270886	0.0423803	0.0301587	0.0423803	P00533	R-HSA-9665348	FALSE
180	EGFR_0	Signaling by ERBB2 TMD/JMD mutants_1	0	0	1	0.0458383	0.0726797	0.258739	0.0699367	0.146189	0.0622112	0.178015	0.225422	0.203335	0.123854	0.138622	0.0717572	0.138622	P00533	R-HSA-9665686	FALSE
181	EGFR_0	Signaling by ERBB2 TMD/JMD mutants_1	1	0	1	0.0905616	0.200026	0.163375	0.133568	0.10877	0.132613	0.222557	0.199872	0.230874	0.183173	0.166539	0.0459828	0.166539	P00533	R-HSA-9665686	FALSE
182	EGFR_0	Signaling by ERBB2 TMD/JMD mutants_1	2	0	1	0.0590068	0.0096571	0.03496	0.0299303	0.0171705	0.0147871	0.059448	0.0556111	0.116144	0.0270886	0.0423803	0.0301587	0.0423803	P00533	R-HSA-9665686	FALSE
183	EGFR_0	Negative regulation of the PI3K/AKT network_1	0	0	1	0.0458383	0.0726797	0.258739	0.0699367	0.146189	0.0622112	0.178015	0.225422	0.203335	0.123854	0.138622	0.0717572	0.138622	P00533	R-HSA-199418	FALSE
184	EGFR_0	Negative regulation of the PI3K/AKT network_1	1	0	1	0.0905616	0.200026	0.163375	0.133568	0.10877	0.132613	0.222557	0.199872	0.230874	0.183173	0.166539	0.0459828	0.166539	P00533	R-HSA-199418	FALSE
185	EGFR_0	Negative regulation of the PI3K/AKT network_1	2	0	1	0.0590068	0.0096571	0.03496	0.0299303	0.0171705	0.0147871	0.059448	0.0556111	0.116144	0.0270886	0.0423803	0.0301587	0.0423803	P00533	R-HSA-199418	FALSE
186	EGFR_0	Signaling by EGFRvIII in Cancer_1	0	0	1	0.0458383	0.0726797	0.258739	0.0699367	0.146189	0.0622112	0.178015	0.225422	0.203335	0.123854	0.138622	0.0717572	0.138622	P00533	R-HSA-5637812	FALSE
187	EGFR_0	Signaling by EGFRvIII in Cancer_1	1	0	1	0.0905616	0.200026	0.163375	0.133568	0.10877	0.132613	0.222557	0.199872	0.230874	0.183173	0.166539	0.0459828	0.166539	P00533	R-HSA-5637812	FALSE
188	EGFR_0	Signaling by EGFRvIII in Cancer_1	2	0	1	0.0590068	0.0096571	0.03496	0.0299303	0.0171705	0.0147871	0.059448	0.0556111	0.116144	0.0270886	0.0423803	0.0301587	0.0423803	P00533	R-HSA-5637812	FALSE
189	EGFR_0	Signaling by Ligand-Responsive EGFR Variants in Cancer_1	0	0	1	0.0458383	0.0726797	0.258739	0.0699367	0.146189	0.0622112	0.178015	0.225422	0.203335	0.123854	0.138622	0.0717572	0.138622	P00533	R-HSA-5637815	FALSE
190	EGFR_0	Signaling by Ligand-Responsive EGFR Variants in Cancer_1	1	0	1	0.0905616	0.200026	0.163375	0.133568	0.10877	0.132613	0.222557	0.199872	0.230874	0.183173	0.166539	0.0459828	0.166539	P00533	R-HSA-5637815	FALSE
191	EGFR_0	Signaling by Ligand-Responsive EGFR Variants in Cancer_1	2	0	1	0.0590068	0.0096571	0.03496	0.0299303	0.0171705	0.0147871	0.059448	0.0556111	0.116144	0.0270886	0.0423803	0.0301587	0.0423803	P00533	R-HSA-5637815	FALSE
192	EGFR_0	Signaling by Overexpressed Wild-Type EGFR in Cancer_1	0	0	1	0.0458383	0.0726797	0.258739	0.0699367	0.146189	0.0622112	0.178015	0.225422	0.203335	0.123854	0.138622	0.0717572	0.138622	P00533	R-HSA-5638302	FALSE
193	EGFR_0	Signaling by Overexpressed Wild-Type EGFR in Cancer_1	1	0	1	0.0905616	0.200026	0.163375	0.133568	0.10877	0.132613	0.222557	0.199872	0.230874	0.183173	0.166539	0.0459828	0.166539	P00533	R-HSA-5638302	FALSE
194	EGFR_0	Signaling by Overexpressed Wild-Type EGFR in Cancer_1	2	0	1	0.0590068	0.0096571	0.03496	0.0299303	0.0171705	0.0147871	0.059448	0.0556111	0.116144	0.0270886	0.0423803	0.0301587	0.0423803	P00533	R-HSA-5638302	FALSE
195	EGFR_0	GRB2 events in EGFR signaling_1	0	0	1	0.0458383	0.0726797	0.258739	0.0699367	0.146189	0.0622112	0.178015	0.225422	0.203335	0.123854	0.138622	0.0717572	0.138622	P00533	R-HSA-179812	FALSE
196	EGFR_0	GRB2 events in EGFR signaling_1	1	0	1	0.0905616	0.200026	0.163375	0.133568	0.10877	0.132613	0.222557	0.199872	0.230874	0.183173	0.166539	0.0459828	0.166539	P00533	R-HSA-179812	FALSE
197	EGFR_0	GRB2 events in EGFR signaling_1	2	0	1	0.0590068	0.0096571	0.03496	0.0299303	0.0171705	0.0147871	0.059448	0.0556111	0.116144	0.0270886	0.0423803	0.0301587	0.0423803	P00533	R-HSA-179812	FALSE
198	EGFR_0	GAB1 signalosome_1	0	0	1	0.0458383	0.0726797	0.258739	0.0699367	0.146189	0.0622112	0.178015	0.225422	0.203335	0.123854	0.138622	0.0717572	0.138622	P00533	R-HSA-180292	FALSE
199	EGFR_0	GAB1 signalosome_1	1	0	1	0.0905616	0.200026	0.163375	0.133568	0.10877	0.132613	0.222557	0.199872	0.230874	0.183173	0.166539	0.0459828	0.166539	P00533	R-HSA-180292	FALSE
200	EGFR_0	GAB1 signalosome_1	2	0	1	0.0590068	0.0096571	0.03496	0.0299303	0.0171705	0.0147871	0.059448	0.0556111	0.116144	0.0270886	0.0423803	0.0301587	0.0423803	P00533	R-HSA-180292	FALSE
201	EGFR_0	SHC1 events in EGFR signaling_1	0	0	1	0.0458383	0.0726797	0.258739	0.0699367	0.146189	0.0622112	0.178015	0.225422	0.203335	0.123854	0.138622	0.0717572	0.138622	P00533	R-HSA-180336	FALSE
202	EGFR_0	SHC1 events in EGFR signaling_1	1	0	1	0.0905616	0.200026	0.163375	0.133568	0.10877	0.132613	0.222557	0.199872	0.230874	0.183173	0.166539	0.0459828	0.166539	P00533	R-HSA-180336	FALSE
203	EGFR_0	SHC1 events in EGFR signaling_1	2	0	1	0.0590068	0.0096571	0.03496	0.0299303	0.0171705	0.0147871	0.059448	0.0556111	0.116144	0.0270886	0.0423803	0.0301587	0.0423803	P00533	R-HSA-180336	FALSE
204	EGFR_0	EGFR downregulation_1	0	0	1	0.0458383	0.0726797	0.258739	0.0699367	0.146189	0.0622112	0.178015	0.225422	0.203335	0.123854	0.138622	0.0717572	0.138622	P00533	R-HSA-182971	FALSE
205	EGFR_0	EGFR downregulation_1	1	0	1	0.0905616	0.200026	0.163375	0.133568	0.10877	0.132613	0.222557	0.199872	0.230874	0.183173	0.166539	0.0459828	0.166539	P00533	R-HSA-182971	FALSE
206	EGFR_0	EGFR downregulation_1	2	0	1	0.0590068	0.0096571	0.03496	0.0299303	0.0171705	0.0147871	0.059448	0.0556111	0.116144	0.0270886	0.0423803	0.0301587	0.0423803	P00533	R-HSA-182971	FALSE
207	EGFR_0	EGFR interacts with phospholipase C-gamma_1	0	0	1	0.0458383	0.0726797	0.258739	0.0699367	0.146189	0.0622112	0.178015	0.225422	0.203335	0.123854	0.138622	0.0717572	0.138622	P00533	R-HSA-212718	FALSE
208	EGFR_0	EGFR interacts with phospholipase C-gamma_1	1	0	1	0.0905616	0.200026	0.163375	0.133568	0.10877	0.132613	0.222557	0.199872	0.230874	0.183173	0.166539	0.0459828	0.166539	P00533	R-HSA-212718	FALSE
209	EGFR_0	EGFR interacts with phospholipase C-gamma_1	2	0	1	0.0590068	0.0096571	0.03496	0.0299303	0.0171705	0.0147871	0.059448	0.0556111	0.116144	0.0270886	0.0423803	0.0301587	0.0423803	P00533	R-HSA-212718	FALSE
210	EGFR_0	Transcriptional regulation by the AP-2 (TFAP2) family of transcription factors_1	0	0	1	0.0458383	0.0726797	0.258739	0.0699367	0.146189	0.0622112	0.178015	0.225422	0.203335	0.123854	0.138622	0.0717572	0.138622	P00533	R-HSA-8864260	FALSE
211	EGFR_0	Transcriptional regulation by the AP-2 (TFAP2) family of transcription factors_1	1	0	1	0.0905616	0.200026	0.163375	0.133568	0.10877	0.132613	0.222557	0.199872	0.230874	0.183173	0.166539	0.0459828	0.166539	P00533	R-HSA-8864260	FALSE
212	EGFR_0	Transcriptional regulation by the AP-2 (TFAP2) family of transcription factors_1	2	0	1	0.0590068	0.0096571	0.03496	0.0299303	0.0171705	0.0147871	0.059448	0.0556111	0.116144	0.0270886	0.0423803	0.0301587	0.0423803	P00533	R-HSA-8864260	FALSE
213	EGFR_0	Constitutive Signaling by Aberrant PI3K in Cancer_1	0	0	1	0.0458383	0.0726797	0.258739	0.0699367	0.146189	0.0622112	0.178015	0.225422	0.203335	0.123854	0.138622	0.0717572	0.138622	P00533	R-HSA-2219530	FALSE
214	EGFR_0	Constitutive Signaling by Aberrant PI3K in Cancer_1	1	0	1	0.0905616	0.200026	0.163375	0.133568	0.10877	0.132613	0.222557	0.199872	0.230874	0.183173	0.166539	0.0459828	0.166539	P00533	R-HSA-2219530	FALSE
215	EGFR_0	Constitutive Signaling by Aberrant PI3K in Cancer_1	2	0	1	0.0590068	0.0096571	0.03496	0.0299303	0.0171705	0.0147871	0.059448	0.0556111	0.116144	0.0270886	0.0423803	0.0301587	0.0423803	P00533	R-HSA-2219530	FALSE
216	EGFR_0	L1CAM interactions_1	0	0	1	0.0458383	0.0726797	0.258739	0.0699367	0.146189	0.0622112	0.178015	0.225422	0.203335	0.123854	0.138622	0.0717572	0.138622	P00533	R-HSA-373760	FALSE
217	EGFR_0	L1CAM interactions_1	1	0	1	0.0905616	0.200026	0.163375	0.133568	0.10877	0.132613	0.222557	0.199872	0.230874	0.183173	0.166539	0.0459828	0.166539	P00533	R-HSA-373760	FALSE
218	EGFR_0	L1CAM interactions_1	2	0	1	0.0590068	0.0096571	0.03496	0.0299303	0.0171705	0.0147871	0.059448	0.0556111	0.116144	0.0270886	0.0423803	0.0301587	0.0423803	P00533	R-HSA-373760	FALSE
219	EGFR_0	G alpha (q) signalling events_1	0	0	1	0.0458383	0.0726797	0.258739	0.0699367	0.146189	0.0622112	0.178015	0.225422	0.203335	0.123854	0.138622	0.0717572	0.138622	P00533	R-HSA-416476	FALSE
220	EGFR_0	G alpha (q) signalling events_1	1	0	1	0.0905616	0.200026	0.163375	0.133568	0.10877	0.132613	0.222557	0.199872	0.230874	0.183173	0.166539	0.0459828	0.166539	P00533	R-HSA-416476	FALSE
221	EGFR_0	G alpha (q) signalling events_1	2	0	1	0.0590068	0.0096571	0.03496	0.0299303	0.0171705	0.0147871	0.059448	0.0556111	0.116144	0.0270886	0.0423803	0.0301587	0.0423803	P00533	R-HSA-416476	FALSE
222	EGFR_0	RAF/MAP kinase cascade_1	0	0	1	0.0458383	0.0726797	0.258739	0.0699367	0.146189	0.0622112	0.178015	0.225422	0.203335	0.123854	0.138622	0.0717572	0.138622	P00533	R-HSA-5673001	FALSE
223	EGFR_0	RAF/MAP kinase cascade_1	1	0	1	0.0905616	0.200026	0.163375	0.133568	0.10877	0.132613	0.222557	0.199872	0.230874	0.183173	0.166539	0.0459828	0.166539	P00533	R-HSA-5673001	FALSE
224	EGFR_0	RAF/MAP kinase cascade_1	2	0	1	0.0590068	0.0096571	0.03496	0.0299303	0.0171705	0.0147871	0.059448	0.0556111	0.116144	0.0270886	0.0423803	0.0301587	0.0423803	P00533	R-HSA-5673001	FALSE
225	EGFR_0	PTK6 promotes HIF1A stabilization_1	0	0	1	0.0458383	0.0726797	0.258739	0.0699367	0.146189	0.0622112	0.178015	0.225422	0.203335	0.123854	0.138622	0.0717572	0.138622	P00533	R-HSA-8857538	FALSE
226	EGFR_0	PTK6 promotes HIF1A stabilization_1	1	0	1	0.0905616	0.200026	0.163375	0.133568	0.10877	0.132613	0.222557	0.199872	0.230874	0.183173	0.166539	0.0459828	0.166539	P00533	R-HSA-8857538	FALSE
227	EGFR_0	PTK6 promotes HIF1A stabilization_1	2	0	1	0.0590068	0.0096571	0.03496	0.0299303	0.0171705	0.0147871	0.059448	0.0556111	0.116144	0.0270886	0.0423803	0.0301587	0.0423803	P00533	R-HSA-8857538	FALSE
228	EGFR_0	Cargo recognition for clathrin-mediated endocytosis_1	0	0	1	0.0458383	0.0726797	0.258739	0.0699367	0.146189	0.0622112	0.178015	0.225422	0.203335	0.123854	0.138622	0.0717572	0.138622	P00533	R-HSA-8856825	FALSE
229	EGFR_0	Cargo recognition for clathrin-mediated endocytosis_1	1	0	1	0.0905616	0.200026	0.163375	0.133568	0.10877	0.132613	0.222557	0.199872	0.230874	0.183173	0.166539	0.0459828	0.166539	P00533	R-HSA-8856825	FALSE
230	EGFR_0	Cargo recognition for clathrin-mediated endocytosis_1	2	0	1	0.0590068	0.0096571	0.03496	0.0299303	0.0171705	0.0147871	0.059448	0.0556111	0.116144	0.0270886	0.0423803	0.0301587	0.0423803	P00533	R-HSA-8856825	FALSE
231	EGFR_0	Extra-nuclear estrogen signaling_1	0	0	1	0.0458383	0.0726797	0.258739	0.0699367	0.146189	0.0622112	0.178015	0.225422	0.203335	0.123854	0.138622	0.0717572	0.138622	P00533	R-HSA-9009391	FALSE
232	EGFR_0	Extra-nuclear estrogen signaling_1	1	0	1	0.0905616	0.200026	0.163375	0.133568	0.10877	0.132613	0.222557	0.199872	0.230874	0.183173	0.166539	0.0459828	0.166539	P00533	R-HSA-9009391	FALSE
233	EGFR_0	Extra-nuclear estrogen signaling_1	2	0	1	0.0590068	0.0096571	0.03496	0.0299303	0.0171705	0.0147871	0.059448	0.0556111	0.116144	0.0270886	0.0423803	0.0301587	0.0423803	P00533	R-HSA-9009391	FALSE
234	EGFR_0	NOTCH3 Activation and Transmission of Signal to the Nucleus_1	0	0	1	0.0458383	0.0726797	0.258739	0.0699367	0.146189	0.0622112	0.178015	0.225422	0.203335	0.123854	0.138622	0.0717572	0.138622	P00533	R-HSA-9013507	FALSE
235	EGFR_0	NOTCH3 Activation and Transmission of Signal to the Nucleus_1	1	0	1	0.0905616	0.200026	0.163375	0.133568	0.10877	0.132613	0.222557	0.199872	0.230874	0.183173	0.166539	0.0459828	0.166539	P00533	R-HSA-9013507	FALSE
236	EGFR_0	NOTCH3 Activation and Transmission of Signal to the Nucleus_1	2	0	1	0.0590068	0.0096571	0.03496	0.0299303	0.0171705	0.0147871	0.059448	0.0556111	0.116144	0.0270886	0.0423803	0.0301587	0.0423803	P00533	R-HSA-9013507	FALSE
237	EGFR_0	HCMV Early Events_1	0	0	1	0.0458383	0.0726797	0.258739	0.0699367	0.146189	0.0622112	0.178015	0.225422	0.203335	0.123854	0.138622	0.0717572	0.138622	P00533	R-HSA-9609690	FALSE
238	EGFR_0	HCMV Early Events_1	1	0	1	0.0905616	0.200026	0.163375	0.133568	0.10877	0.132613	0.222557	0.199872	0.230874	0.183173	0.166539	0.0459828	0.166539	P00533	R-HSA-9609690	FALSE
239	EGFR_0	HCMV Early Events_1	2	0	1	0.0590068	0.0096571	0.03496	0.0299303	0.0171705	0.0147871	0.059448	0.0556111	0.116144	0.0270886	0.0423803	0.0301587	0.0423803	P00533	R-HSA-9609690	FALSE
240	uPA_0	Dissolution of Fibrin Clot_1	0	0	1	0.0762391	0.0565229	0.00380682	0.0688368	0.0699091	0.0742068	0.0614766	0.00195932	0.000509647	0.00361245	0.041708	0.0324887	0.041708	P00749	R-HSA-75205	FALSE
241	uPA_0	Dissolution of Fibrin Clot_1	1	0	1	0.0132966	0.0191673	0.040573	0.0612251	0.00733897	0.04041	0.00829983	0.00387498	0.0027653	0.00259643	0.0199547	0.0193444	0.0199547	P00749	R-HSA-75205	FALSE
242	uPA_0	Dissolution of Fibrin Clot_1	2	0	1	0.0963878	0.118139	0.147458	0.0787681	0.161362	0.0482351	0.0535489	0.00581731	0.0109827	0.00498501	0.0725685	0.0547222	0.0725685	P00749	R-HSA-75205	FALSE
243	uPA_0	Neutrophil degranulation_1	0	0	1	0.0762391	0.0565229	0.00380682	0.0688368	0.0699091	0.0742068	0.0614766	0.00195932	0.000509647	0.00361245	0.041708	0.0324887	0.041708	P00749	R-HSA-6798695	FALSE
244	uPA_0	Neutrophil degranulation_1	1	0	1	0.0132966	0.0191673	0.040573	0.0612251	0.00733897	0.04041	0.00829983	0.00387498	0.0027653	0.00259643	0.0199547	0.0193444	0.0199547	P00749	R-HSA-6798695	FALSE
245	uPA_0	Neutrophil degranulation_1	2	0	1	0.0963878	0.118139	0.147458	0.0787681	0.161362	0.0482351	0.0535489	0.00581731	0.0109827	0.00498501	0.0725685	0.0547222	0.0725685	P00749	R-HSA-6798695	FALSE
246	t-PA_0	Dissolution of Fibrin Clot_1	0	0	1	0.0992943	0.000654229	0.0015756	0.00841158	0.00219729	0.00171895	0.00102739	0.00876531	0.00789512	0.0590086	0.0190548	0.0315153	0.0190548	P00750	R-HSA-75205	FALSE
247	t-PA_0	Dissolution of Fibrin Clot_1	1	0	1	0.107321	0.00109245	0.000328499	0.0135943	0.00532574	0.00533144	0.00268618	0.0703445	0.011901	0.0572832	0.0275208	0.0354475	0.0275208	P00750	R-HSA-75205	FALSE
248	t-PA_0	Dissolution of Fibrin Clot_1	2	0	1	0.0569157	0.00749945	0.0217925	0.00636636	0.0169171	0.00678321	0.00583959	0.0427559	0.0424566	0.0229866	0.0230313	0.0174126	0.0230313	P00750	R-HSA-75205	FALSE
249	REN_0	Metabolism of Angiotensinogen to Angiotensins_1	0	0	1	0.000133449	2.02784e-12	0.000325564	6.56846e-05	1.02141e-05	0.000190091	5.4544e-06	0.000366412	0.000757845	0.00166789	0.00035226	0.00049132	0.00035226	P00797	R-HSA-2022377	FALSE
250	REN_0	Metabolism of Angiotensinogen to Angiotensins_1	1	0	1	7.2851e-05	3.57352e-12	0.00133086	3.59673e-05	3.39012e-05	0.000214247	4.98898e-06	0.00010587	0.00203035	0.00152399	0.000535302	0.000735897	0.000535302	P00797	R-HSA-2022377	FALSE
251	REN_0	Metabolism of Angiotensinogen to Angiotensins_1	2	0	1	3.33996e-05	5.73527e-13	0.000106367	2.19775e-05	8.45393e-06	8.7051e-05	5.41038e-07	9.50615e-05	0.000813035	0.00139604	0.000256193	0.000445333	0.000256193	P00797	R-HSA-2022377	FALSE
252	ADA_0	Purine salvage_1	0	0	1	0.239057	0.123533	0.0282859	0.00990177	0.0207793	0.0242212	0.0290659	0.0171117	0.0978286	0.00200934	0.0591794	0.0707215	0.0591794	P00813	R-HSA-74217	FALSE
253	ADA_0	Purine salvage_1	1	0	1	0.0711126	0.109454	0.00436401	0.00772079	0.0114284	0.0643158	0.0445218	0.0170915	0.0924965	0.0116364	0.0434142	0.0367429	0.0434142	P00813	R-HSA-74217	FALSE
254	ADA_0	Purine salvage_1	2	0	1	0.0227533	0.00837904	0.0108027	0.00514675	0.0106806	0.00478976	0.0105966	0.00838125	0.0244933	0.0173501	0.0123373	0.00655368	0.0123373	P00813	R-HSA-74217	FALSE
255	ADA_0	Nucleotide salvage defects_1	0	0	1	0.239057	0.123533	0.0282859	0.00990177	0.0207793	0.0242212	0.0290659	0.0171117	0.0978286	0.00200934	0.0591794	0.0707215	0.0591794	P00813	R-HSA-9734207	FALSE
256	ADA_0	Nucleotide salvage defects_1	1	0	1	0.0711126	0.109454	0.00436401	0.00772079	0.0114284	0.0643158	0.0445218	0.0170915	0.0924965	0.0116364	0.0434142	0.0367429	0.0434142	P00813	R-HSA-9734207	FALSE
257	ADA_0	Nucleotide salvage defects_1	2	0	1	0.0227533	0.00837904	0.0108027	0.00514675	0.0106806	0.00478976	0.0105966	0.00838125	0.0244933	0.0173501	0.0123373	0.00655368	0.0123373	P00813	R-HSA-9734207	FALSE
258	PDGF subunit B_0	Negative regulation of the PI3K/AKT network_1	0	0	1	0.000372795	0.00521833	0.0536756	0.0300727	0.0127531	0.0430321	0.00832531	0.0382727	0.014434	0.0595795	0.0265736	0.020144	0.0265736	P01127	R-HSA-199418	FALSE
259	PDGF subunit B_0	Negative regulation of the PI3K/AKT network_1	1	0	1	0.000447137	0.00916121	0.0254598	0.0490641	0.00624205	0.0317153	0.0126608	0.0768223	0.0191927	0.0479424	0.0278708	0.0226835	0.0278708	P01127	R-HSA-199418	FALSE
260	PDGF subunit B_0	Negative regulation of the PI3K/AKT network_1	2	0	1	0.00171821	0.00107278	0.0144219	0.0265773	0.0202976	0.058679	0.0847768	0.064271	0.125987	0.0288955	0.0426697	0.0381996	0.0426697	P01127	R-HSA-199418	FALSE
261	PDGF subunit B_0	Downstream signal transduction_1	0	0	1	0.000372795	0.00521833	0.0536756	0.0300727	0.0127531	0.0430321	0.00832531	0.0382727	0.014434	0.0595795	0.0265736	0.020144	0.0265736	P01127	R-HSA-186763	FALSE
262	PDGF subunit B_0	Downstream signal transduction_1	1	0	1	0.000447137	0.00916121	0.0254598	0.0490641	0.00624205	0.0317153	0.0126608	0.0768223	0.0191927	0.0479424	0.0278708	0.0226835	0.0278708	P01127	R-HSA-186763	FALSE
263	PDGF subunit B_0	Downstream signal transduction_1	2	0	1	0.00171821	0.00107278	0.0144219	0.0265773	0.0202976	0.058679	0.0847768	0.064271	0.125987	0.0288955	0.0426697	0.0381996	0.0426697	P01127	R-HSA-186763	FALSE
264	PDGF subunit B_0	Constitutive Signaling by Aberrant PI3K in Cancer_1	0	0	1	0.000372795	0.00521833	0.0536756	0.0300727	0.0127531	0.0430321	0.00832531	0.0382727	0.014434	0.0595795	0.0265736	0.020144	0.0265736	P01127	R-HSA-2219530	FALSE
265	PDGF subunit B_0	Constitutive Signaling by Aberrant PI3K in Cancer_1	1	0	1	0.000447137	0.00916121	0.0254598	0.0490641	0.00624205	0.0317153	0.0126608	0.0768223	0.0191927	0.0479424	0.0278708	0.0226835	0.0278708	P01127	R-HSA-2219530	FALSE
266	PDGF subunit B_0	Constitutive Signaling by Aberrant PI3K in Cancer_1	2	0	1	0.00171821	0.00107278	0.0144219	0.0265773	0.0202976	0.058679	0.0847768	0.064271	0.125987	0.0288955	0.0426697	0.0381996	0.0426697	P01127	R-HSA-2219530	FALSE
267	PDGF subunit B_0	RAF/MAP kinase cascade_1	0	0	1	0.000372795	0.00521833	0.0536756	0.0300727	0.0127531	0.0430321	0.00832531	0.0382727	0.014434	0.0595795	0.0265736	0.020144	0.0265736	P01127	R-HSA-5673001	FALSE
268	PDGF subunit B_0	RAF/MAP kinase cascade_1	1	0	1	0.000447137	0.00916121	0.0254598	0.0490641	0.00624205	0.0317153	0.0126608	0.0768223	0.0191927	0.0479424	0.0278708	0.0226835	0.0278708	P01127	R-HSA-5673001	FALSE
269	PDGF subunit B_0	RAF/MAP kinase cascade_1	2	0	1	0.00171821	0.00107278	0.0144219	0.0265773	0.0202976	0.058679	0.0847768	0.064271	0.125987	0.0288955	0.0426697	0.0381996	0.0426697	P01127	R-HSA-5673001	FALSE
270	PDGF subunit B_0	Platelet degranulation _1	0	0	1	0.000372795	0.00521833	0.0536756	0.0300727	0.0127531	0.0430321	0.00832531	0.0382727	0.014434	0.0595795	0.0265736	0.020144	0.0265736	P01127	R-HSA-114608	FALSE
271	PDGF subunit B_0	Platelet degranulation _1	1	0	1	0.000447137	0.00916121	0.0254598	0.0490641	0.00624205	0.0317153	0.0126608	0.0768223	0.0191927	0.0479424	0.0278708	0.0226835	0.0278708	P01127	R-HSA-114608	FALSE
272	PDGF subunit B_0	Platelet degranulation _1	2	0	1	0.00171821	0.00107278	0.0144219	0.0265773	0.0202976	0.058679	0.0847768	0.064271	0.125987	0.0288955	0.0426697	0.0381996	0.0426697	P01127	R-HSA-114608	FALSE
273	LDL receptor_0	Cargo recognition for clathrin-mediated endocytosis_1	0	0	1	0.0395826	0.020673	0.0393006	0.00930204	0.017276	0.00605377	0.0457663	0.0440667	0.127529	0.130655	0.0480205	0.0427451	0.0480205	P01130	R-HSA-8856825	FALSE
274	LDL receptor_0	Cargo recognition for clathrin-mediated endocytosis_1	1	0	1	0.0643741	0.0536479	0.0199786	0.00802973	0.00403634	0.0127105	0.00729117	0.0342509	0.114332	0.07621	0.0394861	0.0348972	0.0394861	P01130	R-HSA-8856825	FALSE
275	LDL receptor_0	Cargo recognition for clathrin-mediated endocytosis_1	2	0	1	0.0905677	0.0578335	0.128837	0.0308974	0.00664223	0.0706603	0.0508984	0.0614579	0.151605	0.148829	0.0798229	0.0468219	0.0798229	P01130	R-HSA-8856825	FALSE
276	LDL receptor_0	Chylomicron clearance_1	0	0	1	0.0395826	0.020673	0.0393006	0.00930204	0.017276	0.00605377	0.0457663	0.0440667	0.127529	0.130655	0.0480205	0.0427451	0.0480205	P01130	R-HSA-8964026	FALSE
277	LDL receptor_0	Chylomicron clearance_1	1	0	1	0.0643741	0.0536479	0.0199786	0.00802973	0.00403634	0.0127105	0.00729117	0.0342509	0.114332	0.07621	0.0394861	0.0348972	0.0394861	P01130	R-HSA-8964026	FALSE
278	LDL receptor_0	Chylomicron clearance_1	2	0	1	0.0905677	0.0578335	0.128837	0.0308974	0.00664223	0.0706603	0.0508984	0.0614579	0.151605	0.148829	0.0798229	0.0468219	0.0798229	P01130	R-HSA-8964026	FALSE
279	LDL receptor_0	LDL clearance_1	0	0	1	0.0395826	0.020673	0.0393006	0.00930204	0.017276	0.00605377	0.0457663	0.0440667	0.127529	0.130655	0.0480205	0.0427451	0.0480205	P01130	R-HSA-8964038	FALSE
280	LDL receptor_0	LDL clearance_1	1	0	1	0.0643741	0.0536479	0.0199786	0.00802973	0.00403634	0.0127105	0.00729117	0.0342509	0.114332	0.07621	0.0394861	0.0348972	0.0394861	P01130	R-HSA-8964038	FALSE
281	LDL receptor_0	LDL clearance_1	2	0	1	0.0905677	0.0578335	0.128837	0.0308974	0.00664223	0.0706603	0.0508984	0.0614579	0.151605	0.148829	0.0798229	0.0468219	0.0798229	P01130	R-HSA-8964038	FALSE
282	LDL receptor_0	Retinoid metabolism and transport_1	0	0	1	0.0395826	0.020673	0.0393006	0.00930204	0.017276	0.00605377	0.0457663	0.0440667	0.127529	0.130655	0.0480205	0.0427451	0.0480205	P01130	R-HSA-975634	FALSE
283	LDL receptor_0	Retinoid metabolism and transport_1	1	0	1	0.0643741	0.0536479	0.0199786	0.00802973	0.00403634	0.0127105	0.00729117	0.0342509	0.114332	0.07621	0.0394861	0.0348972	0.0394861	P01130	R-HSA-975634	FALSE
284	LDL receptor_0	Retinoid metabolism and transport_1	2	0	1	0.0905677	0.0578335	0.128837	0.0308974	0.00664223	0.0706603	0.0508984	0.0614579	0.151605	0.148829	0.0798229	0.0468219	0.0798229	P01130	R-HSA-975634	FALSE
285	TGF-alpha_0	Negative regulation of the PI3K/AKT network_1	0	0	1	0.103416	0.0575897	0.223565	0.11804	0.0630291	0.0358312	0.136289	0.0769123	0.208588	0.011985	0.103525	0.0664473	0.103525	P01135	R-HSA-199418	FALSE
286	TGF-alpha_0	Negative regulation of the PI3K/AKT network_1	1	0	1	0.0506039	0.172591	0.142072	0.223157	0.0943248	0.055025	0.101478	0.0541758	0.19868	0.0346595	0.112677	0.0641905	0.112677	P01135	R-HSA-199418	FALSE
287	TGF-alpha_0	Negative regulation of the PI3K/AKT network_1	2	0	1	0.0482085	0.00827228	0.0192806	0.0877911	0.0248891	0.0628059	0.0262895	0.0704477	0.10344	0.0824993	0.0533924	0.0311257	0.0533924	P01135	R-HSA-199418	FALSE
288	TGF-alpha_0	Signaling by Overexpressed Wild-Type EGFR in Cancer_1	0	0	1	0.103416	0.0575897	0.223565	0.11804	0.0630291	0.0358312	0.136289	0.0769123	0.208588	0.011985	0.103525	0.0664473	0.103525	P01135	R-HSA-5638302	FALSE
289	TGF-alpha_0	Signaling by Overexpressed Wild-Type EGFR in Cancer_1	1	0	1	0.0506039	0.172591	0.142072	0.223157	0.0943248	0.055025	0.101478	0.0541758	0.19868	0.0346595	0.112677	0.0641905	0.112677	P01135	R-HSA-5638302	FALSE
290	TGF-alpha_0	Signaling by Overexpressed Wild-Type EGFR in Cancer_1	2	0	1	0.0482085	0.00827228	0.0192806	0.0877911	0.0248891	0.0628059	0.0262895	0.0704477	0.10344	0.0824993	0.0533924	0.0311257	0.0533924	P01135	R-HSA-5638302	FALSE
291	TGF-alpha_0	GRB2 events in EGFR signaling_1	0	0	1	0.103416	0.0575897	0.223565	0.11804	0.0630291	0.0358312	0.136289	0.0769123	0.208588	0.011985	0.103525	0.0664473	0.103525	P01135	R-HSA-179812	FALSE
292	TGF-alpha_0	GRB2 events in EGFR signaling_1	1	0	1	0.0506039	0.172591	0.142072	0.223157	0.0943248	0.055025	0.101478	0.0541758	0.19868	0.0346595	0.112677	0.0641905	0.112677	P01135	R-HSA-179812	FALSE
293	TGF-alpha_0	GRB2 events in EGFR signaling_1	2	0	1	0.0482085	0.00827228	0.0192806	0.0877911	0.0248891	0.0628059	0.0262895	0.0704477	0.10344	0.0824993	0.0533924	0.0311257	0.0533924	P01135	R-HSA-179812	FALSE
294	TGF-alpha_0	GAB1 signalosome_1	0	0	1	0.103416	0.0575897	0.223565	0.11804	0.0630291	0.0358312	0.136289	0.0769123	0.208588	0.011985	0.103525	0.0664473	0.103525	P01135	R-HSA-180292	FALSE
295	TGF-alpha_0	GAB1 signalosome_1	1	0	1	0.0506039	0.172591	0.142072	0.223157	0.0943248	0.055025	0.101478	0.0541758	0.19868	0.0346595	0.112677	0.0641905	0.112677	P01135	R-HSA-180292	FALSE
296	TGF-alpha_0	GAB1 signalosome_1	2	0	1	0.0482085	0.00827228	0.0192806	0.0877911	0.0248891	0.0628059	0.0262895	0.0704477	0.10344	0.0824993	0.0533924	0.0311257	0.0533924	P01135	R-HSA-180292	FALSE
297	TGF-alpha_0	SHC1 events in EGFR signaling_1	0	0	1	0.103416	0.0575897	0.223565	0.11804	0.0630291	0.0358312	0.136289	0.0769123	0.208588	0.011985	0.103525	0.0664473	0.103525	P01135	R-HSA-180336	FALSE
298	TGF-alpha_0	SHC1 events in EGFR signaling_1	1	0	1	0.0506039	0.172591	0.142072	0.223157	0.0943248	0.055025	0.101478	0.0541758	0.19868	0.0346595	0.112677	0.0641905	0.112677	P01135	R-HSA-180336	FALSE
299	TGF-alpha_0	SHC1 events in EGFR signaling_1	2	0	1	0.0482085	0.00827228	0.0192806	0.0877911	0.0248891	0.0628059	0.0262895	0.0704477	0.10344	0.0824993	0.0533924	0.0311257	0.0533924	P01135	R-HSA-180336	FALSE
300	TGF-alpha_0	EGFR downregulation_1	0	0	1	0.103416	0.0575897	0.223565	0.11804	0.0630291	0.0358312	0.136289	0.0769123	0.208588	0.011985	0.103525	0.0664473	0.103525	P01135	R-HSA-182971	FALSE
301	TGF-alpha_0	EGFR downregulation_1	1	0	1	0.0506039	0.172591	0.142072	0.223157	0.0943248	0.055025	0.101478	0.0541758	0.19868	0.0346595	0.112677	0.0641905	0.112677	P01135	R-HSA-182971	FALSE
302	TGF-alpha_0	EGFR downregulation_1	2	0	1	0.0482085	0.00827228	0.0192806	0.0877911	0.0248891	0.0628059	0.0262895	0.0704477	0.10344	0.0824993	0.0533924	0.0311257	0.0533924	P01135	R-HSA-182971	FALSE
303	TGF-alpha_0	EGFR interacts with phospholipase C-gamma_1	0	0	1	0.103416	0.0575897	0.223565	0.11804	0.0630291	0.0358312	0.136289	0.0769123	0.208588	0.011985	0.103525	0.0664473	0.103525	P01135	R-HSA-212718	FALSE
304	TGF-alpha_0	EGFR interacts with phospholipase C-gamma_1	1	0	1	0.0506039	0.172591	0.142072	0.223157	0.0943248	0.055025	0.101478	0.0541758	0.19868	0.0346595	0.112677	0.0641905	0.112677	P01135	R-HSA-212718	FALSE
305	TGF-alpha_0	EGFR interacts with phospholipase C-gamma_1	2	0	1	0.0482085	0.00827228	0.0192806	0.0877911	0.0248891	0.0628059	0.0262895	0.0704477	0.10344	0.0824993	0.0533924	0.0311257	0.0533924	P01135	R-HSA-212718	FALSE
306	TGF-alpha_0	COPII-mediated vesicle transport_1	0	0	1	0.103416	0.0575897	0.223565	0.11804	0.0630291	0.0358312	0.136289	0.0769123	0.208588	0.011985	0.103525	0.0664473	0.103525	P01135	R-HSA-204005	FALSE
307	TGF-alpha_0	COPII-mediated vesicle transport_1	1	0	1	0.0506039	0.172591	0.142072	0.223157	0.0943248	0.055025	0.101478	0.0541758	0.19868	0.0346595	0.112677	0.0641905	0.112677	P01135	R-HSA-204005	FALSE
308	TGF-alpha_0	COPII-mediated vesicle transport_1	2	0	1	0.0482085	0.00827228	0.0192806	0.0877911	0.0248891	0.0628059	0.0262895	0.0704477	0.10344	0.0824993	0.0533924	0.0311257	0.0533924	P01135	R-HSA-204005	FALSE
309	TGF-alpha_0	Cargo concentration in the ER_1	0	0	1	0.103416	0.0575897	0.223565	0.11804	0.0630291	0.0358312	0.136289	0.0769123	0.208588	0.011985	0.103525	0.0664473	0.103525	P01135	R-HSA-5694530	FALSE
310	TGF-alpha_0	Cargo concentration in the ER_1	1	0	1	0.0506039	0.172591	0.142072	0.223157	0.0943248	0.055025	0.101478	0.0541758	0.19868	0.0346595	0.112677	0.0641905	0.112677	P01135	R-HSA-5694530	FALSE
311	TGF-alpha_0	Cargo concentration in the ER_1	2	0	1	0.0482085	0.00827228	0.0192806	0.0877911	0.0248891	0.0628059	0.0262895	0.0704477	0.10344	0.0824993	0.0533924	0.0311257	0.0533924	P01135	R-HSA-5694530	FALSE
312	TGF-alpha_0	Transcriptional regulation by the AP-2 (TFAP2) family of transcription factors_1	0	0	1	0.103416	0.0575897	0.223565	0.11804	0.0630291	0.0358312	0.136289	0.0769123	0.208588	0.011985	0.103525	0.0664473	0.103525	P01135	R-HSA-8864260	FALSE
313	TGF-alpha_0	Transcriptional regulation by the AP-2 (TFAP2) family of transcription factors_1	1	0	1	0.0506039	0.172591	0.142072	0.223157	0.0943248	0.055025	0.101478	0.0541758	0.19868	0.0346595	0.112677	0.0641905	0.112677	P01135	R-HSA-8864260	FALSE
314	TGF-alpha_0	Transcriptional regulation by the AP-2 (TFAP2) family of transcription factors_1	2	0	1	0.0482085	0.00827228	0.0192806	0.0877911	0.0248891	0.0628059	0.0262895	0.0704477	0.10344	0.0824993	0.0533924	0.0311257	0.0533924	P01135	R-HSA-8864260	FALSE
315	TGF-alpha_0	Constitutive Signaling by Aberrant PI3K in Cancer_1	0	0	1	0.103416	0.0575897	0.223565	0.11804	0.0630291	0.0358312	0.136289	0.0769123	0.208588	0.011985	0.103525	0.0664473	0.103525	P01135	R-HSA-2219530	FALSE
316	TGF-alpha_0	Constitutive Signaling by Aberrant PI3K in Cancer_1	1	0	1	0.0506039	0.172591	0.142072	0.223157	0.0943248	0.055025	0.101478	0.0541758	0.19868	0.0346595	0.112677	0.0641905	0.112677	P01135	R-HSA-2219530	FALSE
317	TGF-alpha_0	Constitutive Signaling by Aberrant PI3K in Cancer_1	2	0	1	0.0482085	0.00827228	0.0192806	0.0877911	0.0248891	0.0628059	0.0262895	0.0704477	0.10344	0.0824993	0.0533924	0.0311257	0.0533924	P01135	R-HSA-2219530	FALSE
318	TGF-alpha_0	RAF/MAP kinase cascade_1	0	0	1	0.103416	0.0575897	0.223565	0.11804	0.0630291	0.0358312	0.136289	0.0769123	0.208588	0.011985	0.103525	0.0664473	0.103525	P01135	R-HSA-5673001	FALSE
319	TGF-alpha_0	RAF/MAP kinase cascade_1	1	0	1	0.0506039	0.172591	0.142072	0.223157	0.0943248	0.055025	0.101478	0.0541758	0.19868	0.0346595	0.112677	0.0641905	0.112677	P01135	R-HSA-5673001	FALSE
320	TGF-alpha_0	RAF/MAP kinase cascade_1	2	0	1	0.0482085	0.00827228	0.0192806	0.0877911	0.0248891	0.0628059	0.0262895	0.0704477	0.10344	0.0824993	0.0533924	0.0311257	0.0533924	P01135	R-HSA-5673001	FALSE
321	TGF-alpha_0	Cargo recognition for clathrin-mediated endocytosis_1	0	0	1	0.103416	0.0575897	0.223565	0.11804	0.0630291	0.0358312	0.136289	0.0769123	0.208588	0.011985	0.103525	0.0664473	0.103525	P01135	R-HSA-8856825	FALSE
322	TGF-alpha_0	Cargo recognition for clathrin-mediated endocytosis_1	1	0	1	0.0506039	0.172591	0.142072	0.223157	0.0943248	0.055025	0.101478	0.0541758	0.19868	0.0346595	0.112677	0.0641905	0.112677	P01135	R-HSA-8856825	FALSE
323	TGF-alpha_0	Cargo recognition for clathrin-mediated endocytosis_1	2	0	1	0.0482085	0.00827228	0.0192806	0.0877911	0.0248891	0.0628059	0.0262895	0.0704477	0.10344	0.0824993	0.0533924	0.0311257	0.0533924	P01135	R-HSA-8856825	FALSE
324	TGF-alpha_0	Extra-nuclear estrogen signaling_1	0	0	1	0.103416	0.0575897	0.223565	0.11804	0.0630291	0.0358312	0.136289	0.0769123	0.208588	0.011985	0.103525	0.0664473	0.103525	P01135	R-HSA-9009391	FALSE
325	TGF-alpha_0	Extra-nuclear estrogen signaling_1	1	0	1	0.0506039	0.172591	0.142072	0.223157	0.0943248	0.055025	0.101478	0.0541758	0.19868	0.0346595	0.112677	0.0641905	0.112677	P01135	R-HSA-9009391	FALSE
326	TGF-alpha_0	Extra-nuclear estrogen signaling_1	2	0	1	0.0482085	0.00827228	0.0192806	0.0877911	0.0248891	0.0628059	0.0262895	0.0704477	0.10344	0.0824993	0.0533924	0.0311257	0.0533924	P01135	R-HSA-9009391	FALSE
327	TGF-alpha_0	Estrogen-dependent gene expression_1	0	0	1	0.103416	0.0575897	0.223565	0.11804	0.0630291	0.0358312	0.136289	0.0769123	0.208588	0.011985	0.103525	0.0664473	0.103525	P01135	R-HSA-9018519	FALSE
328	TGF-alpha_0	Estrogen-dependent gene expression_1	1	0	1	0.0506039	0.172591	0.142072	0.223157	0.0943248	0.055025	0.101478	0.0541758	0.19868	0.0346595	0.112677	0.0641905	0.112677	P01135	R-HSA-9018519	FALSE
329	TGF-alpha_0	Estrogen-dependent gene expression_1	2	0	1	0.0482085	0.00827228	0.0192806	0.0877911	0.0248891	0.0628059	0.0262895	0.0704477	0.10344	0.0824993	0.0533924	0.0311257	0.0533924	P01135	R-HSA-9018519	FALSE
330	LAP TGF-beta-1_0	Influenza Virus Induced Apoptosis_1	0	0	1	0.0566641	0.0242843	0.00936849	0.0524132	0.0283096	0.0282236	0.0420679	0.044066	0.0474461	0.0842362	0.041708	0.0197391	0.041708	P01137	R-HSA-168277	FALSE
331	LAP TGF-beta-1_0	Influenza Virus Induced Apoptosis_1	1	0	1	0.0793431	0.0509808	0.00585044	0.109182	0.0455183	0.0366022	0.0446301	0.185741	0.0826807	0.129712	0.077024	0.0500865	0.077024	P01137	R-HSA-168277	FALSE
332	LAP TGF-beta-1_0	Influenza Virus Induced Apoptosis_1	2	0	1	0.0315242	0.00289058	0.0135994	0.011967	0.137514	0.104667	0.0343578	0.0806768	0.0976041	0.115407	0.0630207	0.0469189	0.0630207	P01137	R-HSA-168277	FALSE
333	LAP TGF-beta-1_0	TGF-beta receptor signaling activates SMADs_1	0	0	1	0.0566641	0.0242843	0.00936849	0.0524132	0.0283096	0.0282236	0.0420679	0.044066	0.0474461	0.0842362	0.041708	0.0197391	0.041708	P01137	R-HSA-2173789	FALSE
334	LAP TGF-beta-1_0	TGF-beta receptor signaling activates SMADs_1	1	0	1	0.0793431	0.0509808	0.00585044	0.109182	0.0455183	0.0366022	0.0446301	0.185741	0.0826807	0.129712	0.077024	0.0500865	0.077024	P01137	R-HSA-2173789	FALSE
335	LAP TGF-beta-1_0	TGF-beta receptor signaling activates SMADs_1	2	0	1	0.0315242	0.00289058	0.0135994	0.011967	0.137514	0.104667	0.0343578	0.0806768	0.0976041	0.115407	0.0630207	0.0469189	0.0630207	P01137	R-HSA-2173789	FALSE
336	LAP TGF-beta-1_0	TGF-beta receptor signaling in EMT (epithelial to mesenchymal transition)_1	0	0	1	0.0566641	0.0242843	0.00936849	0.0524132	0.0283096	0.0282236	0.0420679	0.044066	0.0474461	0.0842362	0.041708	0.0197391	0.041708	P01137	R-HSA-2173791	FALSE
337	LAP TGF-beta-1_0	TGF-beta receptor signaling in EMT (epithelial to mesenchymal transition)_1	1	0	1	0.0793431	0.0509808	0.00585044	0.109182	0.0455183	0.0366022	0.0446301	0.185741	0.0826807	0.129712	0.077024	0.0500865	0.077024	P01137	R-HSA-2173791	FALSE
338	LAP TGF-beta-1_0	TGF-beta receptor signaling in EMT (epithelial to mesenchymal transition)_1	2	0	1	0.0315242	0.00289058	0.0135994	0.011967	0.137514	0.104667	0.0343578	0.0806768	0.0976041	0.115407	0.0630207	0.0469189	0.0630207	P01137	R-HSA-2173791	FALSE
339	LAP TGF-beta-1_0	Transcriptional regulation by RUNX3_1	0	0	1	0.0566641	0.0242843	0.00936849	0.0524132	0.0283096	0.0282236	0.0420679	0.044066	0.0474461	0.0842362	0.041708	0.0197391	0.041708	P01137	R-HSA-8878159	FALSE
340	LAP TGF-beta-1_0	Transcriptional regulation by RUNX3_1	1	0	1	0.0793431	0.0509808	0.00585044	0.109182	0.0455183	0.0366022	0.0446301	0.185741	0.0826807	0.129712	0.077024	0.0500865	0.077024	P01137	R-HSA-8878159	FALSE
341	LAP TGF-beta-1_0	Transcriptional regulation by RUNX3_1	2	0	1	0.0315242	0.00289058	0.0135994	0.011967	0.137514	0.104667	0.0343578	0.0806768	0.0976041	0.115407	0.0630207	0.0469189	0.0630207	P01137	R-HSA-8878159	FALSE
342	LAP TGF-beta-1_0	Loss of Function of SMAD2/3 in Cancer_1	0	0	1	0.0566641	0.0242843	0.00936849	0.0524132	0.0283096	0.0282236	0.0420679	0.044066	0.0474461	0.0842362	0.041708	0.0197391	0.041708	P01137	R-HSA-3304349	FALSE
343	LAP TGF-beta-1_0	Loss of Function of SMAD2/3 in Cancer_1	1	0	1	0.0793431	0.0509808	0.00585044	0.109182	0.0455183	0.0366022	0.0446301	0.185741	0.0826807	0.129712	0.077024	0.0500865	0.077024	P01137	R-HSA-3304349	FALSE
344	LAP TGF-beta-1_0	Loss of Function of SMAD2/3 in Cancer_1	2	0	1	0.0315242	0.00289058	0.0135994	0.011967	0.137514	0.104667	0.0343578	0.0806768	0.0976041	0.115407	0.0630207	0.0469189	0.0630207	P01137	R-HSA-3304349	FALSE
345	LAP TGF-beta-1_0	Loss of Function of TGFBR2 in Cancer_1	0	0	1	0.0566641	0.0242843	0.00936849	0.0524132	0.0283096	0.0282236	0.0420679	0.044066	0.0474461	0.0842362	0.041708	0.0197391	0.041708	P01137	R-HSA-3642278	FALSE
346	LAP TGF-beta-1_0	Loss of Function of TGFBR2 in Cancer_1	1	0	1	0.0793431	0.0509808	0.00585044	0.109182	0.0455183	0.0366022	0.0446301	0.185741	0.0826807	0.129712	0.077024	0.0500865	0.077024	P01137	R-HSA-3642278	FALSE
347	LAP TGF-beta-1_0	Loss of Function of TGFBR2 in Cancer_1	2	0	1	0.0315242	0.00289058	0.0135994	0.011967	0.137514	0.104667	0.0343578	0.0806768	0.0976041	0.115407	0.0630207	0.0469189	0.0630207	P01137	R-HSA-3642278	FALSE
348	LAP TGF-beta-1_0	Loss of Function of TGFBR1 in Cancer_1	0	0	1	0.0566641	0.0242843	0.00936849	0.0524132	0.0283096	0.0282236	0.0420679	0.044066	0.0474461	0.0842362	0.041708	0.0197391	0.041708	P01137	R-HSA-3656534	FALSE
349	LAP TGF-beta-1_0	Loss of Function of TGFBR1 in Cancer_1	1	0	1	0.0793431	0.0509808	0.00585044	0.109182	0.0455183	0.0366022	0.0446301	0.185741	0.0826807	0.129712	0.077024	0.0500865	0.077024	P01137	R-HSA-3656534	FALSE
350	LAP TGF-beta-1_0	Loss of Function of TGFBR1 in Cancer_1	2	0	1	0.0315242	0.00289058	0.0135994	0.011967	0.137514	0.104667	0.0343578	0.0806768	0.0976041	0.115407	0.0630207	0.0469189	0.0630207	P01137	R-HSA-3656534	FALSE
351	LAP TGF-beta-1_0	Interleukin-4 and Interleukin-13 signaling_1	0	0	1	0.0566641	0.0242843	0.00936849	0.0524132	0.0283096	0.0282236	0.0420679	0.044066	0.0474461	0.0842362	0.041708	0.0197391	0.041708	P01137	R-HSA-6785807	FALSE
352	LAP TGF-beta-1_0	Interleukin-4 and Interleukin-13 signaling_1	1	0	1	0.0793431	0.0509808	0.00585044	0.109182	0.0455183	0.0366022	0.0446301	0.185741	0.0826807	0.129712	0.077024	0.0500865	0.077024	P01137	R-HSA-6785807	FALSE
353	LAP TGF-beta-1_0	Interleukin-4 and Interleukin-13 signaling_1	2	0	1	0.0315242	0.00289058	0.0135994	0.011967	0.137514	0.104667	0.0343578	0.0806768	0.0976041	0.115407	0.0630207	0.0469189	0.0630207	P01137	R-HSA-6785807	FALSE
354	LAP TGF-beta-1_0	UCH proteinases_1	0	0	1	0.0566641	0.0242843	0.00936849	0.0524132	0.0283096	0.0282236	0.0420679	0.044066	0.0474461	0.0842362	0.041708	0.0197391	0.041708	P01137	R-HSA-5689603	FALSE
355	LAP TGF-beta-1_0	UCH proteinases_1	1	0	1	0.0793431	0.0509808	0.00585044	0.109182	0.0455183	0.0366022	0.0446301	0.185741	0.0826807	0.129712	0.077024	0.0500865	0.077024	P01137	R-HSA-5689603	FALSE
356	LAP TGF-beta-1_0	UCH proteinases_1	2	0	1	0.0315242	0.00289058	0.0135994	0.011967	0.137514	0.104667	0.0343578	0.0806768	0.0976041	0.115407	0.0630207	0.0469189	0.0630207	P01137	R-HSA-5689603	FALSE
357	LAP TGF-beta-1_0	Platelet degranulation _1	0	0	1	0.0566641	0.0242843	0.00936849	0.0524132	0.0283096	0.0282236	0.0420679	0.044066	0.0474461	0.0842362	0.041708	0.0197391	0.041708	P01137	R-HSA-114608	FALSE
358	LAP TGF-beta-1_0	Platelet degranulation _1	1	0	1	0.0793431	0.0509808	0.00585044	0.109182	0.0455183	0.0366022	0.0446301	0.185741	0.0826807	0.129712	0.077024	0.0500865	0.077024	P01137	R-HSA-114608	FALSE
359	LAP TGF-beta-1_0	Platelet degranulation _1	2	0	1	0.0315242	0.00289058	0.0135994	0.011967	0.137514	0.104667	0.0343578	0.0806768	0.0976041	0.115407	0.0630207	0.0469189	0.0630207	P01137	R-HSA-114608	FALSE
360	LAP TGF-beta-1_0	Transcriptional regulation of white adipocyte differentiation_1	0	0	1	0.0566641	0.0242843	0.00936849	0.0524132	0.0283096	0.0282236	0.0420679	0.044066	0.0474461	0.0842362	0.041708	0.0197391	0.041708	P01137	R-HSA-381340	FALSE
361	LAP TGF-beta-1_0	Transcriptional regulation of white adipocyte differentiation_1	1	0	1	0.0793431	0.0509808	0.00585044	0.109182	0.0455183	0.0366022	0.0446301	0.185741	0.0826807	0.129712	0.077024	0.0500865	0.077024	P01137	R-HSA-381340	FALSE
362	LAP TGF-beta-1_0	Transcriptional regulation of white adipocyte differentiation_1	2	0	1	0.0315242	0.00289058	0.0135994	0.011967	0.137514	0.104667	0.0343578	0.0806768	0.0976041	0.115407	0.0630207	0.0469189	0.0630207	P01137	R-HSA-381340	FALSE
363	LAP TGF-beta-1_0	ECM proteoglycans_1	0	0	1	0.0566641	0.0242843	0.00936849	0.0524132	0.0283096	0.0282236	0.0420679	0.044066	0.0474461	0.0842362	0.041708	0.0197391	0.041708	P01137	R-HSA-3000178	FALSE
364	LAP TGF-beta-1_0	ECM proteoglycans_1	1	0	1	0.0793431	0.0509808	0.00585044	0.109182	0.0455183	0.0366022	0.0446301	0.185741	0.0826807	0.129712	0.077024	0.0500865	0.077024	P01137	R-HSA-3000178	FALSE
365	LAP TGF-beta-1_0	ECM proteoglycans_1	2	0	1	0.0315242	0.00289058	0.0135994	0.011967	0.137514	0.104667	0.0343578	0.0806768	0.0976041	0.115407	0.0630207	0.0469189	0.0630207	P01137	R-HSA-3000178	FALSE
366	LAP TGF-beta-1_0	Molecules associated with elastic fibres_1	0	0	1	0.0566641	0.0242843	0.00936849	0.0524132	0.0283096	0.0282236	0.0420679	0.044066	0.0474461	0.0842362	0.041708	0.0197391	0.041708	P01137	R-HSA-2129379	FALSE
367	LAP TGF-beta-1_0	Molecules associated with elastic fibres_1	1	0	1	0.0793431	0.0509808	0.00585044	0.109182	0.0455183	0.0366022	0.0446301	0.185741	0.0826807	0.129712	0.077024	0.0500865	0.077024	P01137	R-HSA-2129379	FALSE
368	LAP TGF-beta-1_0	Molecules associated with elastic fibres_1	2	0	1	0.0315242	0.00289058	0.0135994	0.011967	0.137514	0.104667	0.0343578	0.0806768	0.0976041	0.115407	0.0630207	0.0469189	0.0630207	P01137	R-HSA-2129379	FALSE
369	LAP TGF-beta-1_0	Syndecan interactions_1	0	0	1	0.0566641	0.0242843	0.00936849	0.0524132	0.0283096	0.0282236	0.0420679	0.044066	0.0474461	0.0842362	0.041708	0.0197391	0.041708	P01137	R-HSA-3000170	FALSE
370	LAP TGF-beta-1_0	Syndecan interactions_1	1	0	1	0.0793431	0.0509808	0.00585044	0.109182	0.0455183	0.0366022	0.0446301	0.185741	0.0826807	0.129712	0.077024	0.0500865	0.077024	P01137	R-HSA-3000170	FALSE
371	LAP TGF-beta-1_0	Syndecan interactions_1	2	0	1	0.0315242	0.00289058	0.0135994	0.011967	0.137514	0.104667	0.0343578	0.0806768	0.0976041	0.115407	0.0630207	0.0469189	0.0630207	P01137	R-HSA-3000170	FALSE
372	Beta-NGF_0	Signaling by NTRK1 (TRKA)_1	0	0	1	0.0104087	0.00859939	0.00953626	0.0114739	0.0623645	0.00829176	0.00286326	0.00718626	0.00411673	0.0373796	0.016222	0.0179038	0.016222	P01138	R-HSA-187037	FALSE
373	Beta-NGF_0	Signaling by NTRK1 (TRKA)_1	1	0	1	0.0385416	0.0100058	0.00422491	0.017873	0.0451968	0.00699435	0.0103408	0.00631473	0.00545792	0.0498227	0.0194773	0.01697	0.0194773	P01138	R-HSA-187037	FALSE
374	Beta-NGF_0	Signaling by NTRK1 (TRKA)_1	2	0	1	0.0310402	0.000369633	0.00211482	0.00934244	0.0270818	0.00177066	0.00555315	0.000308633	0.00280127	0.0130644	0.00934471	0.0106215	0.00934471	P01138	R-HSA-187037	FALSE
375	Beta-NGF_0	Expression and Processing of Neurotrophins_1	0	0	1	0.0104087	0.00859939	0.00953626	0.0114739	0.0623645	0.00829176	0.00286326	0.00718626	0.00411673	0.0373796	0.016222	0.0179038	0.016222	P01138	R-HSA-9036866	FALSE
376	Beta-NGF_0	Expression and Processing of Neurotrophins_1	1	0	1	0.0385416	0.0100058	0.00422491	0.017873	0.0451968	0.00699435	0.0103408	0.00631473	0.00545792	0.0498227	0.0194773	0.01697	0.0194773	P01138	R-HSA-9036866	FALSE
377	Beta-NGF_0	Expression and Processing of Neurotrophins_1	2	0	1	0.0310402	0.000369633	0.00211482	0.00934244	0.0270818	0.00177066	0.00555315	0.000308633	0.00280127	0.0130644	0.00934471	0.0106215	0.00934471	P01138	R-HSA-9036866	FALSE
378	Beta-NGF_0	p75NTR signals via NF-kB_1	0	0	1	0.0104087	0.00859939	0.00953626	0.0114739	0.0623645	0.00829176	0.00286326	0.00718626	0.00411673	0.0373796	0.016222	0.0179038	0.016222	P01138	R-HSA-193639	FALSE
379	Beta-NGF_0	p75NTR signals via NF-kB_1	1	0	1	0.0385416	0.0100058	0.00422491	0.017873	0.0451968	0.00699435	0.0103408	0.00631473	0.00545792	0.0498227	0.0194773	0.01697	0.0194773	P01138	R-HSA-193639	FALSE
380	Beta-NGF_0	p75NTR signals via NF-kB_1	2	0	1	0.0310402	0.000369633	0.00211482	0.00934244	0.0270818	0.00177066	0.00555315	0.000308633	0.00280127	0.0130644	0.00934471	0.0106215	0.00934471	P01138	R-HSA-193639	FALSE
381	Beta-NGF_0	p75NTR regulates axonogenesis_1	0	0	1	0.0104087	0.00859939	0.00953626	0.0114739	0.0623645	0.00829176	0.00286326	0.00718626	0.00411673	0.0373796	0.016222	0.0179038	0.016222	P01138	R-HSA-193697	FALSE
382	Beta-NGF_0	p75NTR regulates axonogenesis_1	1	0	1	0.0385416	0.0100058	0.00422491	0.017873	0.0451968	0.00699435	0.0103408	0.00631473	0.00545792	0.0498227	0.0194773	0.01697	0.0194773	P01138	R-HSA-193697	FALSE
383	Beta-NGF_0	p75NTR regulates axonogenesis_1	2	0	1	0.0310402	0.000369633	0.00211482	0.00934244	0.0270818	0.00177066	0.00555315	0.000308633	0.00280127	0.0130644	0.00934471	0.0106215	0.00934471	P01138	R-HSA-193697	FALSE
384	Beta-NGF_0	p75NTR negatively regulates cell cycle via SC1_1	0	0	1	0.0104087	0.00859939	0.00953626	0.0114739	0.0623645	0.00829176	0.00286326	0.00718626	0.00411673	0.0373796	0.016222	0.0179038	0.016222	P01138	R-HSA-193670	FALSE
385	Beta-NGF_0	p75NTR negatively regulates cell cycle via SC1_1	1	0	1	0.0385416	0.0100058	0.00422491	0.017873	0.0451968	0.00699435	0.0103408	0.00631473	0.00545792	0.0498227	0.0194773	0.01697	0.0194773	P01138	R-HSA-193670	FALSE
386	Beta-NGF_0	p75NTR negatively regulates cell cycle via SC1_1	2	0	1	0.0310402	0.000369633	0.00211482	0.00934244	0.0270818	0.00177066	0.00555315	0.000308633	0.00280127	0.0130644	0.00934471	0.0106215	0.00934471	P01138	R-HSA-193670	FALSE
387	Beta-NGF_0	Ceramide signalling_1	0	0	1	0.0104087	0.00859939	0.00953626	0.0114739	0.0623645	0.00829176	0.00286326	0.00718626	0.00411673	0.0373796	0.016222	0.0179038	0.016222	P01138	R-HSA-193681	FALSE
388	Beta-NGF_0	Ceramide signalling_1	1	0	1	0.0385416	0.0100058	0.00422491	0.017873	0.0451968	0.00699435	0.0103408	0.00631473	0.00545792	0.0498227	0.0194773	0.01697	0.0194773	P01138	R-HSA-193681	FALSE
389	Beta-NGF_0	Ceramide signalling_1	2	0	1	0.0310402	0.000369633	0.00211482	0.00934244	0.0270818	0.00177066	0.00555315	0.000308633	0.00280127	0.0130644	0.00934471	0.0106215	0.00934471	P01138	R-HSA-193681	FALSE
390	Beta-NGF_0	Cell death signalling via NRAGE, NRIF and NADE_1	0	0	1	0.0104087	0.00859939	0.00953626	0.0114739	0.0623645	0.00829176	0.00286326	0.00718626	0.00411673	0.0373796	0.016222	0.0179038	0.016222	P01138	R-HSA-204998	FALSE
391	Beta-NGF_0	Cell death signalling via NRAGE, NRIF and NADE_1	1	0	1	0.0385416	0.0100058	0.00422491	0.017873	0.0451968	0.00699435	0.0103408	0.00631473	0.00545792	0.0498227	0.0194773	0.01697	0.0194773	P01138	R-HSA-204998	FALSE
392	Beta-NGF_0	Cell death signalling via NRAGE, NRIF and NADE_1	2	0	1	0.0310402	0.000369633	0.00211482	0.00934244	0.0270818	0.00177066	0.00555315	0.000308633	0.00280127	0.0130644	0.00934471	0.0106215	0.00934471	P01138	R-HSA-204998	FALSE
393	Beta-NGF_0	NFG and proNGF binds to p75NTR_1	0	0	1	0.0104087	0.00859939	0.00953626	0.0114739	0.0623645	0.00829176	0.00286326	0.00718626	0.00411673	0.0373796	0.016222	0.0179038	0.016222	P01138	R-HSA-205017	FALSE
394	Beta-NGF_0	NFG and proNGF binds to p75NTR_1	1	0	1	0.0385416	0.0100058	0.00422491	0.017873	0.0451968	0.00699435	0.0103408	0.00631473	0.00545792	0.0498227	0.0194773	0.01697	0.0194773	P01138	R-HSA-205017	FALSE
395	Beta-NGF_0	NFG and proNGF binds to p75NTR_1	2	0	1	0.0310402	0.000369633	0.00211482	0.00934244	0.0270818	0.00177066	0.00555315	0.000308633	0.00280127	0.0130644	0.00934471	0.0106215	0.00934471	P01138	R-HSA-205017	FALSE
396	GH_0	Prolactin receptor signaling_1	0	0	1	0.00526667	0.00110397	0.00709386	0.00192221	0.00119854	0.00843397	0.017396	0.00327709	0.00971632	0.00972209	0.00651307	0.0048335	0.00651307	P01241	R-HSA-1170546	FALSE
397	GH_0	Prolactin receptor signaling_1	1	0	1	0.0038296	0.0031939	0.0451897	0.000307913	0.000943884	0.00657571	0.00306098	0.00108157	0.000629341	0.00271489	0.00675275	0.0129364	0.00675275	P01241	R-HSA-1170546	FALSE
398	GH_0	Prolactin receptor signaling_1	2	0	1	0.00288996	0.00155919	0.0317076	0.00340181	0.0016945	0.00202719	0.0138429	0.00181743	0.00796633	0.0813805	0.0148287	0.0239102	0.0148287	P01241	R-HSA-1170546	FALSE
399	GH_0	Growth hormone receptor signaling_1	0	0	1	0.00526667	0.00110397	0.00709386	0.00192221	0.00119854	0.00843397	0.017396	0.00327709	0.00971632	0.00972209	0.00651307	0.0048335	0.00651307	P01241	R-HSA-982772	FALSE
400	GH_0	Growth hormone receptor signaling_1	1	0	1	0.0038296	0.0031939	0.0451897	0.000307913	0.000943884	0.00657571	0.00306098	0.00108157	0.000629341	0.00271489	0.00675275	0.0129364	0.00675275	P01241	R-HSA-982772	FALSE
401	GH_0	Growth hormone receptor signaling_1	2	0	1	0.00288996	0.00155919	0.0317076	0.00340181	0.0016945	0.00202719	0.0138429	0.00181743	0.00796633	0.0813805	0.0148287	0.0239102	0.0148287	P01241	R-HSA-982772	FALSE
402	GH_0	Synthesis, secretion, and deacylation of Ghrelin_1	0	0	1	0.00526667	0.00110397	0.00709386	0.00192221	0.00119854	0.00843397	0.017396	0.00327709	0.00971632	0.00972209	0.00651307	0.0048335	0.00651307	P01241	R-HSA-422085	FALSE
403	GH_0	Synthesis, secretion, and deacylation of Ghrelin_1	1	0	1	0.0038296	0.0031939	0.0451897	0.000307913	0.000943884	0.00657571	0.00306098	0.00108157	0.000629341	0.00271489	0.00675275	0.0129364	0.00675275	P01241	R-HSA-422085	FALSE
404	GH_0	Synthesis, secretion, and deacylation of Ghrelin_1	2	0	1	0.00288996	0.00155919	0.0317076	0.00340181	0.0016945	0.00202719	0.0138429	0.00181743	0.00796633	0.0813805	0.0148287	0.0239102	0.0148287	P01241	R-HSA-422085	FALSE
405	TNFB_0	TNFs bind their physiological receptors_1	0	0	1	0.0183068	0.0150421	0.000752596	0.00493845	0.0207022	0.00381595	0.00680465	0.00108806	0.0196395	0.00760131	0.00986916	0.00739239	0.00986916	P01374	R-HSA-5669034	FALSE
406	TNFB_0	TNFs bind their physiological receptors_1	1	0	1	0.00945075	0.00423625	0.0106408	0.000456822	0.000649499	0.002291	0.00122776	0.000391233	0.00125353	0.00209603	0.00326937	0.00356519	0.00326937	P01374	R-HSA-5669034	FALSE
407	TNFB_0	TNFs bind their physiological receptors_1	2	0	1	0.0274391	0.0253497	0.0139439	0.00774879	0.0442471	0.00228786	0.00538615	0.00123973	0.0160894	0.0634227	0.0207154	0.019062	0.0207154	P01374	R-HSA-5669034	FALSE
408	TNFB_0	TNF receptor superfamily (TNFSF) members mediating non-canonical NF-kB pathway_1	0	0	1	0.0183068	0.0150421	0.000752596	0.00493845	0.0207022	0.00381595	0.00680465	0.00108806	0.0196395	0.00760131	0.00986916	0.00739239	0.00986916	P01374	R-HSA-5676594	FALSE
409	TNFB_0	TNF receptor superfamily (TNFSF) members mediating non-canonical NF-kB pathway_1	1	0	1	0.00945075	0.00423625	0.0106408	0.000456822	0.000649499	0.002291	0.00122776	0.000391233	0.00125353	0.00209603	0.00326937	0.00356519	0.00326937	P01374	R-HSA-5676594	FALSE
410	TNFB_0	TNF receptor superfamily (TNFSF) members mediating non-canonical NF-kB pathway_1	2	0	1	0.0274391	0.0253497	0.0139439	0.00774879	0.0442471	0.00228786	0.00538615	0.00123973	0.0160894	0.0634227	0.0207154	0.019062	0.0207154	P01374	R-HSA-5676594	FALSE
411	TNF_0	Interleukin-10 signaling_1	0	0	1	0.00185649	0.00590846	0.0580094	0.0260696	0.141401	0.0555566	0.0022801	0.013093	0.00403148	0.00287888	0.0311085	0.0420567	0.0311085	P01375	R-HSA-6783783	FALSE
412	TNF_0	Interleukin-10 signaling_1	1	0	1	0.0125223	0.002275	0.00829642	0.00808056	0.0214947	0.0373653	0.00940245	0.0116633	0.000417646	0.00260238	0.011412	0.0104084	0.011412	P01375	R-HSA-6783783	FALSE
413	TNF_0	Interleukin-10 signaling_1	2	0	1	0.011295	0.00546902	0.00789222	0.0220259	0.109784	0.106251	0.00367662	0.000922595	0.00177745	0.0036952	0.0272789	0.0407879	0.0272789	P01375	R-HSA-6783783	FALSE
414	TNF_0	Interleukin-4 and Interleukin-13 signaling_1	0	0	1	0.00185649	0.00590846	0.0580094	0.0260696	0.141401	0.0555566	0.0022801	0.013093	0.00403148	0.00287888	0.0311085	0.0420567	0.0311085	P01375	R-HSA-6785807	FALSE
415	TNF_0	Interleukin-4 and Interleukin-13 signaling_1	1	0	1	0.0125223	0.002275	0.00829642	0.00808056	0.0214947	0.0373653	0.00940245	0.0116633	0.000417646	0.00260238	0.011412	0.0104084	0.011412	P01375	R-HSA-6785807	FALSE
416	TNF_0	Interleukin-4 and Interleukin-13 signaling_1	2	0	1	0.011295	0.00546902	0.00789222	0.0220259	0.109784	0.106251	0.00367662	0.000922595	0.00177745	0.0036952	0.0272789	0.0407879	0.0272789	P01375	R-HSA-6785807	FALSE
417	TNF_0	TNFR1-induced proapoptotic signaling_1	0	0	1	0.00185649	0.00590846	0.0580094	0.0260696	0.141401	0.0555566	0.0022801	0.013093	0.00403148	0.00287888	0.0311085	0.0420567	0.0311085	P01375	R-HSA-5357786	FALSE
418	TNF_0	TNFR1-induced proapoptotic signaling_1	1	0	1	0.0125223	0.002275	0.00829642	0.00808056	0.0214947	0.0373653	0.00940245	0.0116633	0.000417646	0.00260238	0.011412	0.0104084	0.011412	P01375	R-HSA-5357786	FALSE
419	TNF_0	TNFR1-induced proapoptotic signaling_1	2	0	1	0.011295	0.00546902	0.00789222	0.0220259	0.109784	0.106251	0.00367662	0.000922595	0.00177745	0.0036952	0.0272789	0.0407879	0.0272789	P01375	R-HSA-5357786	FALSE
420	TNF_0	Regulation of TNFR1 signaling_1	0	0	1	0.00185649	0.00590846	0.0580094	0.0260696	0.141401	0.0555566	0.0022801	0.013093	0.00403148	0.00287888	0.0311085	0.0420567	0.0311085	P01375	R-HSA-5357905	FALSE
421	TNF_0	Regulation of TNFR1 signaling_1	1	0	1	0.0125223	0.002275	0.00829642	0.00808056	0.0214947	0.0373653	0.00940245	0.0116633	0.000417646	0.00260238	0.011412	0.0104084	0.011412	P01375	R-HSA-5357905	FALSE
422	TNF_0	Regulation of TNFR1 signaling_1	2	0	1	0.011295	0.00546902	0.00789222	0.0220259	0.109784	0.106251	0.00367662	0.000922595	0.00177745	0.0036952	0.0272789	0.0407879	0.0272789	P01375	R-HSA-5357905	FALSE
423	TNF_0	TNFR1-induced NFkappaB signaling pathway_1	0	0	1	0.00185649	0.00590846	0.0580094	0.0260696	0.141401	0.0555566	0.0022801	0.013093	0.00403148	0.00287888	0.0311085	0.0420567	0.0311085	P01375	R-HSA-5357956	FALSE
424	TNF_0	TNFR1-induced NFkappaB signaling pathway_1	1	0	1	0.0125223	0.002275	0.00829642	0.00808056	0.0214947	0.0373653	0.00940245	0.0116633	0.000417646	0.00260238	0.011412	0.0104084	0.011412	P01375	R-HSA-5357956	FALSE
425	TNF_0	TNFR1-induced NFkappaB signaling pathway_1	2	0	1	0.011295	0.00546902	0.00789222	0.0220259	0.109784	0.106251	0.00367662	0.000922595	0.00177745	0.0036952	0.0272789	0.0407879	0.0272789	P01375	R-HSA-5357956	FALSE
426	TNF_0	TNFR1-mediated ceramide production_1	0	0	1	0.00185649	0.00590846	0.0580094	0.0260696	0.141401	0.0555566	0.0022801	0.013093	0.00403148	0.00287888	0.0311085	0.0420567	0.0311085	P01375	R-HSA-5626978	FALSE
427	TNF_0	TNFR1-mediated ceramide production_1	1	0	1	0.0125223	0.002275	0.00829642	0.00808056	0.0214947	0.0373653	0.00940245	0.0116633	0.000417646	0.00260238	0.011412	0.0104084	0.011412	P01375	R-HSA-5626978	FALSE
428	TNF_0	TNFR1-mediated ceramide production_1	2	0	1	0.011295	0.00546902	0.00789222	0.0220259	0.109784	0.106251	0.00367662	0.000922595	0.00177745	0.0036952	0.0272789	0.0407879	0.0272789	P01375	R-HSA-5626978	FALSE
429	TNF_0	Transcriptional regulation of white adipocyte differentiation_1	0	0	1	0.00185649	0.00590846	0.0580094	0.0260696	0.141401	0.0555566	0.0022801	0.013093	0.00403148	0.00287888	0.0311085	0.0420567	0.0311085	P01375	R-HSA-381340	FALSE
430	TNF_0	Transcriptional regulation of white adipocyte differentiation_1	1	0	1	0.0125223	0.002275	0.00829642	0.00808056	0.0214947	0.0373653	0.00940245	0.0116633	0.000417646	0.00260238	0.011412	0.0104084	0.011412	P01375	R-HSA-381340	FALSE
431	TNF_0	Transcriptional regulation of white adipocyte differentiation_1	2	0	1	0.011295	0.00546902	0.00789222	0.0220259	0.109784	0.106251	0.00367662	0.000922595	0.00177745	0.0036952	0.0272789	0.0407879	0.0272789	P01375	R-HSA-381340	FALSE
432	IFN-gamma_0	Transcriptional regulation by RUNX1_1	0	0	1	0.00846434	0.00651197	0.046019	0.0185574	0.0149489	0.0130983	0.0310743	0.0365126	0.203286	0.00489091	0.0383364	0.0565	0.0383364	P01579	R-HSA-8878171	FALSE
433	IFN-gamma_0	Transcriptional regulation by RUNX1_1	1	0	1	0.0471825	0.0348803	0.0813862	0.00219561	0.0168457	0.00541117	0.0102076	0.017181	0.0352128	0.00762415	0.0258127	0.0232786	0.0258127	P01579	R-HSA-8878171	FALSE
434	IFN-gamma_0	Transcriptional regulation by RUNX1_1	2	0	1	0.0120872	0.00526274	0.101072	0.0294618	0.0345378	0.00253576	0.0183549	0.0374301	0.124173	0.127017	0.0491932	0.0464187	0.0491932	P01579	R-HSA-8878171	FALSE
435	IFN-gamma_0	Interleukin-12 family signaling_1	0	0	1	0.00846434	0.00651197	0.046019	0.0185574	0.0149489	0.0130983	0.0310743	0.0365126	0.203286	0.00489091	0.0383364	0.0565	0.0383364	P01579	R-HSA-447115	FALSE
436	IFN-gamma_0	Interleukin-12 family signaling_1	1	0	1	0.0471825	0.0348803	0.0813862	0.00219561	0.0168457	0.00541117	0.0102076	0.017181	0.0352128	0.00762415	0.0258127	0.0232786	0.0258127	P01579	R-HSA-447115	FALSE
437	IFN-gamma_0	Interleukin-12 family signaling_1	2	0	1	0.0120872	0.00526274	0.101072	0.0294618	0.0345378	0.00253576	0.0183549	0.0374301	0.124173	0.127017	0.0491932	0.0464187	0.0491932	P01579	R-HSA-447115	FALSE
438	IFN-gamma_0	Interferon gamma signaling_1	0	0	1	0.00846434	0.00651197	0.046019	0.0185574	0.0149489	0.0130983	0.0310743	0.0365126	0.203286	0.00489091	0.0383364	0.0565	0.0383364	P01579	R-HSA-877300	FALSE
439	IFN-gamma_0	Interferon gamma signaling_1	1	0	1	0.0471825	0.0348803	0.0813862	0.00219561	0.0168457	0.00541117	0.0102076	0.017181	0.0352128	0.00762415	0.0258127	0.0232786	0.0258127	P01579	R-HSA-877300	FALSE
440	IFN-gamma_0	Interferon gamma signaling_1	2	0	1	0.0120872	0.00526274	0.101072	0.0294618	0.0345378	0.00253576	0.0183549	0.0374301	0.124173	0.127017	0.0491932	0.0464187	0.0491932	P01579	R-HSA-877300	FALSE
441	IL-1 alpha_0	Senescence-Associated Secretory Phenotype (SASP)_1	0	0	1	0.131779	0.0260764	0.00747264	0.053973	0.0402873	0.0757463	0.0878096	0.104068	0.0597786	0.002743	0.0589734	0.0396463	0.0589734	P01583	R-HSA-2559582	FALSE
442	IL-1 alpha_0	Senescence-Associated Secretory Phenotype (SASP)_1	1	0	1	0.0709977	0.0607868	0.00307754	0.0387644	0.0554887	0.0372603	0.0460251	0.0826801	0.0617204	0.0554142	0.0512215	0.0207682	0.0512215	P01583	R-HSA-2559582	FALSE
443	IL-1 alpha_0	Senescence-Associated Secretory Phenotype (SASP)_1	2	0	1	0.0496955	0.0171298	0.00327652	0.0497432	0.0465953	0.038407	0.0158196	0.0361782	0.0360568	0.0052625	0.0298165	0.0170033	0.0298165	P01583	R-HSA-2559582	FALSE
444	IL-1 alpha_0	Interleukin-1 family signaling_1	0	0	1	0.131779	0.0260764	0.00747264	0.053973	0.0402873	0.0757463	0.0878096	0.104068	0.0597786	0.002743	0.0589734	0.0396463	0.0589734	P01583	R-HSA-446652	FALSE
445	IL-1 alpha_0	Interleukin-1 family signaling_1	1	0	1	0.0709977	0.0607868	0.00307754	0.0387644	0.0554887	0.0372603	0.0460251	0.0826801	0.0617204	0.0554142	0.0512215	0.0207682	0.0512215	P01583	R-HSA-446652	FALSE
446	IL-1 alpha_0	Interleukin-1 family signaling_1	2	0	1	0.0496955	0.0171298	0.00327652	0.0497432	0.0465953	0.038407	0.0158196	0.0361782	0.0360568	0.0052625	0.0298165	0.0170033	0.0298165	P01583	R-HSA-446652	FALSE
447	IL-1 alpha_0	Interleukin-10 signaling_1	0	0	1	0.131779	0.0260764	0.00747264	0.053973	0.0402873	0.0757463	0.0878096	0.104068	0.0597786	0.002743	0.0589734	0.0396463	0.0589734	P01583	R-HSA-6783783	FALSE
448	IL-1 alpha_0	Interleukin-10 signaling_1	1	0	1	0.0709977	0.0607868	0.00307754	0.0387644	0.0554887	0.0372603	0.0460251	0.0826801	0.0617204	0.0554142	0.0512215	0.0207682	0.0512215	P01583	R-HSA-6783783	FALSE
449	IL-1 alpha_0	Interleukin-10 signaling_1	2	0	1	0.0496955	0.0171298	0.00327652	0.0497432	0.0465953	0.038407	0.0158196	0.0361782	0.0360568	0.0052625	0.0298165	0.0170033	0.0298165	P01583	R-HSA-6783783	FALSE
450	IL-1 alpha_0	Interleukin-4 and Interleukin-13 signaling_1	0	0	1	0.131779	0.0260764	0.00747264	0.053973	0.0402873	0.0757463	0.0878096	0.104068	0.0597786	0.002743	0.0589734	0.0396463	0.0589734	P01583	R-HSA-6785807	FALSE
451	IL-1 alpha_0	Interleukin-4 and Interleukin-13 signaling_1	1	0	1	0.0709977	0.0607868	0.00307754	0.0387644	0.0554887	0.0372603	0.0460251	0.0826801	0.0617204	0.0554142	0.0512215	0.0207682	0.0512215	P01583	R-HSA-6785807	FALSE
452	IL-1 alpha_0	Interleukin-4 and Interleukin-13 signaling_1	2	0	1	0.0496955	0.0171298	0.00327652	0.0497432	0.0465953	0.038407	0.0158196	0.0361782	0.0360568	0.0052625	0.0298165	0.0170033	0.0298165	P01583	R-HSA-6785807	FALSE
453	IL-1 alpha_0	Cell recruitment (pro-inflammatory response)_1	0	0	1	0.131779	0.0260764	0.00747264	0.053973	0.0402873	0.0757463	0.0878096	0.104068	0.0597786	0.002743	0.0589734	0.0396463	0.0589734	P01583	R-HSA-9664424	FALSE
454	IL-1 alpha_0	Cell recruitment (pro-inflammatory response)_1	1	0	1	0.0709977	0.0607868	0.00307754	0.0387644	0.0554887	0.0372603	0.0460251	0.0826801	0.0617204	0.0554142	0.0512215	0.0207682	0.0512215	P01583	R-HSA-9664424	FALSE
455	IL-1 alpha_0	Cell recruitment (pro-inflammatory response)_1	2	0	1	0.0496955	0.0171298	0.00327652	0.0497432	0.0465953	0.038407	0.0158196	0.0361782	0.0360568	0.0052625	0.0298165	0.0170033	0.0298165	P01583	R-HSA-9664424	FALSE
456	IL-1 alpha_0	Pyroptosis_1	0	0	1	0.131779	0.0260764	0.00747264	0.053973	0.0402873	0.0757463	0.0878096	0.104068	0.0597786	0.002743	0.0589734	0.0396463	0.0589734	P01583	R-HSA-5620971	FALSE
457	IL-1 alpha_0	Pyroptosis_1	1	0	1	0.0709977	0.0607868	0.00307754	0.0387644	0.0554887	0.0372603	0.0460251	0.0826801	0.0617204	0.0554142	0.0512215	0.0207682	0.0512215	P01583	R-HSA-5620971	FALSE
458	IL-1 alpha_0	Pyroptosis_1	2	0	1	0.0496955	0.0171298	0.00327652	0.0497432	0.0465953	0.038407	0.0158196	0.0361782	0.0360568	0.0052625	0.0298165	0.0170033	0.0298165	P01583	R-HSA-5620971	FALSE
459	IL2-RA_0	Transcriptional regulation by RUNX1_1	0	0	1	0.0324409	0.0153875	0.0969331	0.00473222	0.0443505	0.0222743	0.0579152	0.0748143	0.107494	0.00934673	0.0465688	0.0347531	0.0465688	P01589	R-HSA-8878171	FALSE
460	IL2-RA_0	Transcriptional regulation by RUNX1_1	1	0	1	0.194076	0.163484	0.142534	0.0579634	0.0368323	0.00440665	0.0763822	0.0624556	0.107425	0.0397969	0.0885357	0.0582389	0.0885357	P01589	R-HSA-8878171	FALSE
461	IL2-RA_0	Transcriptional regulation by RUNX1_1	2	0	1	0.0511752	0.0838394	0.162005	0.0418405	0.0454852	0.0334894	0.043	0.0192186	0.0185986	0.0144779	0.0513129	0.041567	0.0513129	P01589	R-HSA-8878171	FALSE
462	IL2-RA_0	Interleukin-2 family signaling_1	0	0	1	0.0324409	0.0153875	0.0969331	0.00473222	0.0443505	0.0222743	0.0579152	0.0748143	0.107494	0.00934673	0.0465688	0.0347531	0.0465688	P01589	R-HSA-451927	FALSE
463	IL2-RA_0	Interleukin-2 family signaling_1	1	0	1	0.194076	0.163484	0.142534	0.0579634	0.0368323	0.00440665	0.0763822	0.0624556	0.107425	0.0397969	0.0885357	0.0582389	0.0885357	P01589	R-HSA-451927	FALSE
464	IL2-RA_0	Interleukin-2 family signaling_1	2	0	1	0.0511752	0.0838394	0.162005	0.0418405	0.0454852	0.0334894	0.043	0.0192186	0.0185986	0.0144779	0.0513129	0.041567	0.0513129	P01589	R-HSA-451927	FALSE
465	IL2-RA_0	Interleukin-3, Interleukin-5 and GM-CSF signaling_1	0	0	1	0.0324409	0.0153875	0.0969331	0.00473222	0.0443505	0.0222743	0.0579152	0.0748143	0.107494	0.00934673	0.0465688	0.0347531	0.0465688	P01589	R-HSA-512988	FALSE
466	IL2-RA_0	Interleukin-3, Interleukin-5 and GM-CSF signaling_1	1	0	1	0.194076	0.163484	0.142534	0.0579634	0.0368323	0.00440665	0.0763822	0.0624556	0.107425	0.0397969	0.0885357	0.0582389	0.0885357	P01589	R-HSA-512988	FALSE
467	IL2-RA_0	Interleukin-3, Interleukin-5 and GM-CSF signaling_1	2	0	1	0.0511752	0.0838394	0.162005	0.0418405	0.0454852	0.0334894	0.043	0.0192186	0.0185986	0.0144779	0.0513129	0.041567	0.0513129	P01589	R-HSA-512988	FALSE
468	IL2-RA_0	RAF/MAP kinase cascade_1	0	0	1	0.0324409	0.0153875	0.0969331	0.00473222	0.0443505	0.0222743	0.0579152	0.0748143	0.107494	0.00934673	0.0465688	0.0347531	0.0465688	P01589	R-HSA-5673001	FALSE
469	IL2-RA_0	RAF/MAP kinase cascade_1	1	0	1	0.194076	0.163484	0.142534	0.0579634	0.0368323	0.00440665	0.0763822	0.0624556	0.107425	0.0397969	0.0885357	0.0582389	0.0885357	P01589	R-HSA-5673001	FALSE
470	IL2-RA_0	RAF/MAP kinase cascade_1	2	0	1	0.0511752	0.0838394	0.162005	0.0418405	0.0454852	0.0334894	0.043	0.0192186	0.0185986	0.0144779	0.0513129	0.041567	0.0513129	P01589	R-HSA-5673001	FALSE
471	CD4_0	Defensins_1	0	0	1	0.109503	0.0846354	0.0160144	0.00746796	0.0906138	0.075644	0.0891182	0.0060411	0.0349691	0.00143418	0.0515441	0.0400433	0.0515441	P01730	R-HSA-1461973	FALSE
472	CD4_0	Defensins_1	1	0	1	0.0516213	0.0508891	0.00963275	0.0083026	0.119928	0.0949109	0.0992933	0.00651866	0.00195384	0.000408069	0.0443458	0.0436429	0.0443458	P01730	R-HSA-1461973	FALSE
473	CD4_0	Defensins_1	2	0	1	0.113221	0.0703064	0.00529299	0.0108556	0.0468108	0.0266493	0.0109039	0.0270354	0.0286688	0.0118914	0.0351635	0.0320275	0.0351635	P01730	R-HSA-1461973	FALSE
474	CD4_0	HIV Life Cycle_1	0	0	1	0.109503	0.0846354	0.0160144	0.00746796	0.0906138	0.075644	0.0891182	0.0060411	0.0349691	0.00143418	0.0515441	0.0400433	0.0515441	P01730	R-HSA-162587	FALSE
475	CD4_0	HIV Life Cycle_1	1	0	1	0.0516213	0.0508891	0.00963275	0.0083026	0.119928	0.0949109	0.0992933	0.00651866	0.00195384	0.000408069	0.0443458	0.0436429	0.0443458	P01730	R-HSA-162587	FALSE
476	CD4_0	HIV Life Cycle_1	2	0	1	0.113221	0.0703064	0.00529299	0.0108556	0.0468108	0.0266493	0.0109039	0.0270354	0.0286688	0.0118914	0.0351635	0.0320275	0.0351635	P01730	R-HSA-162587	FALSE
477	CD4_0	Host Interactions of HIV factors_1	0	0	1	0.109503	0.0846354	0.0160144	0.00746796	0.0906138	0.075644	0.0891182	0.0060411	0.0349691	0.00143418	0.0515441	0.0400433	0.0515441	P01730	R-HSA-162909	FALSE
478	CD4_0	Host Interactions of HIV factors_1	1	0	1	0.0516213	0.0508891	0.00963275	0.0083026	0.119928	0.0949109	0.0992933	0.00651866	0.00195384	0.000408069	0.0443458	0.0436429	0.0443458	P01730	R-HSA-162909	FALSE
479	CD4_0	Host Interactions of HIV factors_1	2	0	1	0.113221	0.0703064	0.00529299	0.0108556	0.0468108	0.0266493	0.0109039	0.0270354	0.0286688	0.0118914	0.0351635	0.0320275	0.0351635	P01730	R-HSA-162909	FALSE
480	CD4_0	Downstream TCR signaling_1	0	0	1	0.109503	0.0846354	0.0160144	0.00746796	0.0906138	0.075644	0.0891182	0.0060411	0.0349691	0.00143418	0.0515441	0.0400433	0.0515441	P01730	R-HSA-202424	FALSE
481	CD4_0	Downstream TCR signaling_1	1	0	1	0.0516213	0.0508891	0.00963275	0.0083026	0.119928	0.0949109	0.0992933	0.00651866	0.00195384	0.000408069	0.0443458	0.0436429	0.0443458	P01730	R-HSA-202424	FALSE
482	CD4_0	Downstream TCR signaling_1	2	0	1	0.113221	0.0703064	0.00529299	0.0108556	0.0468108	0.0266493	0.0109039	0.0270354	0.0286688	0.0118914	0.0351635	0.0320275	0.0351635	P01730	R-HSA-202424	FALSE
483	CD4_0	Phosphorylation of CD3 and TCR zeta chains_1	0	0	1	0.109503	0.0846354	0.0160144	0.00746796	0.0906138	0.075644	0.0891182	0.0060411	0.0349691	0.00143418	0.0515441	0.0400433	0.0515441	P01730	R-HSA-202427	FALSE
484	CD4_0	Phosphorylation of CD3 and TCR zeta chains_1	1	0	1	0.0516213	0.0508891	0.00963275	0.0083026	0.119928	0.0949109	0.0992933	0.00651866	0.00195384	0.000408069	0.0443458	0.0436429	0.0443458	P01730	R-HSA-202427	FALSE
485	CD4_0	Phosphorylation of CD3 and TCR zeta chains_1	2	0	1	0.113221	0.0703064	0.00529299	0.0108556	0.0468108	0.0266493	0.0109039	0.0270354	0.0286688	0.0118914	0.0351635	0.0320275	0.0351635	P01730	R-HSA-202427	FALSE
486	CD4_0	Translocation of ZAP-70 to Immunological synapse_1	0	0	1	0.109503	0.0846354	0.0160144	0.00746796	0.0906138	0.075644	0.0891182	0.0060411	0.0349691	0.00143418	0.0515441	0.0400433	0.0515441	P01730	R-HSA-202430	FALSE
487	CD4_0	Translocation of ZAP-70 to Immunological synapse_1	1	0	1	0.0516213	0.0508891	0.00963275	0.0083026	0.119928	0.0949109	0.0992933	0.00651866	0.00195384	0.000408069	0.0443458	0.0436429	0.0443458	P01730	R-HSA-202430	FALSE
488	CD4_0	Translocation of ZAP-70 to Immunological synapse_1	2	0	1	0.113221	0.0703064	0.00529299	0.0108556	0.0468108	0.0266493	0.0109039	0.0270354	0.0286688	0.0118914	0.0351635	0.0320275	0.0351635	P01730	R-HSA-202430	FALSE
489	CD4_0	Generation of second messenger molecules_1	0	0	1	0.109503	0.0846354	0.0160144	0.00746796	0.0906138	0.075644	0.0891182	0.0060411	0.0349691	0.00143418	0.0515441	0.0400433	0.0515441	P01730	R-HSA-202433	FALSE
490	CD4_0	Generation of second messenger molecules_1	1	0	1	0.0516213	0.0508891	0.00963275	0.0083026	0.119928	0.0949109	0.0992933	0.00651866	0.00195384	0.000408069	0.0443458	0.0436429	0.0443458	P01730	R-HSA-202433	FALSE
491	CD4_0	Generation of second messenger molecules_1	2	0	1	0.113221	0.0703064	0.00529299	0.0108556	0.0468108	0.0266493	0.0109039	0.0270354	0.0286688	0.0118914	0.0351635	0.0320275	0.0351635	P01730	R-HSA-202433	FALSE
492	CD4_0	PD-1 signaling_1	0	0	1	0.109503	0.0846354	0.0160144	0.00746796	0.0906138	0.075644	0.0891182	0.0060411	0.0349691	0.00143418	0.0515441	0.0400433	0.0515441	P01730	R-HSA-389948	FALSE
493	CD4_0	PD-1 signaling_1	1	0	1	0.0516213	0.0508891	0.00963275	0.0083026	0.119928	0.0949109	0.0992933	0.00651866	0.00195384	0.000408069	0.0443458	0.0436429	0.0443458	P01730	R-HSA-389948	FALSE
494	CD4_0	PD-1 signaling_1	2	0	1	0.113221	0.0703064	0.00529299	0.0108556	0.0468108	0.0266493	0.0109039	0.0270354	0.0286688	0.0118914	0.0351635	0.0320275	0.0351635	P01730	R-HSA-389948	FALSE
495	CD4_0	Other interleukin signaling_1	0	0	1	0.109503	0.0846354	0.0160144	0.00746796	0.0906138	0.075644	0.0891182	0.0060411	0.0349691	0.00143418	0.0515441	0.0400433	0.0515441	P01730	R-HSA-449836	FALSE
496	CD4_0	Other interleukin signaling_1	1	0	1	0.0516213	0.0508891	0.00963275	0.0083026	0.119928	0.0949109	0.0992933	0.00651866	0.00195384	0.000408069	0.0443458	0.0436429	0.0443458	P01730	R-HSA-449836	FALSE
497	CD4_0	Other interleukin signaling_1	2	0	1	0.113221	0.0703064	0.00529299	0.0108556	0.0468108	0.0266493	0.0109039	0.0270354	0.0286688	0.0118914	0.0351635	0.0320275	0.0351635	P01730	R-HSA-449836	FALSE
498	CD4_0	Cargo recognition for clathrin-mediated endocytosis_1	0	0	1	0.109503	0.0846354	0.0160144	0.00746796	0.0906138	0.075644	0.0891182	0.0060411	0.0349691	0.00143418	0.0515441	0.0400433	0.0515441	P01730	R-HSA-8856825	FALSE
499	CD4_0	Cargo recognition for clathrin-mediated endocytosis_1	1	0	1	0.0516213	0.0508891	0.00963275	0.0083026	0.119928	0.0949109	0.0992933	0.00651866	0.00195384	0.000408069	0.0443458	0.0436429	0.0443458	P01730	R-HSA-8856825	FALSE
500	CD4_0	Cargo recognition for clathrin-mediated endocytosis_1	2	0	1	0.113221	0.0703064	0.00529299	0.0108556	0.0468108	0.0266493	0.0109039	0.0270354	0.0286688	0.0118914	0.0351635	0.0320275	0.0351635	P01730	R-HSA-8856825	FALSE
501	CD8A_0	Immunoregulatory interactions between a Lymphoid and a non-Lymphoid cell_1	0	0	1	0.0175695	0.0278541	0.00140174	0.0232959	0.0252259	0.00549861	0.0238886	0.00182828	0.0119912	0.000801579	0.0139355	0.0103548	0.0139355	P01732	R-HSA-198933	FALSE
502	CD8A_0	Immunoregulatory interactions between a Lymphoid and a non-Lymphoid cell_1	1	0	1	0.00907011	0.00784445	0.0198189	0.00215494	0.00079142	0.00330123	0.00431021	0.000657391	0.00076536	0.000221032	0.00489351	0.0057701	0.00489351	P01732	R-HSA-198933	FALSE
503	CD8A_0	Immunoregulatory interactions between a Lymphoid and a non-Lymphoid cell_1	2	0	1	0.026334	0.0469412	0.0259709	0.0365529	0.0539155	0.0032967	0.0189088	0.00208312	0.00982363	0.00668809	0.0230515	0.0173629	0.0230515	P01732	R-HSA-198933	FALSE
504	PIgR_0	Neutrophil degranulation_1	0	0	1	0.053167	0.0413025	0.00165563	0.0590546	0.0683078	0.0578769	0.0581815	0.000900727	0.000411044	0.000182052	0.034104	0.0279174	0.034104	P01833	R-HSA-6798695	FALSE
505	PIgR_0	Neutrophil degranulation_1	1	0	1	0.027447	0.0116319	0.0234087	0.00546274	0.00214304	0.0347479	0.0104976	0.000323873	2.62357e-05	5.02002e-05	0.0115739	0.0120383	0.0115739	P01833	R-HSA-6798695	FALSE
506	PIgR_0	Neutrophil degranulation_1	2	0	1	0.0796891	0.0696052	0.030675	0.092661	0.145995	0.0347002	0.046053	0.00102628	0.000336743	0.00151898	0.050226	0.0448761	0.050226	P01833	R-HSA-6798695	FALSE
507	MB_0	Intracellular oxygen transport_1	0	0	1	0.0120734	0.0092488	0.00588985	5.06695e-07	0.000799768	0.0006078	0.00996292	0.00112356	0.020527	0.0148241	0.00750577	0.00667289	0.00750577	P02144	R-HSA-8981607	FALSE
508	MB_0	Intracellular oxygen transport_1	1	0	1	0.0251421	0.0162792	0.00198177	3.9721e-07	0.000358697	0.00534039	0.00503034	0.00339774	0.0326067	0.0184296	0.0108567	0.0109121	0.0108567	P02144	R-HSA-8981607	FALSE
509	MB_0	Intracellular oxygen transport_1	2	0	1	0.0208238	0.012426	0.0198555	3.61351e-07	0.00152138	0.0108778	0.000677301	0.0211491	0.0215117	0.0524485	0.0161291	0.0147064	0.0161291	P02144	R-HSA-8981607	FALSE
510	COL1A1_0	Collagen chain trimerization_1	0	0	1	0.0211197	0.0541091	0.0914301	0.0192124	0.0174349	0.0187518	0.0909557	0.0488366	0.119813	0.0773356	0.0558999	0.035361	0.0558999	P02452	R-HSA-8948216	FALSE
511	COL1A1_0	Collagen chain trimerization_1	1	0	1	0.0136641	0.120518	0.09623	0.183319	0.122633	0.0160436	0.012035	0.0742847	0.0790333	0.00937681	0.0727138	0.0565667	0.0727138	P02452	R-HSA-8948216	FALSE
512	COL1A1_0	Collagen chain trimerization_1	2	0	1	0.0524702	0.17481	0.131682	0.125134	0.181932	0.0137694	0.104113	0.063562	0.0964066	0.184708	0.112859	0.0552442	0.112859	P02452	R-HSA-8948216	FALSE
513	COL1A1_0	Anchoring fibril formation_1	0	0	1	0.0211197	0.0541091	0.0914301	0.0192124	0.0174349	0.0187518	0.0909557	0.0488366	0.119813	0.0773356	0.0558999	0.035361	0.0558999	P02452	R-HSA-2214320	FALSE
514	COL1A1_0	Anchoring fibril formation_1	1	0	1	0.0136641	0.120518	0.09623	0.183319	0.122633	0.0160436	0.012035	0.0742847	0.0790333	0.00937681	0.0727138	0.0565667	0.0727138	P02452	R-HSA-2214320	FALSE
515	COL1A1_0	Anchoring fibril formation_1	2	0	1	0.0524702	0.17481	0.131682	0.125134	0.181932	0.0137694	0.104113	0.063562	0.0964066	0.184708	0.112859	0.0552442	0.112859	P02452	R-HSA-2214320	FALSE
516	COL1A1_0	Crosslinking of collagen fibrils_1	0	0	1	0.0211197	0.0541091	0.0914301	0.0192124	0.0174349	0.0187518	0.0909557	0.0488366	0.119813	0.0773356	0.0558999	0.035361	0.0558999	P02452	R-HSA-2243919	FALSE
517	COL1A1_0	Crosslinking of collagen fibrils_1	1	0	1	0.0136641	0.120518	0.09623	0.183319	0.122633	0.0160436	0.012035	0.0742847	0.0790333	0.00937681	0.0727138	0.0565667	0.0727138	P02452	R-HSA-2243919	FALSE
518	COL1A1_0	Crosslinking of collagen fibrils_1	2	0	1	0.0524702	0.17481	0.131682	0.125134	0.181932	0.0137694	0.104113	0.063562	0.0964066	0.184708	0.112859	0.0552442	0.112859	P02452	R-HSA-2243919	FALSE
519	COL1A1_0	Transcriptional regulation by RUNX2_1	0	0	1	0.0211197	0.0541091	0.0914301	0.0192124	0.0174349	0.0187518	0.0909557	0.0488366	0.119813	0.0773356	0.0558999	0.035361	0.0558999	P02452	R-HSA-8878166	FALSE
520	COL1A1_0	Transcriptional regulation by RUNX2_1	1	0	1	0.0136641	0.120518	0.09623	0.183319	0.122633	0.0160436	0.012035	0.0742847	0.0790333	0.00937681	0.0727138	0.0565667	0.0727138	P02452	R-HSA-8878166	FALSE
521	COL1A1_0	Transcriptional regulation by RUNX2_1	2	0	1	0.0524702	0.17481	0.131682	0.125134	0.181932	0.0137694	0.104113	0.063562	0.0964066	0.184708	0.112859	0.0552442	0.112859	P02452	R-HSA-8878166	FALSE
522	COL1A1_0	MET promotes cell motility_1	0	0	1	0.0211197	0.0541091	0.0914301	0.0192124	0.0174349	0.0187518	0.0909557	0.0488366	0.119813	0.0773356	0.0558999	0.035361	0.0558999	P02452	R-HSA-8875878	FALSE
523	COL1A1_0	MET promotes cell motility_1	1	0	1	0.0136641	0.120518	0.09623	0.183319	0.122633	0.0160436	0.012035	0.0742847	0.0790333	0.00937681	0.0727138	0.0565667	0.0727138	P02452	R-HSA-8875878	FALSE
524	COL1A1_0	MET promotes cell motility_1	2	0	1	0.0524702	0.17481	0.131682	0.125134	0.181932	0.0137694	0.104113	0.063562	0.0964066	0.184708	0.112859	0.0552442	0.112859	P02452	R-HSA-8875878	FALSE
525	COL1A1_0	Platelet Adhesion to exposed collagen_1	0	0	1	0.0211197	0.0541091	0.0914301	0.0192124	0.0174349	0.0187518	0.0909557	0.0488366	0.119813	0.0773356	0.0558999	0.035361	0.0558999	P02452	R-HSA-75892	FALSE
526	COL1A1_0	Platelet Adhesion to exposed collagen_1	1	0	1	0.0136641	0.120518	0.09623	0.183319	0.122633	0.0160436	0.012035	0.0742847	0.0790333	0.00937681	0.0727138	0.0565667	0.0727138	P02452	R-HSA-75892	FALSE
527	COL1A1_0	Platelet Adhesion to exposed collagen_1	2	0	1	0.0524702	0.17481	0.131682	0.125134	0.181932	0.0137694	0.104113	0.063562	0.0964066	0.184708	0.112859	0.0552442	0.112859	P02452	R-HSA-75892	FALSE
528	COL1A1_0	Immunoregulatory interactions between a Lymphoid and a non-Lymphoid cell_1	0	0	1	0.0211197	0.0541091	0.0914301	0.0192124	0.0174349	0.0187518	0.0909557	0.0488366	0.119813	0.0773356	0.0558999	0.035361	0.0558999	P02452	R-HSA-198933	FALSE
529	COL1A1_0	Immunoregulatory interactions between a Lymphoid and a non-Lymphoid cell_1	1	0	1	0.0136641	0.120518	0.09623	0.183319	0.122633	0.0160436	0.012035	0.0742847	0.0790333	0.00937681	0.0727138	0.0565667	0.0727138	P02452	R-HSA-198933	FALSE
530	COL1A1_0	Immunoregulatory interactions between a Lymphoid and a non-Lymphoid cell_1	2	0	1	0.0524702	0.17481	0.131682	0.125134	0.181932	0.0137694	0.104113	0.063562	0.0964066	0.184708	0.112859	0.0552442	0.112859	P02452	R-HSA-198933	FALSE
531	COL1A1_0	Collagen degradation_1	0	0	1	0.0211197	0.0541091	0.0914301	0.0192124	0.0174349	0.0187518	0.0909557	0.0488366	0.119813	0.0773356	0.0558999	0.035361	0.0558999	P02452	R-HSA-1442490	FALSE
532	COL1A1_0	Collagen degradation_1	1	0	1	0.0136641	0.120518	0.09623	0.183319	0.122633	0.0160436	0.012035	0.0742847	0.0790333	0.00937681	0.0727138	0.0565667	0.0727138	P02452	R-HSA-1442490	FALSE
533	COL1A1_0	Collagen degradation_1	2	0	1	0.0524702	0.17481	0.131682	0.125134	0.181932	0.0137694	0.104113	0.063562	0.0964066	0.184708	0.112859	0.0552442	0.112859	P02452	R-HSA-1442490	FALSE
534	COL1A1_0	Integrin cell surface interactions_1	0	0	1	0.0211197	0.0541091	0.0914301	0.0192124	0.0174349	0.0187518	0.0909557	0.0488366	0.119813	0.0773356	0.0558999	0.035361	0.0558999	P02452	R-HSA-216083	FALSE
535	COL1A1_0	Integrin cell surface interactions_1	1	0	1	0.0136641	0.120518	0.09623	0.183319	0.122633	0.0160436	0.012035	0.0742847	0.0790333	0.00937681	0.0727138	0.0565667	0.0727138	P02452	R-HSA-216083	FALSE
536	COL1A1_0	Integrin cell surface interactions_1	2	0	1	0.0524702	0.17481	0.131682	0.125134	0.181932	0.0137694	0.104113	0.063562	0.0964066	0.184708	0.112859	0.0552442	0.112859	P02452	R-HSA-216083	FALSE
537	COL1A1_0	ECM proteoglycans_1	0	0	1	0.0211197	0.0541091	0.0914301	0.0192124	0.0174349	0.0187518	0.0909557	0.0488366	0.119813	0.0773356	0.0558999	0.035361	0.0558999	P02452	R-HSA-3000178	FALSE
538	COL1A1_0	ECM proteoglycans_1	1	0	1	0.0136641	0.120518	0.09623	0.183319	0.122633	0.0160436	0.012035	0.0742847	0.0790333	0.00937681	0.0727138	0.0565667	0.0727138	P02452	R-HSA-3000178	FALSE
539	COL1A1_0	ECM proteoglycans_1	2	0	1	0.0524702	0.17481	0.131682	0.125134	0.181932	0.0137694	0.104113	0.063562	0.0964066	0.184708	0.112859	0.0552442	0.112859	P02452	R-HSA-3000178	FALSE
540	COL1A1_0	Scavenging by Class A Receptors_1	0	0	1	0.0211197	0.0541091	0.0914301	0.0192124	0.0174349	0.0187518	0.0909557	0.0488366	0.119813	0.0773356	0.0558999	0.035361	0.0558999	P02452	R-HSA-3000480	FALSE
541	COL1A1_0	Scavenging by Class A Receptors_1	1	0	1	0.0136641	0.120518	0.09623	0.183319	0.122633	0.0160436	0.012035	0.0742847	0.0790333	0.00937681	0.0727138	0.0565667	0.0727138	P02452	R-HSA-3000480	FALSE
542	COL1A1_0	Scavenging by Class A Receptors_1	2	0	1	0.0524702	0.17481	0.131682	0.125134	0.181932	0.0137694	0.104113	0.063562	0.0964066	0.184708	0.112859	0.0552442	0.112859	P02452	R-HSA-3000480	FALSE
543	COL1A1_0	Syndecan interactions_1	0	0	1	0.0211197	0.0541091	0.0914301	0.0192124	0.0174349	0.0187518	0.0909557	0.0488366	0.119813	0.0773356	0.0558999	0.035361	0.0558999	P02452	R-HSA-3000170	FALSE
544	COL1A1_0	Syndecan interactions_1	1	0	1	0.0136641	0.120518	0.09623	0.183319	0.122633	0.0160436	0.012035	0.0742847	0.0790333	0.00937681	0.0727138	0.0565667	0.0727138	P02452	R-HSA-3000170	FALSE
545	COL1A1_0	Syndecan interactions_1	2	0	1	0.0524702	0.17481	0.131682	0.125134	0.181932	0.0137694	0.104113	0.063562	0.0964066	0.184708	0.112859	0.0552442	0.112859	P02452	R-HSA-3000170	FALSE
546	COL1A1_0	GPVI-mediated activation cascade_1	0	0	1	0.0211197	0.0541091	0.0914301	0.0192124	0.0174349	0.0187518	0.0909557	0.0488366	0.119813	0.0773356	0.0558999	0.035361	0.0558999	P02452	R-HSA-114604	FALSE
547	COL1A1_0	GPVI-mediated activation cascade_1	1	0	1	0.0136641	0.120518	0.09623	0.183319	0.122633	0.0160436	0.012035	0.0742847	0.0790333	0.00937681	0.0727138	0.0565667	0.0727138	P02452	R-HSA-114604	FALSE
548	COL1A1_0	GPVI-mediated activation cascade_1	2	0	1	0.0524702	0.17481	0.131682	0.125134	0.181932	0.0137694	0.104113	0.063562	0.0964066	0.184708	0.112859	0.0552442	0.112859	P02452	R-HSA-114604	FALSE
549	COL1A1_0	GP1b-IX-V activation signalling_1	0	0	1	0.0211197	0.0541091	0.0914301	0.0192124	0.0174349	0.0187518	0.0909557	0.0488366	0.119813	0.0773356	0.0558999	0.035361	0.0558999	P02452	R-HSA-430116	FALSE
550	COL1A1_0	GP1b-IX-V activation signalling_1	1	0	1	0.0136641	0.120518	0.09623	0.183319	0.122633	0.0160436	0.012035	0.0742847	0.0790333	0.00937681	0.0727138	0.0565667	0.0727138	P02452	R-HSA-430116	FALSE
551	COL1A1_0	GP1b-IX-V activation signalling_1	2	0	1	0.0524702	0.17481	0.131682	0.125134	0.181932	0.0137694	0.104113	0.063562	0.0964066	0.184708	0.112859	0.0552442	0.112859	P02452	R-HSA-430116	FALSE
552	AMBP_0	Scavenging of heme from plasma_1	0	0	1	0.00310282	0.00545931	0.225654	0.00421957	0.01948	0.0403283	0.0419535	0.00398947	0.00773958	9.84562e-05	0.0352025	0.0651356	0.0352025	P02760	R-HSA-2168880	FALSE
553	AMBP_0	Scavenging of heme from plasma_1	1	0	1	0.0022148	0.00895291	0.202317	0.10757	0.163156	0.0628892	0.0761092	0.0187697	0.0280666	2.70966e-05	0.0670072	0.0672281	0.0670072	P02760	R-HSA-2168880	FALSE
554	AMBP_0	Scavenging of heme from plasma_1	2	0	1	0.00154222	0.00480782	0.0208914	0.0148811	0.0412486	0.0127092	0.000546147	0.0316462	0.0013353	7.73447e-05	0.0129685	0.0136679	0.0129685	P02760	R-HSA-2168880	FALSE
555	CXCL10_0	Class A/1 (Rhodopsin-like receptors)_1	0	0	1	0.0050371	0.016099	0.0331474	0.0104371	0.0661943	0.00614245	0.00522753	0.0171952	0.0357773	0.0445126	0.023977	0.0193574	0.023977	P02778	R-HSA-373076	FALSE
556	CXCL10_0	Class A/1 (Rhodopsin-like receptors)_1	1	0	1	0.0192442	0.0186938	0.0155011	0.0160522	0.0479719	0.0051877	0.0151318	0.0157906	0.0474301	0.0593354	0.0260339	0.0173694	0.0260339	P02778	R-HSA-373076	FALSE
557	CXCL10_0	Class A/1 (Rhodopsin-like receptors)_1	2	0	1	0.0156509	0.000735303	0.00624956	0.00859235	0.0287459	0.00134549	0.00888	0.00235667	0.0243453	0.0155856	0.0112487	0.00917165	0.0112487	P02778	R-HSA-373076	FALSE
558	CXCL10_0	G alpha (i) signalling events_1	0	0	1	0.0050371	0.016099	0.0331474	0.0104371	0.0661943	0.00614245	0.00522753	0.0171952	0.0357773	0.0445126	0.023977	0.0193574	0.023977	P02778	R-HSA-418594	FALSE
559	CXCL10_0	G alpha (i) signalling events_1	1	0	1	0.0192442	0.0186938	0.0155011	0.0160522	0.0479719	0.0051877	0.0151318	0.0157906	0.0474301	0.0593354	0.0260339	0.0173694	0.0260339	P02778	R-HSA-418594	FALSE
560	CXCL10_0	G alpha (i) signalling events_1	2	0	1	0.0156509	0.000735303	0.00624956	0.00859235	0.0287459	0.00134549	0.00888	0.00235667	0.0243453	0.0155856	0.0112487	0.00917165	0.0112487	P02778	R-HSA-418594	FALSE
561	CXCL10_0	Interleukin-10 signaling_1	0	0	1	0.0050371	0.016099	0.0331474	0.0104371	0.0661943	0.00614245	0.00522753	0.0171952	0.0357773	0.0445126	0.023977	0.0193574	0.023977	P02778	R-HSA-6783783	FALSE
562	CXCL10_0	Interleukin-10 signaling_1	1	0	1	0.0192442	0.0186938	0.0155011	0.0160522	0.0479719	0.0051877	0.0151318	0.0157906	0.0474301	0.0593354	0.0260339	0.0173694	0.0260339	P02778	R-HSA-6783783	FALSE
563	CXCL10_0	Interleukin-10 signaling_1	2	0	1	0.0156509	0.000735303	0.00624956	0.00859235	0.0287459	0.00134549	0.00888	0.00235667	0.0243453	0.0155856	0.0112487	0.00917165	0.0112487	P02778	R-HSA-6783783	FALSE
564	TR_0	RHO GTPase cycle_1	0	0	1	0.0272277	0.00891308	0.0701712	0.00874667	0.0295844	0.0387114	0.0597109	0.0155265	0.0209516	0.00414514	0.0283689	0.0209995	0.0283689	P02786	R-HSA-9012999	FALSE
565	TR_0	RHO GTPase cycle_1	1	0	1	0.0711329	0.0550097	0.0559195	0.0487697	0.0376996	0.0971437	0.0306002	0.0166477	0.0297721	0.0135024	0.0456197	0.0243314	0.0456197	P02786	R-HSA-9012999	FALSE
566	TR_0	RHO GTPase cycle_1	2	0	1	0.0743416	0.0401789	0.00387869	0.00329725	0.0674069	0.0798093	0.00176756	0.00913296	0.0181733	0.0273345	0.0325321	0.0294292	0.0325321	P02786	R-HSA-9012999	FALSE
567	TR_0	Golgi Associated Vesicle Biogenesis_1	0	0	1	0.0272277	0.00891308	0.0701712	0.00874667	0.0295844	0.0387114	0.0597109	0.0155265	0.0209516	0.00414514	0.0283689	0.0209995	0.0283689	P02786	R-HSA-432722	FALSE
568	TR_0	Golgi Associated Vesicle Biogenesis_1	1	0	1	0.0711329	0.0550097	0.0559195	0.0487697	0.0376996	0.0971437	0.0306002	0.0166477	0.0297721	0.0135024	0.0456197	0.0243314	0.0456197	P02786	R-HSA-432722	FALSE
569	TR_0	Golgi Associated Vesicle Biogenesis_1	2	0	1	0.0743416	0.0401789	0.00387869	0.00329725	0.0674069	0.0798093	0.00176756	0.00913296	0.0181733	0.0273345	0.0325321	0.0294292	0.0325321	P02786	R-HSA-432722	FALSE
570	TR_0	Cargo recognition for clathrin-mediated endocytosis_1	0	0	1	0.0272277	0.00891308	0.0701712	0.00874667	0.0295844	0.0387114	0.0597109	0.0155265	0.0209516	0.00414514	0.0283689	0.0209995	0.0283689	P02786	R-HSA-8856825	FALSE
571	TR_0	Cargo recognition for clathrin-mediated endocytosis_1	1	0	1	0.0711329	0.0550097	0.0559195	0.0487697	0.0376996	0.0971437	0.0306002	0.0166477	0.0297721	0.0135024	0.0456197	0.0243314	0.0456197	P02786	R-HSA-8856825	FALSE
572	TR_0	Cargo recognition for clathrin-mediated endocytosis_1	2	0	1	0.0743416	0.0401789	0.00387869	0.00329725	0.0674069	0.0798093	0.00176756	0.00913296	0.0181733	0.0273345	0.0325321	0.0294292	0.0325321	P02786	R-HSA-8856825	FALSE
573	TR_0	Transferrin endocytosis and recycling_1	0	0	1	0.0272277	0.00891308	0.0701712	0.00874667	0.0295844	0.0387114	0.0597109	0.0155265	0.0209516	0.00414514	0.0283689	0.0209995	0.0283689	P02786	R-HSA-917977	FALSE
574	TR_0	Transferrin endocytosis and recycling_1	1	0	1	0.0711329	0.0550097	0.0559195	0.0487697	0.0376996	0.0971437	0.0306002	0.0166477	0.0297721	0.0135024	0.0456197	0.0243314	0.0456197	P02786	R-HSA-917977	FALSE
575	TR_0	Transferrin endocytosis and recycling_1	2	0	1	0.0743416	0.0401789	0.00387869	0.00329725	0.0674069	0.0798093	0.00176756	0.00913296	0.0181733	0.0273345	0.0325321	0.0294292	0.0325321	P02786	R-HSA-917977	FALSE
576	MMP-1_0	Interleukin-4 and Interleukin-13 signaling_1	0	0	1	0.0325858	0.04542	0.00322429	0.0427472	0.0745892	0.138559	0.00205019	0.00384332	0.0393089	0.0936464	0.0475974	0.0417172	0.0475974	P03956	R-HSA-6785807	FALSE
577	MMP-1_0	Interleukin-4 and Interleukin-13 signaling_1	1	0	1	0.0146542	0.0030414	0.0282678	0.010553	0.0492123	0.0327381	0.00146402	0.023277	0.0286197	0.0161813	0.0208009	0.0138787	0.0208009	P03956	R-HSA-6785807	FALSE
578	MMP-1_0	Interleukin-4 and Interleukin-13 signaling_1	2	0	1	0.0500701	0.0268694	0.0480677	0.0416033	0.112386	0.0679019	0.0052889	0.017317	0.0352531	0.147157	0.0551914	0.0415649	0.0551914	P03956	R-HSA-6785807	FALSE
579	MMP-1_0	Collagen degradation_1	0	0	1	0.0325858	0.04542	0.00322429	0.0427472	0.0745892	0.138559	0.00205019	0.00384332	0.0393089	0.0936464	0.0475974	0.0417172	0.0475974	P03956	R-HSA-1442490	FALSE
580	MMP-1_0	Collagen degradation_1	1	0	1	0.0146542	0.0030414	0.0282678	0.010553	0.0492123	0.0327381	0.00146402	0.023277	0.0286197	0.0161813	0.0208009	0.0138787	0.0208009	P03956	R-HSA-1442490	FALSE
581	MMP-1_0	Collagen degradation_1	2	0	1	0.0500701	0.0268694	0.0480677	0.0416033	0.112386	0.0679019	0.0052889	0.017317	0.0352531	0.147157	0.0551914	0.0415649	0.0551914	P03956	R-HSA-1442490	FALSE
582	MMP-1_0	Activation of Matrix Metalloproteinases_1	0	0	1	0.0325858	0.04542	0.00322429	0.0427472	0.0745892	0.138559	0.00205019	0.00384332	0.0393089	0.0936464	0.0475974	0.0417172	0.0475974	P03956	R-HSA-1592389	FALSE
583	MMP-1_0	Activation of Matrix Metalloproteinases_1	1	0	1	0.0146542	0.0030414	0.0282678	0.010553	0.0492123	0.0327381	0.00146402	0.023277	0.0286197	0.0161813	0.0208009	0.0138787	0.0208009	P03956	R-HSA-1592389	FALSE
584	MMP-1_0	Activation of Matrix Metalloproteinases_1	2	0	1	0.0500701	0.0268694	0.0480677	0.0416033	0.112386	0.0679019	0.0052889	0.017317	0.0352531	0.147157	0.0551914	0.0415649	0.0551914	P03956	R-HSA-1592389	FALSE
585	MMP-1_0	Basigin interactions_1	0	0	1	0.0325858	0.04542	0.00322429	0.0427472	0.0745892	0.138559	0.00205019	0.00384332	0.0393089	0.0936464	0.0475974	0.0417172	0.0475974	P03956	R-HSA-210991	FALSE
586	MMP-1_0	Basigin interactions_1	1	0	1	0.0146542	0.0030414	0.0282678	0.010553	0.0492123	0.0327381	0.00146402	0.023277	0.0286197	0.0161813	0.0208009	0.0138787	0.0208009	P03956	R-HSA-210991	FALSE
587	MMP-1_0	Basigin interactions_1	2	0	1	0.0500701	0.0268694	0.0480677	0.0416033	0.112386	0.0679019	0.0052889	0.017317	0.0352531	0.147157	0.0551914	0.0415649	0.0551914	P03956	R-HSA-210991	FALSE
588	MMP-1_0	Regulation of Insulin-like Growth Factor (IGF) transport and uptake by Insulin-like Growth Factor Binding Proteins (IGFBPs)_1	0	0	1	0.0325858	0.04542	0.00322429	0.0427472	0.0745892	0.138559	0.00205019	0.00384332	0.0393089	0.0936464	0.0475974	0.0417172	0.0475974	P03956	R-HSA-381426	FALSE
589	MMP-1_0	Regulation of Insulin-like Growth Factor (IGF) transport and uptake by Insulin-like Growth Factor Binding Proteins (IGFBPs)_1	1	0	1	0.0146542	0.0030414	0.0282678	0.010553	0.0492123	0.0327381	0.00146402	0.023277	0.0286197	0.0161813	0.0208009	0.0138787	0.0208009	P03956	R-HSA-381426	FALSE
590	MMP-1_0	Regulation of Insulin-like Growth Factor (IGF) transport and uptake by Insulin-like Growth Factor Binding Proteins (IGFBPs)_1	2	0	1	0.0500701	0.0268694	0.0480677	0.0416033	0.112386	0.0679019	0.0052889	0.017317	0.0352531	0.147157	0.0551914	0.0415649	0.0551914	P03956	R-HSA-381426	FALSE
591	CSTB_0	Neutrophil degranulation_1	0	0	1	0.00321605	0.00240598	3.20245e-06	0.022848	0.0317176	0.0262592	0.00567289	0.00127016	0.000718462	0.000231251	0.00943428	0.0117389	0.00943428	P04080	R-HSA-6798695	FALSE
592	CSTB_0	Neutrophil degranulation_1	1	0	1	0.00166026	0.000677587	4.52789e-05	0.00211351	0.000995087	0.0157654	0.00102356	0.000456709	4.58573e-05	6.37666e-05	0.0022847	0.00454188	0.0022847	P04080	R-HSA-6798695	FALSE
593	CSTB_0	Neutrophil degranulation_1	2	0	1	0.00482037	0.00405468	5.9334e-05	0.0358502	0.0677903	0.0157437	0.00449032	0.0014472	0.000588592	0.00192948	0.0136774	0.020794	0.0136774	P04080	R-HSA-6798695	FALSE
594	SOD2_0	FOXO-mediated transcription_1	0	0	1	0.0151936	0.135424	0.46432	0.137453	0.142687	0.191476	0.233869	0.202945	0.197199	0.0757321	0.17963	0.113099	0.17963	P04179	R-HSA-9614085	FALSE
595	SOD2_0	FOXO-mediated transcription_1	1	0	1	0.029736	0.137073	0.040936	0.0409855	0.0866076	0.153024	0.187342	0.0721198	0.220175	0.249122	0.121712	0.0752628	0.121712	P04179	R-HSA-9614085	FALSE
596	SOD2_0	FOXO-mediated transcription_1	2	0	1	0.0209062	0.0289052	0.0691375	0.0422169	0.0198041	0.249552	0.0409581	0.0546946	0.179654	0.191041	0.0896871	0.0796914	0.0896871	P04179	R-HSA-9614085	FALSE
597	SOD2_0	Interleukin-12 family signaling_1	0	0	1	0.0151936	0.135424	0.46432	0.137453	0.142687	0.191476	0.233869	0.202945	0.197199	0.0757321	0.17963	0.113099	0.17963	P04179	R-HSA-447115	FALSE
598	SOD2_0	Interleukin-12 family signaling_1	1	0	1	0.029736	0.137073	0.040936	0.0409855	0.0866076	0.153024	0.187342	0.0721198	0.220175	0.249122	0.121712	0.0752628	0.121712	P04179	R-HSA-447115	FALSE
599	SOD2_0	Interleukin-12 family signaling_1	2	0	1	0.0209062	0.0289052	0.0691375	0.0422169	0.0198041	0.249552	0.0409581	0.0546946	0.179654	0.191041	0.0896871	0.0796914	0.0896871	P04179	R-HSA-447115	FALSE
600	SOD2_0	Neurodegenerative Diseases_1	0	0	1	0.0151936	0.135424	0.46432	0.137453	0.142687	0.191476	0.233869	0.202945	0.197199	0.0757321	0.17963	0.113099	0.17963	P04179	R-HSA-8863678	FALSE
601	SOD2_0	Neurodegenerative Diseases_1	1	0	1	0.029736	0.137073	0.040936	0.0409855	0.0866076	0.153024	0.187342	0.0721198	0.220175	0.249122	0.121712	0.0752628	0.121712	P04179	R-HSA-8863678	FALSE
602	SOD2_0	Neurodegenerative Diseases_1	2	0	1	0.0209062	0.0289052	0.0691375	0.0422169	0.0198041	0.249552	0.0409581	0.0546946	0.179654	0.191041	0.0896871	0.0796914	0.0896871	P04179	R-HSA-8863678	FALSE
603	SOD2_0	Detoxification of Reactive Oxygen Species_1	0	0	1	0.0151936	0.135424	0.46432	0.137453	0.142687	0.191476	0.233869	0.202945	0.197199	0.0757321	0.17963	0.113099	0.17963	P04179	R-HSA-3299685	FALSE
604	SOD2_0	Detoxification of Reactive Oxygen Species_1	1	0	1	0.029736	0.137073	0.040936	0.0409855	0.0866076	0.153024	0.187342	0.0721198	0.220175	0.249122	0.121712	0.0752628	0.121712	P04179	R-HSA-3299685	FALSE
605	SOD2_0	Detoxification of Reactive Oxygen Species_1	2	0	1	0.0209062	0.0289052	0.0691375	0.0422169	0.0198041	0.249552	0.0409581	0.0546946	0.179654	0.191041	0.0896871	0.0796914	0.0896871	P04179	R-HSA-3299685	FALSE
606	SOD2_0	Transcriptional activation of mitochondrial biogenesis_1	0	0	1	0.0151936	0.135424	0.46432	0.137453	0.142687	0.191476	0.233869	0.202945	0.197199	0.0757321	0.17963	0.113099	0.17963	P04179	R-HSA-2151201	FALSE
607	SOD2_0	Transcriptional activation of mitochondrial biogenesis_1	1	0	1	0.029736	0.137073	0.040936	0.0409855	0.0866076	0.153024	0.187342	0.0721198	0.220175	0.249122	0.121712	0.0752628	0.121712	P04179	R-HSA-2151201	FALSE
608	SOD2_0	Transcriptional activation of mitochondrial biogenesis_1	2	0	1	0.0209062	0.0289052	0.0691375	0.0422169	0.0198041	0.249552	0.0409581	0.0546946	0.179654	0.191041	0.0896871	0.0796914	0.0896871	P04179	R-HSA-2151201	FALSE
609	vWF_0	RAF/MAP kinase cascade_1	0	0	1	0.231405	0.185891	0.11324	0.0930437	0.106303	0.0818886	0.0773008	0.115298	0.0969792	0.251878	0.135323	0.060485	0.135323	P04275	R-HSA-5673001	FALSE
610	vWF_0	RAF/MAP kinase cascade_1	1	0	1	0.134918	0.144819	0.0863447	0.13088	0.0597297	0.102342	0.153775	0.199089	0.108398	0.231366	0.135166	0.0486482	0.135166	P04275	R-HSA-5673001	FALSE
611	vWF_0	RAF/MAP kinase cascade_1	2	0	1	0.110322	0.042516	0.0933487	0.120357	0.0500698	0.0537451	0.0324471	0.0577851	0.122338	0.0341647	0.0717093	0.034172	0.0717093	P04275	R-HSA-5673001	FALSE
612	vWF_0	Signaling by RAS mutants_1	0	0	1	0.231405	0.185891	0.11324	0.0930437	0.106303	0.0818886	0.0773008	0.115298	0.0969792	0.251878	0.135323	0.060485	0.135323	P04275	R-HSA-6802949	FALSE
613	vWF_0	Signaling by RAS mutants_1	1	0	1	0.134918	0.144819	0.0863447	0.13088	0.0597297	0.102342	0.153775	0.199089	0.108398	0.231366	0.135166	0.0486482	0.135166	P04275	R-HSA-6802949	FALSE
614	vWF_0	Signaling by RAS mutants_1	2	0	1	0.110322	0.042516	0.0933487	0.120357	0.0500698	0.0537451	0.0324471	0.0577851	0.122338	0.0341647	0.0717093	0.034172	0.0717093	P04275	R-HSA-6802949	FALSE
615	vWF_0	Signaling by moderate kinase activity BRAF mutants_1	0	0	1	0.231405	0.185891	0.11324	0.0930437	0.106303	0.0818886	0.0773008	0.115298	0.0969792	0.251878	0.135323	0.060485	0.135323	P04275	R-HSA-6802946	FALSE
616	vWF_0	Signaling by moderate kinase activity BRAF mutants_1	1	0	1	0.134918	0.144819	0.0863447	0.13088	0.0597297	0.102342	0.153775	0.199089	0.108398	0.231366	0.135166	0.0486482	0.135166	P04275	R-HSA-6802946	FALSE
617	vWF_0	Signaling by moderate kinase activity BRAF mutants_1	2	0	1	0.110322	0.042516	0.0933487	0.120357	0.0500698	0.0537451	0.0324471	0.0577851	0.122338	0.0341647	0.0717093	0.034172	0.0717093	P04275	R-HSA-6802946	FALSE
618	vWF_0	Signaling by high-kinase activity BRAF mutants_1	0	0	1	0.231405	0.185891	0.11324	0.0930437	0.106303	0.0818886	0.0773008	0.115298	0.0969792	0.251878	0.135323	0.060485	0.135323	P04275	R-HSA-6802948	FALSE
619	vWF_0	Signaling by high-kinase activity BRAF mutants_1	1	0	1	0.134918	0.144819	0.0863447	0.13088	0.0597297	0.102342	0.153775	0.199089	0.108398	0.231366	0.135166	0.0486482	0.135166	P04275	R-HSA-6802948	FALSE
620	vWF_0	Signaling by high-kinase activity BRAF mutants_1	2	0	1	0.110322	0.042516	0.0933487	0.120357	0.0500698	0.0537451	0.0324471	0.0577851	0.122338	0.0341647	0.0717093	0.034172	0.0717093	P04275	R-HSA-6802948	FALSE
621	vWF_0	Signaling by BRAF and RAF1 fusions_1	0	0	1	0.231405	0.185891	0.11324	0.0930437	0.106303	0.0818886	0.0773008	0.115298	0.0969792	0.251878	0.135323	0.060485	0.135323	P04275	R-HSA-6802952	FALSE
622	vWF_0	Signaling by BRAF and RAF1 fusions_1	1	0	1	0.134918	0.144819	0.0863447	0.13088	0.0597297	0.102342	0.153775	0.199089	0.108398	0.231366	0.135166	0.0486482	0.135166	P04275	R-HSA-6802952	FALSE
623	vWF_0	Signaling by BRAF and RAF1 fusions_1	2	0	1	0.110322	0.042516	0.0933487	0.120357	0.0500698	0.0537451	0.0324471	0.0577851	0.122338	0.0341647	0.0717093	0.034172	0.0717093	P04275	R-HSA-6802952	FALSE
624	vWF_0	Paradoxical activation of RAF signaling by kinase inactive BRAF_1	0	0	1	0.231405	0.185891	0.11324	0.0930437	0.106303	0.0818886	0.0773008	0.115298	0.0969792	0.251878	0.135323	0.060485	0.135323	P04275	R-HSA-6802955	FALSE
625	vWF_0	Paradoxical activation of RAF signaling by kinase inactive BRAF_1	1	0	1	0.134918	0.144819	0.0863447	0.13088	0.0597297	0.102342	0.153775	0.199089	0.108398	0.231366	0.135166	0.0486482	0.135166	P04275	R-HSA-6802955	FALSE
626	vWF_0	Paradoxical activation of RAF signaling by kinase inactive BRAF_1	2	0	1	0.110322	0.042516	0.0933487	0.120357	0.0500698	0.0537451	0.0324471	0.0577851	0.122338	0.0341647	0.0717093	0.034172	0.0717093	P04275	R-HSA-6802955	FALSE
627	vWF_0	Signaling by RAF1 mutants_1	0	0	1	0.231405	0.185891	0.11324	0.0930437	0.106303	0.0818886	0.0773008	0.115298	0.0969792	0.251878	0.135323	0.060485	0.135323	P04275	R-HSA-9656223	FALSE
628	vWF_0	Signaling by RAF1 mutants_1	1	0	1	0.134918	0.144819	0.0863447	0.13088	0.0597297	0.102342	0.153775	0.199089	0.108398	0.231366	0.135166	0.0486482	0.135166	P04275	R-HSA-9656223	FALSE
629	vWF_0	Signaling by RAF1 mutants_1	2	0	1	0.110322	0.042516	0.0933487	0.120357	0.0500698	0.0537451	0.0324471	0.0577851	0.122338	0.0341647	0.0717093	0.034172	0.0717093	P04275	R-HSA-9656223	FALSE
630	vWF_0	Platelet degranulation _1	0	0	1	0.231405	0.185891	0.11324	0.0930437	0.106303	0.0818886	0.0773008	0.115298	0.0969792	0.251878	0.135323	0.060485	0.135323	P04275	R-HSA-114608	FALSE
631	vWF_0	Platelet degranulation _1	1	0	1	0.134918	0.144819	0.0863447	0.13088	0.0597297	0.102342	0.153775	0.199089	0.108398	0.231366	0.135166	0.0486482	0.135166	P04275	R-HSA-114608	FALSE
632	vWF_0	Platelet degranulation _1	2	0	1	0.110322	0.042516	0.0933487	0.120357	0.0500698	0.0537451	0.0324471	0.0577851	0.122338	0.0341647	0.0717093	0.034172	0.0717093	P04275	R-HSA-114608	FALSE
633	vWF_0	Defective factor VIII causes hemophilia A_1	0	0	1	0.231405	0.185891	0.11324	0.0930437	0.106303	0.0818886	0.0773008	0.115298	0.0969792	0.251878	0.135323	0.060485	0.135323	P04275	R-HSA-9662001	FALSE
634	vWF_0	Defective factor VIII causes hemophilia A_1	1	0	1	0.134918	0.144819	0.0863447	0.13088	0.0597297	0.102342	0.153775	0.199089	0.108398	0.231366	0.135166	0.0486482	0.135166	P04275	R-HSA-9662001	FALSE
635	vWF_0	Defective factor VIII causes hemophilia A_1	2	0	1	0.110322	0.042516	0.0933487	0.120357	0.0500698	0.0537451	0.0324471	0.0577851	0.122338	0.0341647	0.0717093	0.034172	0.0717093	P04275	R-HSA-9662001	FALSE
636	vWF_0	Platelet Adhesion to exposed collagen_1	0	0	1	0.231405	0.185891	0.11324	0.0930437	0.106303	0.0818886	0.0773008	0.115298	0.0969792	0.251878	0.135323	0.060485	0.135323	P04275	R-HSA-75892	FALSE
637	vWF_0	Platelet Adhesion to exposed collagen_1	1	0	1	0.134918	0.144819	0.0863447	0.13088	0.0597297	0.102342	0.153775	0.199089	0.108398	0.231366	0.135166	0.0486482	0.135166	P04275	R-HSA-75892	FALSE
638	vWF_0	Platelet Adhesion to exposed collagen_1	2	0	1	0.110322	0.042516	0.0933487	0.120357	0.0500698	0.0537451	0.0324471	0.0577851	0.122338	0.0341647	0.0717093	0.034172	0.0717093	P04275	R-HSA-75892	FALSE
639	vWF_0	Intrinsic Pathway of Fibrin Clot Formation_1	0	0	1	0.231405	0.185891	0.11324	0.0930437	0.106303	0.0818886	0.0773008	0.115298	0.0969792	0.251878	0.135323	0.060485	0.135323	P04275	R-HSA-140837	FALSE
640	vWF_0	Intrinsic Pathway of Fibrin Clot Formation_1	1	0	1	0.134918	0.144819	0.0863447	0.13088	0.0597297	0.102342	0.153775	0.199089	0.108398	0.231366	0.135166	0.0486482	0.135166	P04275	R-HSA-140837	FALSE
641	vWF_0	Intrinsic Pathway of Fibrin Clot Formation_1	2	0	1	0.110322	0.042516	0.0933487	0.120357	0.0500698	0.0537451	0.0324471	0.0577851	0.122338	0.0341647	0.0717093	0.034172	0.0717093	P04275	R-HSA-140837	FALSE
642	vWF_0	Integrin cell surface interactions_1	0	0	1	0.231405	0.185891	0.11324	0.0930437	0.106303	0.0818886	0.0773008	0.115298	0.0969792	0.251878	0.135323	0.060485	0.135323	P04275	R-HSA-216083	FALSE
643	vWF_0	Integrin cell surface interactions_1	1	0	1	0.134918	0.144819	0.0863447	0.13088	0.0597297	0.102342	0.153775	0.199089	0.108398	0.231366	0.135166	0.0486482	0.135166	P04275	R-HSA-216083	FALSE
644	vWF_0	Integrin cell surface interactions_1	2	0	1	0.110322	0.042516	0.0933487	0.120357	0.0500698	0.0537451	0.0324471	0.0577851	0.122338	0.0341647	0.0717093	0.034172	0.0717093	P04275	R-HSA-216083	FALSE
645	vWF_0	GRB2:SOS provides linkage to MAPK signaling for Integrins _1	0	0	1	0.231405	0.185891	0.11324	0.0930437	0.106303	0.0818886	0.0773008	0.115298	0.0969792	0.251878	0.135323	0.060485	0.135323	P04275	R-HSA-354194	FALSE
646	vWF_0	GRB2:SOS provides linkage to MAPK signaling for Integrins _1	1	0	1	0.134918	0.144819	0.0863447	0.13088	0.0597297	0.102342	0.153775	0.199089	0.108398	0.231366	0.135166	0.0486482	0.135166	P04275	R-HSA-354194	FALSE
647	vWF_0	GRB2:SOS provides linkage to MAPK signaling for Integrins _1	2	0	1	0.110322	0.042516	0.0933487	0.120357	0.0500698	0.0537451	0.0324471	0.0577851	0.122338	0.0341647	0.0717093	0.034172	0.0717093	P04275	R-HSA-354194	FALSE
648	vWF_0	p130Cas linkage to MAPK signaling for integrins_1	0	0	1	0.231405	0.185891	0.11324	0.0930437	0.106303	0.0818886	0.0773008	0.115298	0.0969792	0.251878	0.135323	0.060485	0.135323	P04275	R-HSA-372708	FALSE
649	vWF_0	p130Cas linkage to MAPK signaling for integrins_1	1	0	1	0.134918	0.144819	0.0863447	0.13088	0.0597297	0.102342	0.153775	0.199089	0.108398	0.231366	0.135166	0.0486482	0.135166	P04275	R-HSA-372708	FALSE
650	vWF_0	p130Cas linkage to MAPK signaling for integrins_1	2	0	1	0.110322	0.042516	0.0933487	0.120357	0.0500698	0.0537451	0.0324471	0.0577851	0.122338	0.0341647	0.0717093	0.034172	0.0717093	P04275	R-HSA-372708	FALSE
651	vWF_0	GP1b-IX-V activation signalling_1	0	0	1	0.231405	0.185891	0.11324	0.0930437	0.106303	0.0818886	0.0773008	0.115298	0.0969792	0.251878	0.135323	0.060485	0.135323	P04275	R-HSA-430116	FALSE
652	vWF_0	GP1b-IX-V activation signalling_1	1	0	1	0.134918	0.144819	0.0863447	0.13088	0.0597297	0.102342	0.153775	0.199089	0.108398	0.231366	0.135166	0.0486482	0.135166	P04275	R-HSA-430116	FALSE
653	vWF_0	GP1b-IX-V activation signalling_1	2	0	1	0.110322	0.042516	0.0933487	0.120357	0.0500698	0.0537451	0.0324471	0.0577851	0.122338	0.0341647	0.0717093	0.034172	0.0717093	P04275	R-HSA-430116	FALSE
654	HSP 27_0	VEGFA-VEGFR2 Pathway_1	0	0	1	0.014905	0.0604089	0.0278706	0.0820085	0.0860966	0.0125882	0.0755322	0.0623669	0.0797391	0.220618	0.0722134	0.0560556	0.0722134	P04792	R-HSA-4420097	FALSE
655	HSP 27_0	VEGFA-VEGFR2 Pathway_1	1	0	1	0.00223904	0.0303627	0.0597883	0.00640453	0.0789968	0.0157104	0.0153328	0.209435	0.206048	0.0128694	0.0637187	0.0755967	0.0637187	P04792	R-HSA-4420097	FALSE
656	HSP 27_0	VEGFA-VEGFR2 Pathway_1	2	0	1	0.0379181	0.0144158	0.0488576	0.271161	0.00745869	0.0631871	0.00842675	0.163173	0.106145	0.240038	0.0960782	0.0921308	0.0960782	P04792	R-HSA-4420097	FALSE
657	HSP 27_0	Extra-nuclear estrogen signaling_1	0	0	1	0.014905	0.0604089	0.0278706	0.0820085	0.0860966	0.0125882	0.0755322	0.0623669	0.0797391	0.220618	0.0722134	0.0560556	0.0722134	P04792	R-HSA-9009391	FALSE
658	HSP 27_0	Extra-nuclear estrogen signaling_1	1	0	1	0.00223904	0.0303627	0.0597883	0.00640453	0.0789968	0.0157104	0.0153328	0.209435	0.206048	0.0128694	0.0637187	0.0755967	0.0637187	P04792	R-HSA-9009391	FALSE
659	HSP 27_0	Extra-nuclear estrogen signaling_1	2	0	1	0.0379181	0.0144158	0.0488576	0.271161	0.00745869	0.0631871	0.00842675	0.163173	0.106145	0.240038	0.0960782	0.0921308	0.0960782	P04792	R-HSA-9009391	FALSE
660	HSP 27_0	AUF1 (hnRNP D0) binds and destabilizes mRNA_1	0	0	1	0.014905	0.0604089	0.0278706	0.0820085	0.0860966	0.0125882	0.0755322	0.0623669	0.0797391	0.220618	0.0722134	0.0560556	0.0722134	P04792	R-HSA-450408	FALSE
661	HSP 27_0	AUF1 (hnRNP D0) binds and destabilizes mRNA_1	1	0	1	0.00223904	0.0303627	0.0597883	0.00640453	0.0789968	0.0157104	0.0153328	0.209435	0.206048	0.0128694	0.0637187	0.0755967	0.0637187	P04792	R-HSA-450408	FALSE
662	HSP 27_0	AUF1 (hnRNP D0) binds and destabilizes mRNA_1	2	0	1	0.0379181	0.0144158	0.0488576	0.271161	0.00745869	0.0631871	0.00842675	0.163173	0.106145	0.240038	0.0960782	0.0921308	0.0960782	P04792	R-HSA-450408	FALSE
663	HSP 27_0	MAPK6/MAPK4 signaling_1	0	0	1	0.014905	0.0604089	0.0278706	0.0820085	0.0860966	0.0125882	0.0755322	0.0623669	0.0797391	0.220618	0.0722134	0.0560556	0.0722134	P04792	R-HSA-5687128	FALSE
664	HSP 27_0	MAPK6/MAPK4 signaling_1	1	0	1	0.00223904	0.0303627	0.0597883	0.00640453	0.0789968	0.0157104	0.0153328	0.209435	0.206048	0.0128694	0.0637187	0.0755967	0.0637187	P04792	R-HSA-5687128	FALSE
665	HSP 27_0	MAPK6/MAPK4 signaling_1	2	0	1	0.0379181	0.0144158	0.0488576	0.271161	0.00745869	0.0631871	0.00842675	0.163173	0.106145	0.240038	0.0960782	0.0921308	0.0960782	P04792	R-HSA-5687128	FALSE
666	ITGB2_0	Toll Like Receptor 4 (TLR4) Cascade_1	0	0	1	0.0533769	0.0248534	0.00123064	0.0394574	0.0219919	0.00913214	0.0253121	0.0160528	0.0280536	0.035803	0.0255264	0.0142951	0.0255264	P05107	R-HSA-166016	FALSE
667	ITGB2_0	Toll Like Receptor 4 (TLR4) Cascade_1	1	0	1	0.0317127	0.0147078	0.0356769	0.00375388	0.00265651	0.00647074	0.00462673	0.003689	0.0032328	0.00543352	0.0111961	0.0117446	0.0111961	P05107	R-HSA-166016	FALSE
668	ITGB2_0	Toll Like Receptor 4 (TLR4) Cascade_1	2	0	1	0.0792998	0.0870048	0.0348365	0.0619803	0.043969	0.00569304	0.0198839	0.0189564	0.0224794	0.0914975	0.0465601	0.0297196	0.0465601	P05107	R-HSA-166016	FALSE
669	ITGB2_0	Interleukin-4 and Interleukin-13 signaling_1	0	0	1	0.0533769	0.0248534	0.00123064	0.0394574	0.0219919	0.00913214	0.0253121	0.0160528	0.0280536	0.035803	0.0255264	0.0142951	0.0255264	P05107	R-HSA-6785807	FALSE
670	ITGB2_0	Interleukin-4 and Interleukin-13 signaling_1	1	0	1	0.0317127	0.0147078	0.0356769	0.00375388	0.00265651	0.00647074	0.00462673	0.003689	0.0032328	0.00543352	0.0111961	0.0117446	0.0111961	P05107	R-HSA-6785807	FALSE
671	ITGB2_0	Interleukin-4 and Interleukin-13 signaling_1	2	0	1	0.0792998	0.0870048	0.0348365	0.0619803	0.043969	0.00569304	0.0198839	0.0189564	0.0224794	0.0914975	0.0465601	0.0297196	0.0465601	P05107	R-HSA-6785807	FALSE
672	ITGB2_0	Immunoregulatory interactions between a Lymphoid and a non-Lymphoid cell_1	0	0	1	0.0533769	0.0248534	0.00123064	0.0394574	0.0219919	0.00913214	0.0253121	0.0160528	0.0280536	0.035803	0.0255264	0.0142951	0.0255264	P05107	R-HSA-198933	FALSE
673	ITGB2_0	Immunoregulatory interactions between a Lymphoid and a non-Lymphoid cell_1	1	0	1	0.0317127	0.0147078	0.0356769	0.00375388	0.00265651	0.00647074	0.00462673	0.003689	0.0032328	0.00543352	0.0111961	0.0117446	0.0111961	P05107	R-HSA-198933	FALSE
674	ITGB2_0	Immunoregulatory interactions between a Lymphoid and a non-Lymphoid cell_1	2	0	1	0.0792998	0.0870048	0.0348365	0.0619803	0.043969	0.00569304	0.0198839	0.0189564	0.0224794	0.0914975	0.0465601	0.0297196	0.0465601	P05107	R-HSA-198933	FALSE
675	ITGB2_0	Integrin cell surface interactions_1	0	0	1	0.0533769	0.0248534	0.00123064	0.0394574	0.0219919	0.00913214	0.0253121	0.0160528	0.0280536	0.035803	0.0255264	0.0142951	0.0255264	P05107	R-HSA-216083	FALSE
676	ITGB2_0	Integrin cell surface interactions_1	1	0	1	0.0317127	0.0147078	0.0356769	0.00375388	0.00265651	0.00647074	0.00462673	0.003689	0.0032328	0.00543352	0.0111961	0.0117446	0.0111961	P05107	R-HSA-216083	FALSE
677	ITGB2_0	Integrin cell surface interactions_1	2	0	1	0.0792998	0.0870048	0.0348365	0.0619803	0.043969	0.00569304	0.0198839	0.0189564	0.0224794	0.0914975	0.0465601	0.0297196	0.0465601	P05107	R-HSA-216083	FALSE
678	ITGB2_0	Neutrophil degranulation_1	0	0	1	0.0533769	0.0248534	0.00123064	0.0394574	0.0219919	0.00913214	0.0253121	0.0160528	0.0280536	0.035803	0.0255264	0.0142951	0.0255264	P05107	R-HSA-6798695	FALSE
679	ITGB2_0	Neutrophil degranulation_1	1	0	1	0.0317127	0.0147078	0.0356769	0.00375388	0.00265651	0.00647074	0.00462673	0.003689	0.0032328	0.00543352	0.0111961	0.0117446	0.0111961	P05107	R-HSA-6798695	FALSE
680	ITGB2_0	Neutrophil degranulation_1	2	0	1	0.0792998	0.0870048	0.0348365	0.0619803	0.043969	0.00569304	0.0198839	0.0189564	0.0224794	0.0914975	0.0465601	0.0297196	0.0465601	P05107	R-HSA-6798695	FALSE
681	IL4_0	Interleukin-1 family signaling_1	0	0	1	0.0104831	0.0124382	0.000899939	0.00482102	0.0040298	0.00326016	0.00058215	0.00147507	6.65957e-05	3.36129e-05	0.00380897	0.00415888	0.00380897	P05112	R-HSA-446652	FALSE
682	IL4_0	Interleukin-1 family signaling_1	1	0	1	0.00541181	0.00350294	0.0127241	0.00044596	0.000126428	0.00195732	0.000105037	0.000530389	4.2506e-06	9.26863e-06	0.00248175	0.00382372	0.00248175	P05112	R-HSA-446652	FALSE
683	IL4_0	Interleukin-1 family signaling_1	2	0	1	0.0157125	0.0209616	0.0166738	0.00756453	0.00861293	0.00195463	0.000460795	0.00168068	5.45578e-05	0.000280454	0.00739565	0.00745436	0.00739565	P05112	R-HSA-446652	FALSE
684	IL4_0	Interleukin-4 and Interleukin-13 signaling_1	0	0	1	0.0104831	0.0124382	0.000899939	0.00482102	0.0040298	0.00326016	0.00058215	0.00147507	6.65957e-05	3.36129e-05	0.00380897	0.00415888	0.00380897	P05112	R-HSA-6785807	FALSE
685	IL4_0	Interleukin-4 and Interleukin-13 signaling_1	1	0	1	0.00541181	0.00350294	0.0127241	0.00044596	0.000126428	0.00195732	0.000105037	0.000530389	4.2506e-06	9.26863e-06	0.00248175	0.00382372	0.00248175	P05112	R-HSA-6785807	FALSE
686	IL4_0	Interleukin-4 and Interleukin-13 signaling_1	2	0	1	0.0157125	0.0209616	0.0166738	0.00756453	0.00861293	0.00195463	0.000460795	0.00168068	5.45578e-05	0.000280454	0.00739565	0.00745436	0.00739565	P05112	R-HSA-6785807	FALSE
687	IL5_0	Interleukin-2 family signaling_1	0	0	1	0.0295345	0.0374693	0.0236853	0.0121958	0.0112688	0.00491852	0.00409342	0.0294781	0.0178263	0.00576929	0.0176239	0.0112601	0.0176239	P05113	R-HSA-451927	FALSE
688	IL5_0	Interleukin-2 family signaling_1	1	0	1	0.0161864	0.011865	0.0358773	0.00937376	0.0107574	0.00408272	0.0220056	0.0258316	0.0151434	0.00795794	0.0159081	0.00907582	0.0159081	P05113	R-HSA-451927	FALSE
689	IL5_0	Interleukin-2 family signaling_1	2	0	1	0.0452647	0.0646346	0.0296025	0.0227481	0.0451204	0.0101744	0.0103213	0.00110316	0.0129792	0.0034695	0.0245418	0.0200622	0.0245418	P05113	R-HSA-451927	FALSE
690	IL5_0	Interleukin-3, Interleukin-5 and GM-CSF signaling_1	0	0	1	0.0295345	0.0374693	0.0236853	0.0121958	0.0112688	0.00491852	0.00409342	0.0294781	0.0178263	0.00576929	0.0176239	0.0112601	0.0176239	P05113	R-HSA-512988	FALSE
691	IL5_0	Interleukin-3, Interleukin-5 and GM-CSF signaling_1	1	0	1	0.0161864	0.011865	0.0358773	0.00937376	0.0107574	0.00408272	0.0220056	0.0258316	0.0151434	0.00795794	0.0159081	0.00907582	0.0159081	P05113	R-HSA-512988	FALSE
692	IL5_0	Interleukin-3, Interleukin-5 and GM-CSF signaling_1	2	0	1	0.0452647	0.0646346	0.0296025	0.0227481	0.0451204	0.0101744	0.0103213	0.00110316	0.0129792	0.0034695	0.0245418	0.0200622	0.0245418	P05113	R-HSA-512988	FALSE
693	IL5_0	RAF/MAP kinase cascade_1	0	0	1	0.0295345	0.0374693	0.0236853	0.0121958	0.0112688	0.00491852	0.00409342	0.0294781	0.0178263	0.00576929	0.0176239	0.0112601	0.0176239	P05113	R-HSA-5673001	FALSE
694	IL5_0	RAF/MAP kinase cascade_1	1	0	1	0.0161864	0.011865	0.0358773	0.00937376	0.0107574	0.00408272	0.0220056	0.0258316	0.0151434	0.00795794	0.0159081	0.00907582	0.0159081	P05113	R-HSA-5673001	FALSE
695	IL5_0	RAF/MAP kinase cascade_1	2	0	1	0.0452647	0.0646346	0.0296025	0.0227481	0.0451204	0.0101744	0.0103213	0.00110316	0.0129792	0.0034695	0.0245418	0.0200622	0.0245418	P05113	R-HSA-5673001	FALSE
696	PAI_0	Transcriptional activity of SMAD2/SMAD3:SMAD4 heterotrimer_1	0	0	1	0.0204822	0.042421	0.0269179	0.0487769	0.0942313	0.0141111	0.0162871	0.0584361	0.0335219	0.202829	0.0558014	0.0540433	0.0558014	P05121	R-HSA-2173793	FALSE
697	PAI_0	Transcriptional activity of SMAD2/SMAD3:SMAD4 heterotrimer_1	1	0	1	0.0541233	0.0571703	0.0334028	0.0965819	0.0386667	0.101666	0.078736	0.0126406	0.0497913	0.0656708	0.0588449	0.0264506	0.0588449	P05121	R-HSA-2173793	FALSE
698	PAI_0	Transcriptional activity of SMAD2/SMAD3:SMAD4 heterotrimer_1	2	0	1	0.0257524	0.0600535	0.278226	0.0612233	0.153349	0.0955007	0.206899	0.0436739	0.131519	0.151328	0.120752	0.075607	0.120752	P05121	R-HSA-2173793	FALSE
699	PAI_0	Platelet degranulation _1	0	0	1	0.0204822	0.042421	0.0269179	0.0487769	0.0942313	0.0141111	0.0162871	0.0584361	0.0335219	0.202829	0.0558014	0.0540433	0.0558014	P05121	R-HSA-114608	FALSE
700	PAI_0	Platelet degranulation _1	1	0	1	0.0541233	0.0571703	0.0334028	0.0965819	0.0386667	0.101666	0.078736	0.0126406	0.0497913	0.0656708	0.0588449	0.0264506	0.0588449	P05121	R-HSA-114608	FALSE
701	PAI_0	Platelet degranulation _1	2	0	1	0.0257524	0.0600535	0.278226	0.0612233	0.153349	0.0955007	0.206899	0.0436739	0.131519	0.151328	0.120752	0.075607	0.120752	P05121	R-HSA-114608	FALSE
702	PAI_0	Dissolution of Fibrin Clot_1	0	0	1	0.0204822	0.042421	0.0269179	0.0487769	0.0942313	0.0141111	0.0162871	0.0584361	0.0335219	0.202829	0.0558014	0.0540433	0.0558014	P05121	R-HSA-75205	FALSE
703	PAI_0	Dissolution of Fibrin Clot_1	1	0	1	0.0541233	0.0571703	0.0334028	0.0965819	0.0386667	0.101666	0.078736	0.0126406	0.0497913	0.0656708	0.0588449	0.0264506	0.0588449	P05121	R-HSA-75205	FALSE
704	PAI_0	Dissolution of Fibrin Clot_1	2	0	1	0.0257524	0.0600535	0.278226	0.0612233	0.153349	0.0955007	0.206899	0.0436739	0.131519	0.151328	0.120752	0.075607	0.120752	P05121	R-HSA-75205	FALSE
705	PAI_0	ECM proteoglycans_1	0	0	1	0.0204822	0.042421	0.0269179	0.0487769	0.0942313	0.0141111	0.0162871	0.0584361	0.0335219	0.202829	0.0558014	0.0540433	0.0558014	P05121	R-HSA-3000178	FALSE
706	PAI_0	ECM proteoglycans_1	1	0	1	0.0541233	0.0571703	0.0334028	0.0965819	0.0386667	0.101666	0.078736	0.0126406	0.0497913	0.0656708	0.0588449	0.0264506	0.0588449	P05121	R-HSA-3000178	FALSE
707	PAI_0	ECM proteoglycans_1	2	0	1	0.0257524	0.0600535	0.278226	0.0612233	0.153349	0.0955007	0.206899	0.0436739	0.131519	0.151328	0.120752	0.075607	0.120752	P05121	R-HSA-3000178	FALSE
708	PAI_0	BMAL1:CLOCK,NPAS2 activates circadian gene expression_1	0	0	1	0.0204822	0.042421	0.0269179	0.0487769	0.0942313	0.0141111	0.0162871	0.0584361	0.0335219	0.202829	0.0558014	0.0540433	0.0558014	P05121	R-HSA-1368108	FALSE
709	PAI_0	BMAL1:CLOCK,NPAS2 activates circadian gene expression_1	1	0	1	0.0541233	0.0571703	0.0334028	0.0965819	0.0386667	0.101666	0.078736	0.0126406	0.0497913	0.0656708	0.0588449	0.0264506	0.0588449	P05121	R-HSA-1368108	FALSE
710	PAI_0	BMAL1:CLOCK,NPAS2 activates circadian gene expression_1	2	0	1	0.0257524	0.0600535	0.278226	0.0612233	0.153349	0.0955007	0.206899	0.0436739	0.131519	0.151328	0.120752	0.075607	0.120752	P05121	R-HSA-1368108	FALSE
711	MPO_0	Events associated with phagocytolytic activity of PMN cells_1	0	0	1	0.00633999	0.00844683	0.0023662	0.02333	0.0061998	0.000705492	0.0671898	0.00129304	0.0717498	0.00193352	0.0189554	0.0260292	0.0189554	P05164	R-HSA-8941413	FALSE
712	MPO_0	Events associated with phagocytolytic activity of PMN cells_1	1	0	1	0.00327297	0.00237885	0.0334553	0.0021581	0.000194509	0.00042356	0.012123	0.000464937	0.00457957	0.000533159	0.0059584	0.00976688	0.0059584	P05164	R-HSA-8941413	FALSE
713	MPO_0	Events associated with phagocytolytic activity of PMN cells_1	2	0	1	0.00950267	0.014235	0.0438403	0.0366066	0.0132509	0.000422979	0.0531834	0.00147327	0.0587803	0.0161326	0.0247428	0.020383	0.0247428	P05164	R-HSA-8941413	FALSE
714	MPO_0	Neutrophil degranulation_1	0	0	1	0.00633999	0.00844683	0.0023662	0.02333	0.0061998	0.000705492	0.0671898	0.00129304	0.0717498	0.00193352	0.0189554	0.0260292	0.0189554	P05164	R-HSA-6798695	FALSE
715	MPO_0	Neutrophil degranulation_1	1	0	1	0.00327297	0.00237885	0.0334553	0.0021581	0.000194509	0.00042356	0.012123	0.000464937	0.00457957	0.000533159	0.0059584	0.00976688	0.0059584	P05164	R-HSA-6798695	FALSE
716	MPO_0	Neutrophil degranulation_1	2	0	1	0.00950267	0.014235	0.0438403	0.0366066	0.0132509	0.000422979	0.0531834	0.00147327	0.0587803	0.0161326	0.0247428	0.020383	0.0247428	P05164	R-HSA-6798695	FALSE
717	IL6_0	RAF-independent MAPK1/3 activation_1	0	0	1	0.0926792	0.132298	0.0384962	0.0584008	0.00565346	0.0117208	0.0108126	0.0298029	0.00845205	0.012923	0.0401239	0.0403714	0.0401239	P05231	R-HSA-112409	FALSE
718	IL6_0	RAF-independent MAPK1/3 activation_1	1	0	1	0.0266393	0.12443	0.0475236	0.0142993	0.0195345	0.023731	0.0136184	0.0128464	0.0111453	0.0503044	0.0344073	0.032813	0.0344073	P05231	R-HSA-112409	FALSE
719	IL6_0	RAF-independent MAPK1/3 activation_1	2	0	1	0.0275754	0.0597288	0.0370516	0.0127621	0.0165594	0.0246674	0.00655739	0.00711189	0.00621076	0.00878472	0.0207009	0.0163412	0.0207009	P05231	R-HSA-112409	FALSE
720	IL6_0	Transcriptional Regulation by VENTX_1	0	0	1	0.0926792	0.132298	0.0384962	0.0584008	0.00565346	0.0117208	0.0108126	0.0298029	0.00845205	0.012923	0.0401239	0.0403714	0.0401239	P05231	R-HSA-8853884	FALSE
721	IL6_0	Transcriptional Regulation by VENTX_1	1	0	1	0.0266393	0.12443	0.0475236	0.0142993	0.0195345	0.023731	0.0136184	0.0128464	0.0111453	0.0503044	0.0344073	0.032813	0.0344073	P05231	R-HSA-8853884	FALSE
722	IL6_0	Transcriptional Regulation by VENTX_1	2	0	1	0.0275754	0.0597288	0.0370516	0.0127621	0.0165594	0.0246674	0.00655739	0.00711189	0.00621076	0.00878472	0.0207009	0.0163412	0.0207009	P05231	R-HSA-8853884	FALSE
723	IL6_0	Senescence-Associated Secretory Phenotype (SASP)_1	0	0	1	0.0926792	0.132298	0.0384962	0.0584008	0.00565346	0.0117208	0.0108126	0.0298029	0.00845205	0.012923	0.0401239	0.0403714	0.0401239	P05231	R-HSA-2559582	FALSE
724	IL6_0	Senescence-Associated Secretory Phenotype (SASP)_1	1	0	1	0.0266393	0.12443	0.0475236	0.0142993	0.0195345	0.023731	0.0136184	0.0128464	0.0111453	0.0503044	0.0344073	0.032813	0.0344073	P05231	R-HSA-2559582	FALSE
725	IL6_0	Senescence-Associated Secretory Phenotype (SASP)_1	2	0	1	0.0275754	0.0597288	0.0370516	0.0127621	0.0165594	0.0246674	0.00655739	0.00711189	0.00621076	0.00878472	0.0207009	0.0163412	0.0207009	P05231	R-HSA-2559582	FALSE
726	IL6_0	Interleukin-6 family signaling_1	0	0	1	0.0926792	0.132298	0.0384962	0.0584008	0.00565346	0.0117208	0.0108126	0.0298029	0.00845205	0.012923	0.0401239	0.0403714	0.0401239	P05231	R-HSA-6783589	FALSE
727	IL6_0	Interleukin-6 family signaling_1	1	0	1	0.0266393	0.12443	0.0475236	0.0142993	0.0195345	0.023731	0.0136184	0.0128464	0.0111453	0.0503044	0.0344073	0.032813	0.0344073	P05231	R-HSA-6783589	FALSE
728	IL6_0	Interleukin-6 family signaling_1	2	0	1	0.0275754	0.0597288	0.0370516	0.0127621	0.0165594	0.0246674	0.00655739	0.00711189	0.00621076	0.00878472	0.0207009	0.0163412	0.0207009	P05231	R-HSA-6783589	FALSE
729	IL6_0	Interleukin-10 signaling_1	0	0	1	0.0926792	0.132298	0.0384962	0.0584008	0.00565346	0.0117208	0.0108126	0.0298029	0.00845205	0.012923	0.0401239	0.0403714	0.0401239	P05231	R-HSA-6783783	FALSE
730	IL6_0	Interleukin-10 signaling_1	1	0	1	0.0266393	0.12443	0.0475236	0.0142993	0.0195345	0.023731	0.0136184	0.0128464	0.0111453	0.0503044	0.0344073	0.032813	0.0344073	P05231	R-HSA-6783783	FALSE
731	IL6_0	Interleukin-10 signaling_1	2	0	1	0.0275754	0.0597288	0.0370516	0.0127621	0.0165594	0.0246674	0.00655739	0.00711189	0.00621076	0.00878472	0.0207009	0.0163412	0.0207009	P05231	R-HSA-6783783	FALSE
732	IL6_0	Interleukin-4 and Interleukin-13 signaling_1	0	0	1	0.0926792	0.132298	0.0384962	0.0584008	0.00565346	0.0117208	0.0108126	0.0298029	0.00845205	0.012923	0.0401239	0.0403714	0.0401239	P05231	R-HSA-6785807	FALSE
733	IL6_0	Interleukin-4 and Interleukin-13 signaling_1	1	0	1	0.0266393	0.12443	0.0475236	0.0142993	0.0195345	0.023731	0.0136184	0.0128464	0.0111453	0.0503044	0.0344073	0.032813	0.0344073	P05231	R-HSA-6785807	FALSE
734	IL6_0	Interleukin-4 and Interleukin-13 signaling_1	2	0	1	0.0275754	0.0597288	0.0370516	0.0127621	0.0165594	0.0246674	0.00655739	0.00711189	0.00621076	0.00878472	0.0207009	0.0163412	0.0207009	P05231	R-HSA-6785807	FALSE
735	IL6_0	Leishmania parasite growth and survival_1	0	0	1	0.0926792	0.132298	0.0384962	0.0584008	0.00565346	0.0117208	0.0108126	0.0298029	0.00845205	0.012923	0.0401239	0.0403714	0.0401239	P05231	R-HSA-9664433	FALSE
736	IL6_0	Leishmania parasite growth and survival_1	1	0	1	0.0266393	0.12443	0.0475236	0.0142993	0.0195345	0.023731	0.0136184	0.0128464	0.0111453	0.0503044	0.0344073	0.032813	0.0344073	P05231	R-HSA-9664433	FALSE
737	IL6_0	Leishmania parasite growth and survival_1	2	0	1	0.0275754	0.0597288	0.0370516	0.0127621	0.0165594	0.0246674	0.00655739	0.00711189	0.00621076	0.00878472	0.0207009	0.0163412	0.0207009	P05231	R-HSA-9664433	FALSE
738	IL6_0	Regulation of Insulin-like Growth Factor (IGF) transport and uptake by Insulin-like Growth Factor Binding Proteins (IGFBPs)_1	0	0	1	0.0926792	0.132298	0.0384962	0.0584008	0.00565346	0.0117208	0.0108126	0.0298029	0.00845205	0.012923	0.0401239	0.0403714	0.0401239	P05231	R-HSA-381426	FALSE
739	IL6_0	Regulation of Insulin-like Growth Factor (IGF) transport and uptake by Insulin-like Growth Factor Binding Proteins (IGFBPs)_1	1	0	1	0.0266393	0.12443	0.0475236	0.0142993	0.0195345	0.023731	0.0136184	0.0128464	0.0111453	0.0503044	0.0344073	0.032813	0.0344073	P05231	R-HSA-381426	FALSE
740	IL6_0	Regulation of Insulin-like Growth Factor (IGF) transport and uptake by Insulin-like Growth Factor Binding Proteins (IGFBPs)_1	2	0	1	0.0275754	0.0597288	0.0370516	0.0127621	0.0165594	0.0246674	0.00655739	0.00711189	0.00621076	0.00878472	0.0207009	0.0163412	0.0207009	P05231	R-HSA-381426	FALSE
741	IL6_0	Post-translational protein phosphorylation_1	0	0	1	0.0926792	0.132298	0.0384962	0.0584008	0.00565346	0.0117208	0.0108126	0.0298029	0.00845205	0.012923	0.0401239	0.0403714	0.0401239	P05231	R-HSA-8957275	FALSE
742	IL6_0	Post-translational protein phosphorylation_1	1	0	1	0.0266393	0.12443	0.0475236	0.0142993	0.0195345	0.023731	0.0136184	0.0128464	0.0111453	0.0503044	0.0344073	0.032813	0.0344073	P05231	R-HSA-8957275	FALSE
743	IL6_0	Post-translational protein phosphorylation_1	2	0	1	0.0275754	0.0597288	0.0370516	0.0127621	0.0165594	0.0246674	0.00655739	0.00711189	0.00621076	0.00878472	0.0207009	0.0163412	0.0207009	P05231	R-HSA-8957275	FALSE
744	LPL_0	Assembly of active LPL and LIPC lipase complexes_1	0	0	1	0.00868654	0.0253929	0.243913	0.0333418	0.00627443	0.0633159	0.164277	0.067983	0.0303802	0.0552761	0.0698841	0.0721962	0.0698841	P06858	R-HSA-8963889	FALSE
745	LPL_0	Assembly of active LPL and LIPC lipase complexes_1	1	0	1	0.0250374	0.0284457	0.0478005	0.0395846	0.0266914	0.10639	0.0528291	0.0588023	0.00161655	0.0676153	0.0454813	0.0273071	0.0454813	P06858	R-HSA-8963889	FALSE
746	LPL_0	Assembly of active LPL and LIPC lipase complexes_1	2	0	1	0.0276646	0.142198	0.248526	0.0641775	0.0341746	0.207635	0.115849	0.0849894	0.0303401	0.0139115	0.0969465	0.0767603	0.0969465	P06858	R-HSA-8963889	FALSE
747	LPL_0	Chylomicron remodeling_1	0	0	1	0.00868654	0.0253929	0.243913	0.0333418	0.00627443	0.0633159	0.164277	0.067983	0.0303802	0.0552761	0.0698841	0.0721962	0.0698841	P06858	R-HSA-8963901	FALSE
748	LPL_0	Chylomicron remodeling_1	1	0	1	0.0250374	0.0284457	0.0478005	0.0395846	0.0266914	0.10639	0.0528291	0.0588023	0.00161655	0.0676153	0.0454813	0.0273071	0.0454813	P06858	R-HSA-8963901	FALSE
749	LPL_0	Chylomicron remodeling_1	2	0	1	0.0276646	0.142198	0.248526	0.0641775	0.0341746	0.207635	0.115849	0.0849894	0.0303401	0.0139115	0.0969465	0.0767603	0.0969465	P06858	R-HSA-8963901	FALSE
750	LPL_0	Transcriptional regulation of white adipocyte differentiation_1	0	0	1	0.00868654	0.0253929	0.243913	0.0333418	0.00627443	0.0633159	0.164277	0.067983	0.0303802	0.0552761	0.0698841	0.0721962	0.0698841	P06858	R-HSA-381340	FALSE
751	LPL_0	Transcriptional regulation of white adipocyte differentiation_1	1	0	1	0.0250374	0.0284457	0.0478005	0.0395846	0.0266914	0.10639	0.0528291	0.0588023	0.00161655	0.0676153	0.0454813	0.0273071	0.0454813	P06858	R-HSA-381340	FALSE
752	LPL_0	Transcriptional regulation of white adipocyte differentiation_1	2	0	1	0.0276646	0.142198	0.248526	0.0641775	0.0341746	0.207635	0.115849	0.0849894	0.0303401	0.0139115	0.0969465	0.0767603	0.0969465	P06858	R-HSA-381340	FALSE
753	LPL_0	Retinoid metabolism and transport_1	0	0	1	0.00868654	0.0253929	0.243913	0.0333418	0.00627443	0.0633159	0.164277	0.067983	0.0303802	0.0552761	0.0698841	0.0721962	0.0698841	P06858	R-HSA-975634	FALSE
754	LPL_0	Retinoid metabolism and transport_1	1	0	1	0.0250374	0.0284457	0.0478005	0.0395846	0.0266914	0.10639	0.0528291	0.0588023	0.00161655	0.0676153	0.0454813	0.0273071	0.0454813	P06858	R-HSA-975634	FALSE
755	LPL_0	Retinoid metabolism and transport_1	2	0	1	0.0276646	0.142198	0.248526	0.0641775	0.0341746	0.207635	0.115849	0.0849894	0.0303401	0.0139115	0.0969465	0.0767603	0.0969465	P06858	R-HSA-975634	FALSE
756	TM_0	Common Pathway of Fibrin Clot Formation_1	0	0	1	0.00403179	8.26196e-05	0.00123444	0.000310227	0.00690976	0.0270806	0.00955407	0.00274186	0.00048545	0.0185846	0.00710154	0.00859703	0.00710154	P07204	R-HSA-140875	FALSE
757	TM_0	Common Pathway of Fibrin Clot Formation_1	1	0	1	0.0043577	0.00013796	0.000257371	0.000501372	0.0167477	0.0839923	0.0249797	0.0220044	0.000731764	0.0180412	0.0171751	0.0241637	0.0171751	P07204	R-HSA-140875	FALSE
758	TM_0	Common Pathway of Fibrin Clot Formation_1	2	0	1	0.00231103	0.000947072	0.0170739	0.000234798	0.0531988	0.106864	0.0543045	0.0133744	0.00261055	0.00723957	0.0258158	0.033272	0.0258158	P07204	R-HSA-140875	FALSE
759	CTSD_0	Estrogen-dependent gene expression_1	0	0	1	0.166007	0.107548	0.00771473	0.104254	0.110512	0.181841	0.102225	0.0184334	0.00409319	0.00525111	0.0807881	0.0639529	0.0807881	P07339	R-HSA-9018519	FALSE
760	CTSD_0	Estrogen-dependent gene expression_1	1	0	1	0.0904118	0.0301419	0.0634151	0.00397081	0.0246597	0.0702629	0.0116261	0.0248653	0.00781368	0.00113091	0.0328298	0.0295006	0.0328298	P07339	R-HSA-9018519	FALSE
761	CTSD_0	Estrogen-dependent gene expression_1	2	0	1	0.249077	0.164066	0.11782	0.159257	0.211103	0.0990308	0.0677615	0.0155359	0.00568387	0.0162771	0.110561	0.0809107	0.110561	P07339	R-HSA-9018519	FALSE
762	CTSD_0	MHC class II antigen presentation_1	0	0	1	0.166007	0.107548	0.00771473	0.104254	0.110512	0.181841	0.102225	0.0184334	0.00409319	0.00525111	0.0807881	0.0639529	0.0807881	P07339	R-HSA-2132295	FALSE
763	CTSD_0	MHC class II antigen presentation_1	1	0	1	0.0904118	0.0301419	0.0634151	0.00397081	0.0246597	0.0702629	0.0116261	0.0248653	0.00781368	0.00113091	0.0328298	0.0295006	0.0328298	P07339	R-HSA-2132295	FALSE
764	CTSD_0	MHC class II antigen presentation_1	2	0	1	0.249077	0.164066	0.11782	0.159257	0.211103	0.0990308	0.0677615	0.0155359	0.00568387	0.0162771	0.110561	0.0809107	0.110561	P07339	R-HSA-2132295	FALSE
765	CTSD_0	Collagen degradation_1	0	0	1	0.166007	0.107548	0.00771473	0.104254	0.110512	0.181841	0.102225	0.0184334	0.00409319	0.00525111	0.0807881	0.0639529	0.0807881	P07339	R-HSA-1442490	FALSE
766	CTSD_0	Collagen degradation_1	1	0	1	0.0904118	0.0301419	0.0634151	0.00397081	0.0246597	0.0702629	0.0116261	0.0248653	0.00781368	0.00113091	0.0328298	0.0295006	0.0328298	P07339	R-HSA-1442490	FALSE
767	CTSD_0	Collagen degradation_1	2	0	1	0.249077	0.164066	0.11782	0.159257	0.211103	0.0990308	0.0677615	0.0155359	0.00568387	0.0162771	0.110561	0.0809107	0.110561	P07339	R-HSA-1442490	FALSE
768	CTSD_0	Neutrophil degranulation_1	0	0	1	0.166007	0.107548	0.00771473	0.104254	0.110512	0.181841	0.102225	0.0184334	0.00409319	0.00525111	0.0807881	0.0639529	0.0807881	P07339	R-HSA-6798695	FALSE
769	CTSD_0	Neutrophil degranulation_1	1	0	1	0.0904118	0.0301419	0.0634151	0.00397081	0.0246597	0.0702629	0.0116261	0.0248653	0.00781368	0.00113091	0.0328298	0.0295006	0.0328298	P07339	R-HSA-6798695	FALSE
770	CTSD_0	Neutrophil degranulation_1	2	0	1	0.249077	0.164066	0.11782	0.159257	0.211103	0.0990308	0.0677615	0.0155359	0.00568387	0.0162771	0.110561	0.0809107	0.110561	P07339	R-HSA-6798695	FALSE
771	CTSD_0	Metabolism of Angiotensinogen to Angiotensins_1	0	0	1	0.166007	0.107548	0.00771473	0.104254	0.110512	0.181841	0.102225	0.0184334	0.00409319	0.00525111	0.0807881	0.0639529	0.0807881	P07339	R-HSA-2022377	FALSE
772	CTSD_0	Metabolism of Angiotensinogen to Angiotensins_1	1	0	1	0.0904118	0.0301419	0.0634151	0.00397081	0.0246597	0.0702629	0.0116261	0.0248653	0.00781368	0.00113091	0.0328298	0.0295006	0.0328298	P07339	R-HSA-2022377	FALSE
773	CTSD_0	Metabolism of Angiotensinogen to Angiotensins_1	2	0	1	0.249077	0.164066	0.11782	0.159257	0.211103	0.0990308	0.0677615	0.0155359	0.00568387	0.0162771	0.110561	0.0809107	0.110561	P07339	R-HSA-2022377	FALSE
774	DCN_0	Heparan sulfate/heparin (HS-GAG) metabolism_1	0	0	1	0.00726805	0.00521199	0.167813	0.160962	0.155965	0.188122	0.219387	0.0548422	0.23264	0.0523069	0.124452	0.08184	0.124452	P07585	R-HSA-1638091	FALSE
775	DCN_0	Heparan sulfate/heparin (HS-GAG) metabolism_1	1	0	1	0.00457351	0.0169405	0.0719058	0.12501	0.22892	0.247978	0.208624	0.241243	0.226273	0.406288	0.177775	0.117027	0.177775	P07585	R-HSA-1638091	FALSE
776	DCN_0	Heparan sulfate/heparin (HS-GAG) metabolism_1	2	0	1	0.0171118	0.0026847	0.126043	0.0866133	0.0537912	0.0467019	0.0629467	0.0355825	0.0303882	0.230916	0.0692778	0.0634373	0.0692778	P07585	R-HSA-1638091	FALSE
777	DCN_0	Chondroitin sulfate/dermatan sulfate metabolism_1	0	0	1	0.00726805	0.00521199	0.167813	0.160962	0.155965	0.188122	0.219387	0.0548422	0.23264	0.0523069	0.124452	0.08184	0.124452	P07585	R-HSA-1793185	FALSE
778	DCN_0	Chondroitin sulfate/dermatan sulfate metabolism_1	1	0	1	0.00457351	0.0169405	0.0719058	0.12501	0.22892	0.247978	0.208624	0.241243	0.226273	0.406288	0.177775	0.117027	0.177775	P07585	R-HSA-1793185	FALSE
779	DCN_0	Chondroitin sulfate/dermatan sulfate metabolism_1	2	0	1	0.0171118	0.0026847	0.126043	0.0866133	0.0537912	0.0467019	0.0629467	0.0355825	0.0303882	0.230916	0.0692778	0.0634373	0.0692778	P07585	R-HSA-1793185	FALSE
780	DCN_0	Diseases associated with glycosaminoglycan metabolism_1	0	0	1	0.00726805	0.00521199	0.167813	0.160962	0.155965	0.188122	0.219387	0.0548422	0.23264	0.0523069	0.124452	0.08184	0.124452	P07585	R-HSA-3560782	FALSE
781	DCN_0	Diseases associated with glycosaminoglycan metabolism_1	1	0	1	0.00457351	0.0169405	0.0719058	0.12501	0.22892	0.247978	0.208624	0.241243	0.226273	0.406288	0.177775	0.117027	0.177775	P07585	R-HSA-3560782	FALSE
782	DCN_0	Diseases associated with glycosaminoglycan metabolism_1	2	0	1	0.0171118	0.0026847	0.126043	0.0866133	0.0537912	0.0467019	0.0629467	0.0355825	0.0303882	0.230916	0.0692778	0.0634373	0.0692778	P07585	R-HSA-3560782	FALSE
783	DCN_0	ECM proteoglycans_1	0	0	1	0.00726805	0.00521199	0.167813	0.160962	0.155965	0.188122	0.219387	0.0548422	0.23264	0.0523069	0.124452	0.08184	0.124452	P07585	R-HSA-3000178	FALSE
784	DCN_0	ECM proteoglycans_1	1	0	1	0.00457351	0.0169405	0.0719058	0.12501	0.22892	0.247978	0.208624	0.241243	0.226273	0.406288	0.177775	0.117027	0.177775	P07585	R-HSA-3000178	FALSE
785	DCN_0	ECM proteoglycans_1	2	0	1	0.0171118	0.0026847	0.126043	0.0866133	0.0537912	0.0467019	0.0629467	0.0355825	0.0303882	0.230916	0.0692778	0.0634373	0.0692778	P07585	R-HSA-3000178	FALSE
786	CTSL1_0	Antigen processing-Cross presentation_1	0	0	1	0.0667102	0.0305341	0.142021	0.0532002	0.15417	0.0845939	0.171095	0.138371	0.17282	0.00531419	0.101883	0.0581558	0.101883	P07711	R-HSA-1236975	FALSE
787	CTSL1_0	Antigen processing-Cross presentation_1	1	0	1	0.0821739	0.141897	0.212145	0.110851	0.0729052	0.00708609	0.0683163	0.138632	0.111977	0.013269	0.0959253	0.0584213	0.0959253	P07711	R-HSA-1236975	FALSE
788	CTSL1_0	Antigen processing-Cross presentation_1	2	0	1	0.0517356	0.013909	0.0541832	0.0474692	0.0838419	0.0939597	0.0237223	0.0708037	0.129877	0.0869873	0.0656489	0.0329091	0.0656489	P07711	R-HSA-1236975	FALSE
789	CTSL1_0	Trafficking and processing of endosomal TLR_1	0	0	1	0.0667102	0.0305341	0.142021	0.0532002	0.15417	0.0845939	0.171095	0.138371	0.17282	0.00531419	0.101883	0.0581558	0.101883	P07711	R-HSA-1679131	FALSE
790	CTSL1_0	Trafficking and processing of endosomal TLR_1	1	0	1	0.0821739	0.141897	0.212145	0.110851	0.0729052	0.00708609	0.0683163	0.138632	0.111977	0.013269	0.0959253	0.0584213	0.0959253	P07711	R-HSA-1679131	FALSE
791	CTSL1_0	Trafficking and processing of endosomal TLR_1	2	0	1	0.0517356	0.013909	0.0541832	0.0474692	0.0838419	0.0939597	0.0237223	0.0708037	0.129877	0.0869873	0.0656489	0.0329091	0.0656489	P07711	R-HSA-1679131	FALSE
792	CTSL1_0	Transcriptional regulation by RUNX1_1	0	0	1	0.0667102	0.0305341	0.142021	0.0532002	0.15417	0.0845939	0.171095	0.138371	0.17282	0.00531419	0.101883	0.0581558	0.101883	P07711	R-HSA-8878171	FALSE
793	CTSL1_0	Transcriptional regulation by RUNX1_1	1	0	1	0.0821739	0.141897	0.212145	0.110851	0.0729052	0.00708609	0.0683163	0.138632	0.111977	0.013269	0.0959253	0.0584213	0.0959253	P07711	R-HSA-8878171	FALSE
794	CTSL1_0	Transcriptional regulation by RUNX1_1	2	0	1	0.0517356	0.013909	0.0541832	0.0474692	0.0838419	0.0939597	0.0237223	0.0708037	0.129877	0.0869873	0.0656489	0.0329091	0.0656489	P07711	R-HSA-8878171	FALSE
795	CTSL1_0	SARS-CoV-1 Infection_1	0	0	1	0.0667102	0.0305341	0.142021	0.0532002	0.15417	0.0845939	0.171095	0.138371	0.17282	0.00531419	0.101883	0.0581558	0.101883	P07711	R-HSA-9678108	FALSE
796	CTSL1_0	SARS-CoV-1 Infection_1	1	0	1	0.0821739	0.141897	0.212145	0.110851	0.0729052	0.00708609	0.0683163	0.138632	0.111977	0.013269	0.0959253	0.0584213	0.0959253	P07711	R-HSA-9678108	FALSE
797	CTSL1_0	SARS-CoV-1 Infection_1	2	0	1	0.0517356	0.013909	0.0541832	0.0474692	0.0838419	0.0939597	0.0237223	0.0708037	0.129877	0.0869873	0.0656489	0.0329091	0.0656489	P07711	R-HSA-9678108	FALSE
798	CTSL1_0	SARS-CoV-2 Infection_1	0	0	1	0.0667102	0.0305341	0.142021	0.0532002	0.15417	0.0845939	0.171095	0.138371	0.17282	0.00531419	0.101883	0.0581558	0.101883	P07711	R-HSA-9694516	FALSE
799	CTSL1_0	SARS-CoV-2 Infection_1	1	0	1	0.0821739	0.141897	0.212145	0.110851	0.0729052	0.00708609	0.0683163	0.138632	0.111977	0.013269	0.0959253	0.0584213	0.0959253	P07711	R-HSA-9694516	FALSE
800	CTSL1_0	SARS-CoV-2 Infection_1	2	0	1	0.0517356	0.013909	0.0541832	0.0474692	0.0838419	0.0939597	0.0237223	0.0708037	0.129877	0.0869873	0.0656489	0.0329091	0.0656489	P07711	R-HSA-9694516	FALSE
801	CTSL1_0	MHC class II antigen presentation_1	0	0	1	0.0667102	0.0305341	0.142021	0.0532002	0.15417	0.0845939	0.171095	0.138371	0.17282	0.00531419	0.101883	0.0581558	0.101883	P07711	R-HSA-2132295	FALSE
802	CTSL1_0	MHC class II antigen presentation_1	1	0	1	0.0821739	0.141897	0.212145	0.110851	0.0729052	0.00708609	0.0683163	0.138632	0.111977	0.013269	0.0959253	0.0584213	0.0959253	P07711	R-HSA-2132295	FALSE
803	CTSL1_0	MHC class II antigen presentation_1	2	0	1	0.0517356	0.013909	0.0541832	0.0474692	0.0838419	0.0939597	0.0237223	0.0708037	0.129877	0.0869873	0.0656489	0.0329091	0.0656489	P07711	R-HSA-2132295	FALSE
804	CTSL1_0	Collagen degradation_1	0	0	1	0.0667102	0.0305341	0.142021	0.0532002	0.15417	0.0845939	0.171095	0.138371	0.17282	0.00531419	0.101883	0.0581558	0.101883	P07711	R-HSA-1442490	FALSE
805	CTSL1_0	Collagen degradation_1	1	0	1	0.0821739	0.141897	0.212145	0.110851	0.0729052	0.00708609	0.0683163	0.138632	0.111977	0.013269	0.0959253	0.0584213	0.0959253	P07711	R-HSA-1442490	FALSE
806	CTSL1_0	Collagen degradation_1	2	0	1	0.0517356	0.013909	0.0541832	0.0474692	0.0838419	0.0939597	0.0237223	0.0708037	0.129877	0.0869873	0.0656489	0.0329091	0.0656489	P07711	R-HSA-1442490	FALSE
807	MMP-2_0	EPH-Ephrin signaling_1	0	0	1	0.00327749	0.00285936	0.0727092	0.00561314	0.051328	0.120932	0.0512878	0.0528111	0.00654797	0.0735731	0.044094	0.0374551	0.044094	P08253	R-HSA-2682334	FALSE
808	MMP-2_0	EPH-Ephrin signaling_1	1	0	1	0.00461102	0.000866903	0.0464795	0.0105869	0.0236089	0.0219967	0.0901286	0.0110025	0.00523513	0.0371865	0.0251703	0.0257967	0.0251703	P08253	R-HSA-2682334	FALSE
809	MMP-2_0	EPH-Ephrin signaling_1	2	0	1	0.00988247	0.00407325	0.00774873	0.0137148	0.0517521	0.0219026	0.0123985	0.0538732	0.00399252	0.0526546	0.0231993	0.019957	0.0231993	P08253	R-HSA-2682334	FALSE
810	MMP-2_0	Interleukin-4 and Interleukin-13 signaling_1	0	0	1	0.00327749	0.00285936	0.0727092	0.00561314	0.051328	0.120932	0.0512878	0.0528111	0.00654797	0.0735731	0.044094	0.0374551	0.044094	P08253	R-HSA-6785807	FALSE
811	MMP-2_0	Interleukin-4 and Interleukin-13 signaling_1	1	0	1	0.00461102	0.000866903	0.0464795	0.0105869	0.0236089	0.0219967	0.0901286	0.0110025	0.00523513	0.0371865	0.0251703	0.0257967	0.0251703	P08253	R-HSA-6785807	FALSE
812	MMP-2_0	Interleukin-4 and Interleukin-13 signaling_1	2	0	1	0.00988247	0.00407325	0.00774873	0.0137148	0.0517521	0.0219026	0.0123985	0.0538732	0.00399252	0.0526546	0.0231993	0.019957	0.0231993	P08253	R-HSA-6785807	FALSE
813	MMP-2_0	Extra-nuclear estrogen signaling_1	0	0	1	0.00327749	0.00285936	0.0727092	0.00561314	0.051328	0.120932	0.0512878	0.0528111	0.00654797	0.0735731	0.044094	0.0374551	0.044094	P08253	R-HSA-9009391	FALSE
814	MMP-2_0	Extra-nuclear estrogen signaling_1	1	0	1	0.00461102	0.000866903	0.0464795	0.0105869	0.0236089	0.0219967	0.0901286	0.0110025	0.00523513	0.0371865	0.0251703	0.0257967	0.0251703	P08253	R-HSA-9009391	FALSE
815	MMP-2_0	Extra-nuclear estrogen signaling_1	2	0	1	0.00988247	0.00407325	0.00774873	0.0137148	0.0517521	0.0219026	0.0123985	0.0538732	0.00399252	0.0526546	0.0231993	0.019957	0.0231993	P08253	R-HSA-9009391	FALSE
816	MMP-2_0	Collagen degradation_1	0	0	1	0.00327749	0.00285936	0.0727092	0.00561314	0.051328	0.120932	0.0512878	0.0528111	0.00654797	0.0735731	0.044094	0.0374551	0.044094	P08253	R-HSA-1442490	FALSE
817	MMP-2_0	Collagen degradation_1	1	0	1	0.00461102	0.000866903	0.0464795	0.0105869	0.0236089	0.0219967	0.0901286	0.0110025	0.00523513	0.0371865	0.0251703	0.0257967	0.0251703	P08253	R-HSA-1442490	FALSE
818	MMP-2_0	Collagen degradation_1	2	0	1	0.00988247	0.00407325	0.00774873	0.0137148	0.0517521	0.0219026	0.0123985	0.0538732	0.00399252	0.0526546	0.0231993	0.019957	0.0231993	P08253	R-HSA-1442490	FALSE
819	MMP-2_0	Activation of Matrix Metalloproteinases_1	0	0	1	0.00327749	0.00285936	0.0727092	0.00561314	0.051328	0.120932	0.0512878	0.0528111	0.00654797	0.0735731	0.044094	0.0374551	0.044094	P08253	R-HSA-1592389	FALSE
820	MMP-2_0	Activation of Matrix Metalloproteinases_1	1	0	1	0.00461102	0.000866903	0.0464795	0.0105869	0.0236089	0.0219967	0.0901286	0.0110025	0.00523513	0.0371865	0.0251703	0.0257967	0.0251703	P08253	R-HSA-1592389	FALSE
821	MMP-2_0	Activation of Matrix Metalloproteinases_1	2	0	1	0.00988247	0.00407325	0.00774873	0.0137148	0.0517521	0.0219026	0.0123985	0.0538732	0.00399252	0.0526546	0.0231993	0.019957	0.0231993	P08253	R-HSA-1592389	FALSE
822	MMP-2_0	Regulation of Insulin-like Growth Factor (IGF) transport and uptake by Insulin-like Growth Factor Binding Proteins (IGFBPs)_1	0	0	1	0.00327749	0.00285936	0.0727092	0.00561314	0.051328	0.120932	0.0512878	0.0528111	0.00654797	0.0735731	0.044094	0.0374551	0.044094	P08253	R-HSA-381426	FALSE
823	MMP-2_0	Regulation of Insulin-like Growth Factor (IGF) transport and uptake by Insulin-like Growth Factor Binding Proteins (IGFBPs)_1	1	0	1	0.00461102	0.000866903	0.0464795	0.0105869	0.0236089	0.0219967	0.0901286	0.0110025	0.00523513	0.0371865	0.0251703	0.0257967	0.0251703	P08253	R-HSA-381426	FALSE
824	MMP-2_0	Regulation of Insulin-like Growth Factor (IGF) transport and uptake by Insulin-like Growth Factor Binding Proteins (IGFBPs)_1	2	0	1	0.00988247	0.00407325	0.00774873	0.0137148	0.0517521	0.0219026	0.0123985	0.0538732	0.00399252	0.0526546	0.0231993	0.019957	0.0231993	P08253	R-HSA-381426	FALSE
825	MMP-3_0	G alpha (q) signalling events_1	0	0	1	0.00183711	0.0204065	0.0141796	0.0205133	0.0624703	0.160555	0.00417377	0.0216782	0.0219207	0.097423	0.0425157	0.0480679	0.0425157	P08254	R-HSA-416476	FALSE
826	MMP-3_0	G alpha (q) signalling events_1	1	0	1	0.0011019	0.000660082	0.0102426	0.00858889	0.0420951	0.0373822	0.00470705	0.0087637	0.00539421	0.0347008	0.0153637	0.0152366	0.0153637	P08254	R-HSA-416476	FALSE
827	MMP-3_0	G alpha (q) signalling events_1	2	0	1	0.00409004	0.0115964	0.0102983	0.0335889	0.0841634	0.0762585	0.008081	0.00570166	0.0137588	0.118653	0.036619	0.039039	0.036619	P08254	R-HSA-416476	FALSE
828	MMP-3_0	Interleukin-4 and Interleukin-13 signaling_1	0	0	1	0.00183711	0.0204065	0.0141796	0.0205133	0.0624703	0.160555	0.00417377	0.0216782	0.0219207	0.097423	0.0425157	0.0480679	0.0425157	P08254	R-HSA-6785807	FALSE
829	MMP-3_0	Interleukin-4 and Interleukin-13 signaling_1	1	0	1	0.0011019	0.000660082	0.0102426	0.00858889	0.0420951	0.0373822	0.00470705	0.0087637	0.00539421	0.0347008	0.0153637	0.0152366	0.0153637	P08254	R-HSA-6785807	FALSE
830	MMP-3_0	Interleukin-4 and Interleukin-13 signaling_1	2	0	1	0.00409004	0.0115964	0.0102983	0.0335889	0.0841634	0.0762585	0.008081	0.00570166	0.0137588	0.118653	0.036619	0.039039	0.036619	P08254	R-HSA-6785807	FALSE
831	MMP-3_0	Extra-nuclear estrogen signaling_1	0	0	1	0.00183711	0.0204065	0.0141796	0.0205133	0.0624703	0.160555	0.00417377	0.0216782	0.0219207	0.097423	0.0425157	0.0480679	0.0425157	P08254	R-HSA-9009391	FALSE
832	MMP-3_0	Extra-nuclear estrogen signaling_1	1	0	1	0.0011019	0.000660082	0.0102426	0.00858889	0.0420951	0.0373822	0.00470705	0.0087637	0.00539421	0.0347008	0.0153637	0.0152366	0.0153637	P08254	R-HSA-9009391	FALSE
833	MMP-3_0	Extra-nuclear estrogen signaling_1	2	0	1	0.00409004	0.0115964	0.0102983	0.0335889	0.0841634	0.0762585	0.008081	0.00570166	0.0137588	0.118653	0.036619	0.039039	0.036619	P08254	R-HSA-9009391	FALSE
834	MMP-3_0	Collagen degradation_1	0	0	1	0.00183711	0.0204065	0.0141796	0.0205133	0.0624703	0.160555	0.00417377	0.0216782	0.0219207	0.097423	0.0425157	0.0480679	0.0425157	P08254	R-HSA-1442490	FALSE
835	MMP-3_0	Collagen degradation_1	1	0	1	0.0011019	0.000660082	0.0102426	0.00858889	0.0420951	0.0373822	0.00470705	0.0087637	0.00539421	0.0347008	0.0153637	0.0152366	0.0153637	P08254	R-HSA-1442490	FALSE
836	MMP-3_0	Collagen degradation_1	2	0	1	0.00409004	0.0115964	0.0102983	0.0335889	0.0841634	0.0762585	0.008081	0.00570166	0.0137588	0.118653	0.036619	0.039039	0.036619	P08254	R-HSA-1442490	FALSE
837	MMP-3_0	Activation of Matrix Metalloproteinases_1	0	0	1	0.00183711	0.0204065	0.0141796	0.0205133	0.0624703	0.160555	0.00417377	0.0216782	0.0219207	0.097423	0.0425157	0.0480679	0.0425157	P08254	R-HSA-1592389	FALSE
838	MMP-3_0	Activation of Matrix Metalloproteinases_1	1	0	1	0.0011019	0.000660082	0.0102426	0.00858889	0.0420951	0.0373822	0.00470705	0.0087637	0.00539421	0.0347008	0.0153637	0.0152366	0.0153637	P08254	R-HSA-1592389	FALSE
839	MMP-3_0	Activation of Matrix Metalloproteinases_1	2	0	1	0.00409004	0.0115964	0.0102983	0.0335889	0.0841634	0.0762585	0.008081	0.00570166	0.0137588	0.118653	0.036619	0.039039	0.036619	P08254	R-HSA-1592389	FALSE
840	IGFBP-1_0	FOXO-mediated transcription_1	0	0	1	0.317382	0.126588	0.321415	0.355787	0.163243	0.105633	0.163345	0.169935	0.265895	0.135976	0.21252	0.0880661	0.21252	P08833	R-HSA-9614085	FALSE
841	IGFBP-1_0	FOXO-mediated transcription_1	1	0	1	0.478924	0.405086	0.570167	0.409559	0.318342	0.173715	0.12858	0.0835498	0.417006	0.174871	0.31598	0.157278	0.31598	P08833	R-HSA-9614085	FALSE
842	IGFBP-1_0	FOXO-mediated transcription_1	2	0	1	0.0767832	0.0862188	0.190613	0.206113	0.144924	0.0955616	0.0211975	0.03084	0.0543481	0.0936576	0.100026	0.0594598	0.100026	P08833	R-HSA-9614085	FALSE
843	IGFBP-1_0	PERK regulates gene expression_1	0	0	1	0.317382	0.126588	0.321415	0.355787	0.163243	0.105633	0.163345	0.169935	0.265895	0.135976	0.21252	0.0880661	0.21252	P08833	R-HSA-381042	FALSE
844	IGFBP-1_0	PERK regulates gene expression_1	1	0	1	0.478924	0.405086	0.570167	0.409559	0.318342	0.173715	0.12858	0.0835498	0.417006	0.174871	0.31598	0.157278	0.31598	P08833	R-HSA-381042	FALSE
845	IGFBP-1_0	PERK regulates gene expression_1	2	0	1	0.0767832	0.0862188	0.190613	0.206113	0.144924	0.0955616	0.0211975	0.03084	0.0543481	0.0936576	0.100026	0.0594598	0.100026	P08833	R-HSA-381042	FALSE
846	IGFBP-1_0	Regulation of Insulin-like Growth Factor (IGF) transport and uptake by Insulin-like Growth Factor Binding Proteins (IGFBPs)_1	0	0	1	0.317382	0.126588	0.321415	0.355787	0.163243	0.105633	0.163345	0.169935	0.265895	0.135976	0.21252	0.0880661	0.21252	P08833	R-HSA-381426	FALSE
847	IGFBP-1_0	Regulation of Insulin-like Growth Factor (IGF) transport and uptake by Insulin-like Growth Factor Binding Proteins (IGFBPs)_1	1	0	1	0.478924	0.405086	0.570167	0.409559	0.318342	0.173715	0.12858	0.0835498	0.417006	0.174871	0.31598	0.157278	0.31598	P08833	R-HSA-381426	FALSE
848	IGFBP-1_0	Regulation of Insulin-like Growth Factor (IGF) transport and uptake by Insulin-like Growth Factor Binding Proteins (IGFBPs)_1	2	0	1	0.0767832	0.0862188	0.190613	0.206113	0.144924	0.0955616	0.0211975	0.03084	0.0543481	0.0936576	0.100026	0.0594598	0.100026	P08833	R-HSA-381426	FALSE
849	IGFBP-1_0	Post-translational protein phosphorylation_1	0	0	1	0.317382	0.126588	0.321415	0.355787	0.163243	0.105633	0.163345	0.169935	0.265895	0.135976	0.21252	0.0880661	0.21252	P08833	R-HSA-8957275	FALSE
850	IGFBP-1_0	Post-translational protein phosphorylation_1	1	0	1	0.478924	0.405086	0.570167	0.409559	0.318342	0.173715	0.12858	0.0835498	0.417006	0.174871	0.31598	0.157278	0.31598	P08833	R-HSA-8957275	FALSE
851	IGFBP-1_0	Post-translational protein phosphorylation_1	2	0	1	0.0767832	0.0862188	0.190613	0.206113	0.144924	0.0955616	0.0211975	0.03084	0.0543481	0.0936576	0.100026	0.0594598	0.100026	P08833	R-HSA-8957275	FALSE
852	IL-6RA_0	RAF-independent MAPK1/3 activation_1	0	0	1	0.0398669	0.0649316	0.0555077	0.0196713	0.0111832	0.017272	0.00874034	0.00701645	0.165321	0.0676494	0.045716	0.0456406	0.045716	P08887	R-HSA-112409	FALSE
853	IL-6RA_0	RAF-independent MAPK1/3 activation_1	1	0	1	0.0115977	0.0576895	0.0492079	0.0169834	0.000266835	0.0103082	0.012152	0.0049333	0.00718141	0.0635599	0.023388	0.0225216	0.023388	P08887	R-HSA-112409	FALSE
854	IL-6RA_0	RAF-independent MAPK1/3 activation_1	2	0	1	0.00628902	0.0124598	0.0570387	0.0222763	0.023504	0.00410379	0.0256451	0.0254388	0.0877033	0.127305	0.0391764	0.0379065	0.0391764	P08887	R-HSA-112409	FALSE
855	IL-6RA_0	Interleukin-6 family signaling_1	0	0	1	0.0398669	0.0649316	0.0555077	0.0196713	0.0111832	0.017272	0.00874034	0.00701645	0.165321	0.0676494	0.045716	0.0456406	0.045716	P08887	R-HSA-6783589	FALSE
856	IL-6RA_0	Interleukin-6 family signaling_1	1	0	1	0.0115977	0.0576895	0.0492079	0.0169834	0.000266835	0.0103082	0.012152	0.0049333	0.00718141	0.0635599	0.023388	0.0225216	0.023388	P08887	R-HSA-6783589	FALSE
857	IL-6RA_0	Interleukin-6 family signaling_1	2	0	1	0.00628902	0.0124598	0.0570387	0.0222763	0.023504	0.00410379	0.0256451	0.0254388	0.0877033	0.127305	0.0391764	0.0379065	0.0391764	P08887	R-HSA-6783589	FALSE
858	IL-6RA_0	Interleukin-4 and Interleukin-13 signaling_1	0	0	1	0.0398669	0.0649316	0.0555077	0.0196713	0.0111832	0.017272	0.00874034	0.00701645	0.165321	0.0676494	0.045716	0.0456406	0.045716	P08887	R-HSA-6785807	FALSE
859	IL-6RA_0	Interleukin-4 and Interleukin-13 signaling_1	1	0	1	0.0115977	0.0576895	0.0492079	0.0169834	0.000266835	0.0103082	0.012152	0.0049333	0.00718141	0.0635599	0.023388	0.0225216	0.023388	P08887	R-HSA-6785807	FALSE
860	IL-6RA_0	Interleukin-4 and Interleukin-13 signaling_1	2	0	1	0.00628902	0.0124598	0.0570387	0.0222763	0.023504	0.00410379	0.0256451	0.0254388	0.0877033	0.127305	0.0391764	0.0379065	0.0391764	P08887	R-HSA-6785807	FALSE
861	IL-6RA_0	Potential therapeutics for SARS_1	0	0	1	0.0398669	0.0649316	0.0555077	0.0196713	0.0111832	0.017272	0.00874034	0.00701645	0.165321	0.0676494	0.045716	0.0456406	0.045716	P08887	R-HSA-9679191	FALSE
862	IL-6RA_0	Potential therapeutics for SARS_1	1	0	1	0.0115977	0.0576895	0.0492079	0.0169834	0.000266835	0.0103082	0.012152	0.0049333	0.00718141	0.0635599	0.023388	0.0225216	0.023388	P08887	R-HSA-9679191	FALSE
863	IL-6RA_0	Potential therapeutics for SARS_1	2	0	1	0.00628902	0.0124598	0.0570387	0.0222763	0.023504	0.00410379	0.0256451	0.0254388	0.0877033	0.127305	0.0391764	0.0379065	0.0391764	P08887	R-HSA-9679191	FALSE
864	IL-6RA_0	Transcriptional regulation of granulopoiesis_1	0	0	1	0.0398669	0.0649316	0.0555077	0.0196713	0.0111832	0.017272	0.00874034	0.00701645	0.165321	0.0676494	0.045716	0.0456406	0.045716	P08887	R-HSA-9616222	FALSE
865	IL-6RA_0	Transcriptional regulation of granulopoiesis_1	1	0	1	0.0115977	0.0576895	0.0492079	0.0169834	0.000266835	0.0103082	0.012152	0.0049333	0.00718141	0.0635599	0.023388	0.0225216	0.023388	P08887	R-HSA-9616222	FALSE
866	IL-6RA_0	Transcriptional regulation of granulopoiesis_1	2	0	1	0.00628902	0.0124598	0.0570387	0.0222763	0.023504	0.00410379	0.0256451	0.0254388	0.0877033	0.127305	0.0391764	0.0379065	0.0391764	P08887	R-HSA-9616222	FALSE
867	MMP7_0	Extra-nuclear estrogen signaling_1	0	0	1	0.0525695	0.0415882	0.0227779	0.0657751	0.0635944	0.102659	0.00760043	0.0301363	0.0430864	0.133772	0.056356	0.0358872	0.056356	P09237	R-HSA-9009391	FALSE
868	MMP7_0	Extra-nuclear estrogen signaling_1	1	0	1	0.0183944	0.000853889	0.0411291	0.0420906	0.045898	0.020861	0.0200874	0.0288711	0.0187527	0.0384761	0.0275414	0.0135201	0.0275414	P09237	R-HSA-9009391	FALSE
869	MMP7_0	Extra-nuclear estrogen signaling_1	2	0	1	0.095384	0.0204264	0.0965632	0.0790306	0.0507074	0.0517848	0.007041	0.00281815	0.0279117	0.175209	0.0606877	0.0500435	0.0606877	P09237	R-HSA-9009391	FALSE
870	MMP7_0	Collagen degradation_1	0	0	1	0.0525695	0.0415882	0.0227779	0.0657751	0.0635944	0.102659	0.00760043	0.0301363	0.0430864	0.133772	0.056356	0.0358872	0.056356	P09237	R-HSA-1442490	FALSE
871	MMP7_0	Collagen degradation_1	1	0	1	0.0183944	0.000853889	0.0411291	0.0420906	0.045898	0.020861	0.0200874	0.0288711	0.0187527	0.0384761	0.0275414	0.0135201	0.0275414	P09237	R-HSA-1442490	FALSE
872	MMP7_0	Collagen degradation_1	2	0	1	0.095384	0.0204264	0.0965632	0.0790306	0.0507074	0.0517848	0.007041	0.00281815	0.0279117	0.175209	0.0606877	0.0500435	0.0606877	P09237	R-HSA-1442490	FALSE
873	MMP7_0	Activation of Matrix Metalloproteinases_1	0	0	1	0.0525695	0.0415882	0.0227779	0.0657751	0.0635944	0.102659	0.00760043	0.0301363	0.0430864	0.133772	0.056356	0.0358872	0.056356	P09237	R-HSA-1592389	FALSE
874	MMP7_0	Activation of Matrix Metalloproteinases_1	1	0	1	0.0183944	0.000853889	0.0411291	0.0420906	0.045898	0.020861	0.0200874	0.0288711	0.0187527	0.0384761	0.0275414	0.0135201	0.0275414	P09237	R-HSA-1592389	FALSE
875	MMP7_0	Activation of Matrix Metalloproteinases_1	2	0	1	0.095384	0.0204264	0.0965632	0.0790306	0.0507074	0.0517848	0.007041	0.00281815	0.0279117	0.175209	0.0606877	0.0500435	0.0606877	P09237	R-HSA-1592389	FALSE
876	MMP-10_0	Collagen degradation_1	0	0	1	0.0628889	0.0782844	0.0113378	0.0732063	0.0847197	0.180873	0.00351695	0.00116736	0.0146451	0.0863263	0.0596966	0.0524474	0.0596966	P09238	R-HSA-1442490	FALSE
877	MMP-10_0	Collagen degradation_1	1	0	1	0.0286452	0.00652444	0.0244717	0.0115293	0.0606862	0.0361526	0.00303509	0.00274636	0.00981255	0.0204605	0.0204064	0.0171819	0.0204064	P09238	R-HSA-1442490	FALSE
878	MMP-10_0	Collagen degradation_1	2	0	1	0.104609	0.0407725	0.0840802	0.102783	0.123237	0.0919136	0.00331198	0.00233964	0.00890031	0.120002	0.068195	0.0467605	0.068195	P09238	R-HSA-1442490	FALSE
879	MMP-10_0	Activation of Matrix Metalloproteinases_1	0	0	1	0.0628889	0.0782844	0.0113378	0.0732063	0.0847197	0.180873	0.00351695	0.00116736	0.0146451	0.0863263	0.0596966	0.0524474	0.0596966	P09238	R-HSA-1592389	FALSE
880	MMP-10_0	Activation of Matrix Metalloproteinases_1	1	0	1	0.0286452	0.00652444	0.0244717	0.0115293	0.0606862	0.0361526	0.00303509	0.00274636	0.00981255	0.0204605	0.0204064	0.0171819	0.0204064	P09238	R-HSA-1592389	FALSE
881	MMP-10_0	Activation of Matrix Metalloproteinases_1	2	0	1	0.104609	0.0407725	0.0840802	0.102783	0.123237	0.0919136	0.00331198	0.00233964	0.00890031	0.120002	0.068195	0.0467605	0.068195	P09238	R-HSA-1592389	FALSE
882	CXCL1_0	Class A/1 (Rhodopsin-like receptors)_1	0	0	1	0.0464827	0.0220368	0.0409108	0.0364737	0.0633986	0.0191508	0.0151973	0.0792074	0.0857733	0.0664786	0.047511	0.0239681	0.047511	P09341	R-HSA-373076	FALSE
883	CXCL1_0	Class A/1 (Rhodopsin-like receptors)_1	1	0	1	0.0428486	0.0336135	0.0264193	0.0994821	0.0810956	0.0188982	0.130059	0.0689129	0.106345	0.0881481	0.0695823	0.0358065	0.0695823	P09341	R-HSA-373076	FALSE
884	CXCL1_0	Class A/1 (Rhodopsin-like receptors)_1	2	0	1	0.0896673	0.0667515	0.00505899	0.0250694	0.0618994	0.0311621	0.0467396	0.00194095	0.0591015	0.0207469	0.0408138	0.0272155	0.0408138	P09341	R-HSA-373076	FALSE
885	CXCL1_0	G alpha (i) signalling events_1	0	0	1	0.0464827	0.0220368	0.0409108	0.0364737	0.0633986	0.0191508	0.0151973	0.0792074	0.0857733	0.0664786	0.047511	0.0239681	0.047511	P09341	R-HSA-418594	FALSE
886	CXCL1_0	G alpha (i) signalling events_1	1	0	1	0.0428486	0.0336135	0.0264193	0.0994821	0.0810956	0.0188982	0.130059	0.0689129	0.106345	0.0881481	0.0695823	0.0358065	0.0695823	P09341	R-HSA-418594	FALSE
887	CXCL1_0	G alpha (i) signalling events_1	2	0	1	0.0896673	0.0667515	0.00505899	0.0250694	0.0618994	0.0311621	0.0467396	0.00194095	0.0591015	0.0207469	0.0408138	0.0272155	0.0408138	P09341	R-HSA-418594	FALSE
888	CXCL1_0	Interleukin-10 signaling_1	0	0	1	0.0464827	0.0220368	0.0409108	0.0364737	0.0633986	0.0191508	0.0151973	0.0792074	0.0857733	0.0664786	0.047511	0.0239681	0.047511	P09341	R-HSA-6783783	FALSE
889	CXCL1_0	Interleukin-10 signaling_1	1	0	1	0.0428486	0.0336135	0.0264193	0.0994821	0.0810956	0.0188982	0.130059	0.0689129	0.106345	0.0881481	0.0695823	0.0358065	0.0695823	P09341	R-HSA-6783783	FALSE
890	CXCL1_0	Interleukin-10 signaling_1	2	0	1	0.0896673	0.0667515	0.00505899	0.0250694	0.0618994	0.0311621	0.0467396	0.00194095	0.0591015	0.0207469	0.0408138	0.0272155	0.0408138	P09341	R-HSA-6783783	FALSE
891	CXCL1_0	Neutrophil degranulation_1	0	0	1	0.0464827	0.0220368	0.0409108	0.0364737	0.0633986	0.0191508	0.0151973	0.0792074	0.0857733	0.0664786	0.047511	0.0239681	0.047511	P09341	R-HSA-6798695	FALSE
892	CXCL1_0	Neutrophil degranulation_1	1	0	1	0.0428486	0.0336135	0.0264193	0.0994821	0.0810956	0.0188982	0.130059	0.0689129	0.106345	0.0881481	0.0695823	0.0358065	0.0695823	P09341	R-HSA-6798695	FALSE
893	CXCL1_0	Neutrophil degranulation_1	2	0	1	0.0896673	0.0667515	0.00505899	0.0250694	0.0618994	0.0311621	0.0467396	0.00194095	0.0591015	0.0207469	0.0408138	0.0272155	0.0408138	P09341	R-HSA-6798695	FALSE
894	HO-1_0	Inflammasomes_1	0	0	1	0.292603	0.135411	0.152561	0.0206365	0.0975417	0.0224653	0.125743	0.0160736	0.240731	0.0190018	0.112277	0.092733	0.112277	P09601	R-HSA-622312	FALSE
895	HO-1_0	Inflammasomes_1	1	0	1	0.278579	0.488394	0.112279	0.19825	0.224065	0.177881	0.28079	0.187151	0.159689	0.193321	0.23004	0.0987167	0.23004	P09601	R-HSA-622312	FALSE
896	HO-1_0	Inflammasomes_1	2	0	1	0.122905	0.207021	0.11031	0.111658	0.0242925	0.020394	0.102812	0.0194841	0.0138616	0.0344448	0.0767183	0.0608906	0.0767183	P09601	R-HSA-622312	FALSE
897	HO-1_0	Interleukin-4 and Interleukin-13 signaling_1	0	0	1	0.292603	0.135411	0.152561	0.0206365	0.0975417	0.0224653	0.125743	0.0160736	0.240731	0.0190018	0.112277	0.092733	0.112277	P09601	R-HSA-6785807	FALSE
898	HO-1_0	Interleukin-4 and Interleukin-13 signaling_1	1	0	1	0.278579	0.488394	0.112279	0.19825	0.224065	0.177881	0.28079	0.187151	0.159689	0.193321	0.23004	0.0987167	0.23004	P09601	R-HSA-6785807	FALSE
899	HO-1_0	Interleukin-4 and Interleukin-13 signaling_1	2	0	1	0.122905	0.207021	0.11031	0.111658	0.0242925	0.020394	0.102812	0.0194841	0.0138616	0.0344448	0.0767183	0.0608906	0.0767183	P09601	R-HSA-6785807	FALSE
900	HO-1_0	Cell recruitment (pro-inflammatory response)_1	0	0	1	0.292603	0.135411	0.152561	0.0206365	0.0975417	0.0224653	0.125743	0.0160736	0.240731	0.0190018	0.112277	0.092733	0.112277	P09601	R-HSA-9664424	FALSE
901	HO-1_0	Cell recruitment (pro-inflammatory response)_1	1	0	1	0.278579	0.488394	0.112279	0.19825	0.224065	0.177881	0.28079	0.187151	0.159689	0.193321	0.23004	0.0987167	0.23004	P09601	R-HSA-9664424	FALSE
902	HO-1_0	Cell recruitment (pro-inflammatory response)_1	2	0	1	0.122905	0.207021	0.11031	0.111658	0.0242925	0.020394	0.102812	0.0194841	0.0138616	0.0344448	0.0767183	0.0608906	0.0767183	P09601	R-HSA-9664424	FALSE
903	HO-1_0	Cytoprotection by HMOX1_1	0	0	1	0.292603	0.135411	0.152561	0.0206365	0.0975417	0.0224653	0.125743	0.0160736	0.240731	0.0190018	0.112277	0.092733	0.112277	P09601	R-HSA-9707564	FALSE
904	HO-1_0	Cytoprotection by HMOX1_1	1	0	1	0.278579	0.488394	0.112279	0.19825	0.224065	0.177881	0.28079	0.187151	0.159689	0.193321	0.23004	0.0987167	0.23004	P09601	R-HSA-9707564	FALSE
905	HO-1_0	Cytoprotection by HMOX1_1	2	0	1	0.122905	0.207021	0.11031	0.111658	0.0242925	0.020394	0.102812	0.0194841	0.0138616	0.0344448	0.0767183	0.0608906	0.0767183	P09601	R-HSA-9707564	FALSE
906	HO-1_0	KEAP1-NFE2L2 pathway_1	0	0	1	0.292603	0.135411	0.152561	0.0206365	0.0975417	0.0224653	0.125743	0.0160736	0.240731	0.0190018	0.112277	0.092733	0.112277	P09601	R-HSA-9755511	FALSE
907	HO-1_0	KEAP1-NFE2L2 pathway_1	1	0	1	0.278579	0.488394	0.112279	0.19825	0.224065	0.177881	0.28079	0.187151	0.159689	0.193321	0.23004	0.0987167	0.23004	P09601	R-HSA-9755511	FALSE
908	HO-1_0	KEAP1-NFE2L2 pathway_1	2	0	1	0.122905	0.207021	0.11031	0.111658	0.0242925	0.020394	0.102812	0.0194841	0.0138616	0.0344448	0.0767183	0.0608906	0.0767183	P09601	R-HSA-9755511	FALSE
909	HO-1_0	Heme degradation_1	0	0	1	0.292603	0.135411	0.152561	0.0206365	0.0975417	0.0224653	0.125743	0.0160736	0.240731	0.0190018	0.112277	0.092733	0.112277	P09601	R-HSA-189483	FALSE
910	HO-1_0	Heme degradation_1	1	0	1	0.278579	0.488394	0.112279	0.19825	0.224065	0.177881	0.28079	0.187151	0.159689	0.193321	0.23004	0.0987167	0.23004	P09601	R-HSA-189483	FALSE
911	HO-1_0	Heme degradation_1	2	0	1	0.122905	0.207021	0.11031	0.111658	0.0242925	0.020394	0.102812	0.0194841	0.0138616	0.0344448	0.0767183	0.0608906	0.0767183	P09601	R-HSA-189483	FALSE
912	HO-1_0	Heme signaling_1	0	0	1	0.292603	0.135411	0.152561	0.0206365	0.0975417	0.0224653	0.125743	0.0160736	0.240731	0.0190018	0.112277	0.092733	0.112277	P09601	R-HSA-9707616	FALSE
913	HO-1_0	Heme signaling_1	1	0	1	0.278579	0.488394	0.112279	0.19825	0.224065	0.177881	0.28079	0.187151	0.159689	0.193321	0.23004	0.0987167	0.23004	P09601	R-HSA-9707616	FALSE
914	HO-1_0	Heme signaling_1	2	0	1	0.122905	0.207021	0.11031	0.111658	0.0242925	0.020394	0.102812	0.0194841	0.0138616	0.0344448	0.0767183	0.0608906	0.0767183	P09601	R-HSA-9707616	FALSE
915	HO-1_0	Insertion of tail-anchored proteins into the endoplasmic reticulum membrane_1	0	0	1	0.292603	0.135411	0.152561	0.0206365	0.0975417	0.0224653	0.125743	0.0160736	0.240731	0.0190018	0.112277	0.092733	0.112277	P09601	R-HSA-9609523	FALSE
916	HO-1_0	Insertion of tail-anchored proteins into the endoplasmic reticulum membrane_1	1	0	1	0.278579	0.488394	0.112279	0.19825	0.224065	0.177881	0.28079	0.187151	0.159689	0.193321	0.23004	0.0987167	0.23004	P09601	R-HSA-9609523	FALSE
917	HO-1_0	Insertion of tail-anchored proteins into the endoplasmic reticulum membrane_1	2	0	1	0.122905	0.207021	0.11031	0.111658	0.0242925	0.020394	0.102812	0.0194841	0.0138616	0.0344448	0.0767183	0.0608906	0.0767183	P09601	R-HSA-9609523	FALSE
918	CSF-1_0	Other interleukin signaling_1	0	0	1	0.0198462	0.031334	0.0109869	0.0629116	0.0335591	0.0643035	0.0608802	0.0743284	0.0471108	0.0408748	0.0446136	0.0198318	0.0446136	P09603	R-HSA-449836	FALSE
919	CSF-1_0	Other interleukin signaling_1	1	0	1	0.0118318	0.0545528	0.0451636	0.0351789	0.104382	0.0725549	0.0555919	0.0215067	0.126201	0.0370351	0.0563998	0.0340513	0.0563998	P09603	R-HSA-449836	FALSE
920	CSF-1_0	Other interleukin signaling_1	2	0	1	0.00660997	0.00822167	0.00404302	0.0232207	0.0215789	0.0296084	0.00612704	0.0186789	0.0505319	0.0317963	0.0200417	0.0139405	0.0200417	P09603	R-HSA-449836	FALSE
921	CSF-1_0	Interleukin-10 signaling_1	0	0	1	0.0198462	0.031334	0.0109869	0.0629116	0.0335591	0.0643035	0.0608802	0.0743284	0.0471108	0.0408748	0.0446136	0.0198318	0.0446136	P09603	R-HSA-6783783	FALSE
922	CSF-1_0	Interleukin-10 signaling_1	1	0	1	0.0118318	0.0545528	0.0451636	0.0351789	0.104382	0.0725549	0.0555919	0.0215067	0.126201	0.0370351	0.0563998	0.0340513	0.0563998	P09603	R-HSA-6783783	FALSE
923	CSF-1_0	Interleukin-10 signaling_1	2	0	1	0.00660997	0.00822167	0.00404302	0.0232207	0.0215789	0.0296084	0.00612704	0.0186789	0.0505319	0.0317963	0.0200417	0.0139405	0.0200417	P09603	R-HSA-6783783	FALSE
924	CSF-1_0	Regulation of Insulin-like Growth Factor (IGF) transport and uptake by Insulin-like Growth Factor Binding Proteins (IGFBPs)_1	0	0	1	0.0198462	0.031334	0.0109869	0.0629116	0.0335591	0.0643035	0.0608802	0.0743284	0.0471108	0.0408748	0.0446136	0.0198318	0.0446136	P09603	R-HSA-381426	FALSE
925	CSF-1_0	Regulation of Insulin-like Growth Factor (IGF) transport and uptake by Insulin-like Growth Factor Binding Proteins (IGFBPs)_1	1	0	1	0.0118318	0.0545528	0.0451636	0.0351789	0.104382	0.0725549	0.0555919	0.0215067	0.126201	0.0370351	0.0563998	0.0340513	0.0563998	P09603	R-HSA-381426	FALSE
926	CSF-1_0	Regulation of Insulin-like Growth Factor (IGF) transport and uptake by Insulin-like Growth Factor Binding Proteins (IGFBPs)_1	2	0	1	0.00660997	0.00822167	0.00404302	0.0232207	0.0215789	0.0296084	0.00612704	0.0186789	0.0505319	0.0317963	0.0200417	0.0139405	0.0200417	P09603	R-HSA-381426	FALSE
927	CSF-1_0	Post-translational protein phosphorylation_1	0	0	1	0.0198462	0.031334	0.0109869	0.0629116	0.0335591	0.0643035	0.0608802	0.0743284	0.0471108	0.0408748	0.0446136	0.0198318	0.0446136	P09603	R-HSA-8957275	FALSE
928	CSF-1_0	Post-translational protein phosphorylation_1	1	0	1	0.0118318	0.0545528	0.0451636	0.0351789	0.104382	0.0725549	0.0555919	0.0215067	0.126201	0.0370351	0.0563998	0.0340513	0.0563998	P09603	R-HSA-8957275	FALSE
929	CSF-1_0	Post-translational protein phosphorylation_1	2	0	1	0.00660997	0.00822167	0.00404302	0.0232207	0.0215789	0.0296084	0.00612704	0.0186789	0.0505319	0.0317963	0.0200417	0.0139405	0.0200417	P09603	R-HSA-8957275	FALSE
930	PARP-1_0	Resolution of AP sites via the multiple-nucleotide patch replacement pathway_1	0	0	1	0.0454524	0.024496	0.0578959	0.0822898	0.00289678	0.0421877	0.0643266	0.0659454	0.00609527	0.0452945	0.043688	0.0246307	0.043688	P09874	R-HSA-110373	FALSE
931	PARP-1_0	Resolution of AP sites via the multiple-nucleotide patch replacement pathway_1	1	0	1	0.032652	0.0046824	0.0626851	0.0473842	0.00404935	0.0463702	0.0599816	0.0508167	0.0352651	0.120154	0.0464041	0.0312357	0.0464041	P09874	R-HSA-110373	FALSE
932	PARP-1_0	Resolution of AP sites via the multiple-nucleotide patch replacement pathway_1	2	0	1	0.0361566	0.0409438	0.0780046	0.0235634	0.000604916	0.0762697	0.0226587	0.0678509	0.057522	0.00426328	0.0407838	0.0269296	0.0407838	P09874	R-HSA-110373	FALSE
933	PARP-1_0	Influenza Viral RNA Transcription and Replication_1	0	0	1	0.0454524	0.024496	0.0578959	0.0822898	0.00289678	0.0421877	0.0643266	0.0659454	0.00609527	0.0452945	0.043688	0.0246307	0.043688	P09874	R-HSA-168273	FALSE
934	PARP-1_0	Influenza Viral RNA Transcription and Replication_1	1	0	1	0.032652	0.0046824	0.0626851	0.0473842	0.00404935	0.0463702	0.0599816	0.0508167	0.0352651	0.120154	0.0464041	0.0312357	0.0464041	P09874	R-HSA-168273	FALSE
935	PARP-1_0	Influenza Viral RNA Transcription and Replication_1	2	0	1	0.0361566	0.0409438	0.0780046	0.0235634	0.000604916	0.0762697	0.0226587	0.0678509	0.057522	0.00426328	0.0407838	0.0269296	0.0407838	P09874	R-HSA-168273	FALSE
936	PARP-1_0	Transcriptional activity of SMAD2/SMAD3:SMAD4 heterotrimer_1	0	0	1	0.0454524	0.024496	0.0578959	0.0822898	0.00289678	0.0421877	0.0643266	0.0659454	0.00609527	0.0452945	0.043688	0.0246307	0.043688	P09874	R-HSA-2173793	FALSE
937	PARP-1_0	Transcriptional activity of SMAD2/SMAD3:SMAD4 heterotrimer_1	1	0	1	0.032652	0.0046824	0.0626851	0.0473842	0.00404935	0.0463702	0.0599816	0.0508167	0.0352651	0.120154	0.0464041	0.0312357	0.0464041	P09874	R-HSA-2173793	FALSE
938	PARP-1_0	Transcriptional activity of SMAD2/SMAD3:SMAD4 heterotrimer_1	2	0	1	0.0361566	0.0409438	0.0780046	0.0235634	0.000604916	0.0762697	0.0226587	0.0678509	0.057522	0.00426328	0.0407838	0.0269296	0.0407838	P09874	R-HSA-2173793	FALSE
939	PARP-1_0	SUMO E3 ligases SUMOylate target proteins_1	0	0	1	0.0454524	0.024496	0.0578959	0.0822898	0.00289678	0.0421877	0.0643266	0.0659454	0.00609527	0.0452945	0.043688	0.0246307	0.043688	P09874	R-HSA-3108232	FALSE
940	PARP-1_0	SUMO E3 ligases SUMOylate target proteins_1	1	0	1	0.032652	0.0046824	0.0626851	0.0473842	0.00404935	0.0463702	0.0599816	0.0508167	0.0352651	0.120154	0.0464041	0.0312357	0.0464041	P09874	R-HSA-3108232	FALSE
941	PARP-1_0	SUMO E3 ligases SUMOylate target proteins_1	2	0	1	0.0361566	0.0409438	0.0780046	0.0235634	0.000604916	0.0762697	0.0226587	0.0678509	0.057522	0.00426328	0.0407838	0.0269296	0.0407838	P09874	R-HSA-3108232	FALSE
942	PARP-1_0	HDR through MMEJ (alt-NHEJ)_1	0	0	1	0.0454524	0.024496	0.0578959	0.0822898	0.00289678	0.0421877	0.0643266	0.0659454	0.00609527	0.0452945	0.043688	0.0246307	0.043688	P09874	R-HSA-5685939	FALSE
943	PARP-1_0	HDR through MMEJ (alt-NHEJ)_1	1	0	1	0.032652	0.0046824	0.0626851	0.0473842	0.00404935	0.0463702	0.0599816	0.0508167	0.0352651	0.120154	0.0464041	0.0312357	0.0464041	P09874	R-HSA-5685939	FALSE
944	PARP-1_0	HDR through MMEJ (alt-NHEJ)_1	2	0	1	0.0361566	0.0409438	0.0780046	0.0235634	0.000604916	0.0762697	0.0226587	0.0678509	0.057522	0.00426328	0.0407838	0.0269296	0.0407838	P09874	R-HSA-5685939	FALSE
945	PARP-1_0	DNA Damage Recognition in GG-NER_1	0	0	1	0.0454524	0.024496	0.0578959	0.0822898	0.00289678	0.0421877	0.0643266	0.0659454	0.00609527	0.0452945	0.043688	0.0246307	0.043688	P09874	R-HSA-5696394	FALSE
946	PARP-1_0	DNA Damage Recognition in GG-NER_1	1	0	1	0.032652	0.0046824	0.0626851	0.0473842	0.00404935	0.0463702	0.0599816	0.0508167	0.0352651	0.120154	0.0464041	0.0312357	0.0464041	P09874	R-HSA-5696394	FALSE
947	PARP-1_0	DNA Damage Recognition in GG-NER_1	2	0	1	0.0361566	0.0409438	0.0780046	0.0235634	0.000604916	0.0762697	0.0226587	0.0678509	0.057522	0.00426328	0.0407838	0.0269296	0.0407838	P09874	R-HSA-5696394	FALSE
948	PARP-1_0	Formation of Incision Complex in GG-NER_1	0	0	1	0.0454524	0.024496	0.0578959	0.0822898	0.00289678	0.0421877	0.0643266	0.0659454	0.00609527	0.0452945	0.043688	0.0246307	0.043688	P09874	R-HSA-5696395	FALSE
949	PARP-1_0	Formation of Incision Complex in GG-NER_1	1	0	1	0.032652	0.0046824	0.0626851	0.0473842	0.00404935	0.0463702	0.0599816	0.0508167	0.0352651	0.120154	0.0464041	0.0312357	0.0464041	P09874	R-HSA-5696395	FALSE
950	PARP-1_0	Formation of Incision Complex in GG-NER_1	2	0	1	0.0361566	0.0409438	0.0780046	0.0235634	0.000604916	0.0762697	0.0226587	0.0678509	0.057522	0.00426328	0.0407838	0.0269296	0.0407838	P09874	R-HSA-5696395	FALSE
951	PARP-1_0	Dual Incision in GG-NER_1	0	0	1	0.0454524	0.024496	0.0578959	0.0822898	0.00289678	0.0421877	0.0643266	0.0659454	0.00609527	0.0452945	0.043688	0.0246307	0.043688	P09874	R-HSA-5696400	FALSE
952	PARP-1_0	Dual Incision in GG-NER_1	1	0	1	0.032652	0.0046824	0.0626851	0.0473842	0.00404935	0.0463702	0.0599816	0.0508167	0.0352651	0.120154	0.0464041	0.0312357	0.0464041	P09874	R-HSA-5696400	FALSE
953	PARP-1_0	Dual Incision in GG-NER_1	2	0	1	0.0361566	0.0409438	0.0780046	0.0235634	0.000604916	0.0762697	0.0226587	0.0678509	0.057522	0.00426328	0.0407838	0.0269296	0.0407838	P09874	R-HSA-5696400	FALSE
954	IL8_0	Senescence-Associated Secretory Phenotype (SASP)_1	0	0	1	0.00242154	0.015176	0.0211145	0.0331609	0.0838176	0.0589238	0.146468	0.0971156	0.0388406	0.0132925	0.0510331	0.0433645	0.0510331	P10145	R-HSA-2559582	FALSE
955	IL8_0	Senescence-Associated Secretory Phenotype (SASP)_1	1	0	1	0.0108411	0.0144328	0.0217218	0.0108781	0.0755812	0.00501238	0.186386	0.0173239	0.120852	0.024595	0.0487624	0.0575551	0.0487624	P10145	R-HSA-2559582	FALSE
956	IL8_0	Senescence-Associated Secretory Phenotype (SASP)_1	2	0	1	0.0156618	0.00170086	0.0159763	0.0433078	0.0519806	0.128332	0.0753702	0.208309	0.0844418	0.00553019	0.063061	0.0616582	0.063061	P10145	R-HSA-2559582	FALSE
957	IL8_0	Class A/1 (Rhodopsin-like receptors)_1	0	0	1	0.00242154	0.015176	0.0211145	0.0331609	0.0838176	0.0589238	0.146468	0.0971156	0.0388406	0.0132925	0.0510331	0.0433645	0.0510331	P10145	R-HSA-373076	FALSE
958	IL8_0	Class A/1 (Rhodopsin-like receptors)_1	1	0	1	0.0108411	0.0144328	0.0217218	0.0108781	0.0755812	0.00501238	0.186386	0.0173239	0.120852	0.024595	0.0487624	0.0575551	0.0487624	P10145	R-HSA-373076	FALSE
959	IL8_0	Class A/1 (Rhodopsin-like receptors)_1	2	0	1	0.0156618	0.00170086	0.0159763	0.0433078	0.0519806	0.128332	0.0753702	0.208309	0.0844418	0.00553019	0.063061	0.0616582	0.063061	P10145	R-HSA-373076	FALSE
960	IL8_0	PERK regulates gene expression_1	0	0	1	0.00242154	0.015176	0.0211145	0.0331609	0.0838176	0.0589238	0.146468	0.0971156	0.0388406	0.0132925	0.0510331	0.0433645	0.0510331	P10145	R-HSA-381042	FALSE
961	IL8_0	PERK regulates gene expression_1	1	0	1	0.0108411	0.0144328	0.0217218	0.0108781	0.0755812	0.00501238	0.186386	0.0173239	0.120852	0.024595	0.0487624	0.0575551	0.0487624	P10145	R-HSA-381042	FALSE
962	IL8_0	PERK regulates gene expression_1	2	0	1	0.0156618	0.00170086	0.0159763	0.0433078	0.0519806	0.128332	0.0753702	0.208309	0.0844418	0.00553019	0.063061	0.0616582	0.063061	P10145	R-HSA-381042	FALSE
963	IL8_0	G alpha (i) signalling events_1	0	0	1	0.00242154	0.015176	0.0211145	0.0331609	0.0838176	0.0589238	0.146468	0.0971156	0.0388406	0.0132925	0.0510331	0.0433645	0.0510331	P10145	R-HSA-418594	FALSE
964	IL8_0	G alpha (i) signalling events_1	1	0	1	0.0108411	0.0144328	0.0217218	0.0108781	0.0755812	0.00501238	0.186386	0.0173239	0.120852	0.024595	0.0487624	0.0575551	0.0487624	P10145	R-HSA-418594	FALSE
965	IL8_0	G alpha (i) signalling events_1	2	0	1	0.0156618	0.00170086	0.0159763	0.0433078	0.0519806	0.128332	0.0753702	0.208309	0.0844418	0.00553019	0.063061	0.0616582	0.063061	P10145	R-HSA-418594	FALSE
966	IL8_0	Interleukin-10 signaling_1	0	0	1	0.00242154	0.015176	0.0211145	0.0331609	0.0838176	0.0589238	0.146468	0.0971156	0.0388406	0.0132925	0.0510331	0.0433645	0.0510331	P10145	R-HSA-6783783	FALSE
967	IL8_0	Interleukin-10 signaling_1	1	0	1	0.0108411	0.0144328	0.0217218	0.0108781	0.0755812	0.00501238	0.186386	0.0173239	0.120852	0.024595	0.0487624	0.0575551	0.0487624	P10145	R-HSA-6783783	FALSE
968	IL8_0	Interleukin-10 signaling_1	2	0	1	0.0156618	0.00170086	0.0159763	0.0433078	0.0519806	0.128332	0.0753702	0.208309	0.0844418	0.00553019	0.063061	0.0616582	0.063061	P10145	R-HSA-6783783	FALSE
969	IL8_0	Interleukin-4 and Interleukin-13 signaling_1	0	0	1	0.00242154	0.015176	0.0211145	0.0331609	0.0838176	0.0589238	0.146468	0.0971156	0.0388406	0.0132925	0.0510331	0.0433645	0.0510331	P10145	R-HSA-6785807	FALSE
970	IL8_0	Interleukin-4 and Interleukin-13 signaling_1	1	0	1	0.0108411	0.0144328	0.0217218	0.0108781	0.0755812	0.00501238	0.186386	0.0173239	0.120852	0.024595	0.0487624	0.0575551	0.0487624	P10145	R-HSA-6785807	FALSE
971	IL8_0	Interleukin-4 and Interleukin-13 signaling_1	2	0	1	0.0156618	0.00170086	0.0159763	0.0433078	0.0519806	0.128332	0.0753702	0.208309	0.0844418	0.00553019	0.063061	0.0616582	0.063061	P10145	R-HSA-6785807	FALSE
972	CCL3_0	Class A/1 (Rhodopsin-like receptors)_1	0	0	1	0.00332443	0.0282509	0.0554072	0.0336711	0.0255536	0.0442216	0.0138283	0.0230446	0.00828245	0.000595536	0.023618	0.0168361	0.023618	P10147	R-HSA-373076	FALSE
973	CCL3_0	Class A/1 (Rhodopsin-like receptors)_1	1	0	1	0.0100565	0.0328532	0.0252078	0.0506769	0.0185193	0.0373127	0.0468042	0.0200538	0.0109644	0.000789084	0.0253238	0.0155561	0.0253238	P10147	R-HSA-373076	FALSE
974	CCL3_0	Class A/1 (Rhodopsin-like receptors)_1	2	0	1	0.00752078	0.00123481	0.0113857	0.0282272	0.0110966	0.00947785	0.0257697	0.000554082	0.00563752	0.000182759	0.0101087	0.00933703	0.0101087	P10147	R-HSA-373076	FALSE
975	CCL3_0	Interleukin-10 signaling_1	0	0	1	0.00332443	0.0282509	0.0554072	0.0336711	0.0255536	0.0442216	0.0138283	0.0230446	0.00828245	0.000595536	0.023618	0.0168361	0.023618	P10147	R-HSA-6783783	FALSE
976	CCL3_0	Interleukin-10 signaling_1	1	0	1	0.0100565	0.0328532	0.0252078	0.0506769	0.0185193	0.0373127	0.0468042	0.0200538	0.0109644	0.000789084	0.0253238	0.0155561	0.0253238	P10147	R-HSA-6783783	FALSE
977	CCL3_0	Interleukin-10 signaling_1	2	0	1	0.00752078	0.00123481	0.0113857	0.0282272	0.0110966	0.00947785	0.0257697	0.000554082	0.00563752	0.000182759	0.0101087	0.00933703	0.0101087	P10147	R-HSA-6783783	FALSE
978	OPN_0	Transcriptional regulation by RUNX3_1	0	0	1	0.0951722	0.0940078	0.0533834	0.164008	0.0275474	0.115908	0.100137	0.159129	0.0774606	0.111182	0.0997936	0.0399509	0.0997936	P10451	R-HSA-8878159	FALSE
979	OPN_0	Transcriptional regulation by RUNX3_1	1	0	1	0.040116	0.142512	0.228501	0.0781692	0.122113	0.132382	0.090847	0.0468522	0.144232	0.11263	0.113835	0.0519907	0.113835	P10451	R-HSA-8878159	FALSE
980	OPN_0	Transcriptional regulation by RUNX3_1	2	0	1	0.0682491	0.0270244	0.0141423	0.039014	0.0282304	0.0510884	0.0102713	0.0310833	0.0457264	0.0819672	0.0396797	0.0215726	0.0396797	P10451	R-HSA-8878159	FALSE
981	OPN_0	Integrin cell surface interactions_1	0	0	1	0.0951722	0.0940078	0.0533834	0.164008	0.0275474	0.115908	0.100137	0.159129	0.0774606	0.111182	0.0997936	0.0399509	0.0997936	P10451	R-HSA-216083	FALSE
982	OPN_0	Integrin cell surface interactions_1	1	0	1	0.040116	0.142512	0.228501	0.0781692	0.122113	0.132382	0.090847	0.0468522	0.144232	0.11263	0.113835	0.0519907	0.113835	P10451	R-HSA-216083	FALSE
983	OPN_0	Integrin cell surface interactions_1	2	0	1	0.0682491	0.0270244	0.0141423	0.039014	0.0282304	0.0510884	0.0102713	0.0310833	0.0457264	0.0819672	0.0396797	0.0215726	0.0396797	P10451	R-HSA-216083	FALSE
984	OPN_0	Regulation of Insulin-like Growth Factor (IGF) transport and uptake by Insulin-like Growth Factor Binding Proteins (IGFBPs)_1	0	0	1	0.0951722	0.0940078	0.0533834	0.164008	0.0275474	0.115908	0.100137	0.159129	0.0774606	0.111182	0.0997936	0.0399509	0.0997936	P10451	R-HSA-381426	FALSE
985	OPN_0	Regulation of Insulin-like Growth Factor (IGF) transport and uptake by Insulin-like Growth Factor Binding Proteins (IGFBPs)_1	1	0	1	0.040116	0.142512	0.228501	0.0781692	0.122113	0.132382	0.090847	0.0468522	0.144232	0.11263	0.113835	0.0519907	0.113835	P10451	R-HSA-381426	FALSE
986	OPN_0	Regulation of Insulin-like Growth Factor (IGF) transport and uptake by Insulin-like Growth Factor Binding Proteins (IGFBPs)_1	2	0	1	0.0682491	0.0270244	0.0141423	0.039014	0.0282304	0.0510884	0.0102713	0.0310833	0.0457264	0.0819672	0.0396797	0.0215726	0.0396797	P10451	R-HSA-381426	FALSE
987	OPN_0	Post-translational protein phosphorylation_1	0	0	1	0.0951722	0.0940078	0.0533834	0.164008	0.0275474	0.115908	0.100137	0.159129	0.0774606	0.111182	0.0997936	0.0399509	0.0997936	P10451	R-HSA-8957275	FALSE
988	OPN_0	Post-translational protein phosphorylation_1	1	0	1	0.040116	0.142512	0.228501	0.0781692	0.122113	0.132382	0.090847	0.0468522	0.144232	0.11263	0.113835	0.0519907	0.113835	P10451	R-HSA-8957275	FALSE
989	OPN_0	Post-translational protein phosphorylation_1	2	0	1	0.0682491	0.0270244	0.0141423	0.039014	0.0282304	0.0510884	0.0102713	0.0310833	0.0457264	0.0819672	0.0396797	0.0215726	0.0396797	P10451	R-HSA-8957275	FALSE
990	TFPI_0	Extrinsic Pathway of Fibrin Clot Formation_1	0	0	1	0.000517999	0.0159353	0.0231134	0.159828	0.0376636	0.0282858	0.0325874	0.0258345	0.0700846	0.0865065	0.0480357	0.0442745	0.0480357	P10646	R-HSA-140834	FALSE
991	TFPI_0	Extrinsic Pathway of Fibrin Clot Formation_1	1	0	1	0.000559871	0.026609	0.00481895	0.258305	0.0912881	0.0877302	0.0852018	0.207331	0.105645	0.083977	0.0951466	0.0783664	0.0951466	P10646	R-HSA-140834	FALSE
992	TFPI_0	Extrinsic Pathway of Fibrin Clot Formation_1	2	0	1	0.000296918	0.182667	0.319688	0.120967	0.289975	0.111619	0.185224	0.126017	0.376885	0.0336983	0.174704	0.116145	0.174704	P10646	R-HSA-140834	FALSE
993	FABP2_0	Triglyceride catabolism_1	0	0	1	0.0198797	0.119821	0.00856666	0.0152745	0.0287733	0.00276362	0.00465527	1.85872e-06	0.0684365	0.00256541	0.0270737	0.0364367	0.0270737	P12104	R-HSA-163560	FALSE
994	FABP2_0	Triglyceride catabolism_1	1	0	1	0.00452239	0.087678	0.00211384	0.00879489	0.0893895	0.0182238	0.00682948	0.000109957	0.074233	0.0260816	0.0317976	0.034984	0.0317976	P12104	R-HSA-163560	FALSE
995	FABP2_0	Triglyceride catabolism_1	2	0	1	0.00232001	0.00369362	0.00546197	0.00221188	0.00210265	0.00367378	0.00165744	4.38498e-06	0.0169598	0.0130727	0.00511582	0.00520796	0.00511582	P12104	R-HSA-163560	FALSE
996	SRC_0	Activation of NMDA receptors and postsynaptic events_1	0	0	1	0.0885415	0.02577	0.183285	0.0179764	0.125721	0.0374545	0.0347665	0.135487	0.032526	0.140685	0.0822212	0.056957	0.0822212	P12931	R-HSA-442755	FALSE
997	SRC_0	Activation of NMDA receptors and postsynaptic events_1	1	0	1	0.276529	0.339201	0.110327	0.220614	0.096829	0.0583139	0.141173	0.116903	0.182709	0.179474	0.172207	0.082329	0.172207	P12931	R-HSA-442755	FALSE
998	SRC_0	Activation of NMDA receptors and postsynaptic events_1	2	0	1	0.107203	0.0217403	0.0568941	0.0503547	0.0270017	0.0365946	0.0346716	0.0513231	0.0939535	0.0256648	0.0505401	0.0275408	0.0505401	P12931	R-HSA-442755	FALSE
999	SRC_0	Nuclear signaling by ERBB4_1	0	0	1	0.0885415	0.02577	0.183285	0.0179764	0.125721	0.0374545	0.0347665	0.135487	0.032526	0.140685	0.0822212	0.056957	0.0822212	P12931	R-HSA-1251985	FALSE
1000	SRC_0	Nuclear signaling by ERBB4_1	1	0	1	0.276529	0.339201	0.110327	0.220614	0.096829	0.0583139	0.141173	0.116903	0.182709	0.179474	0.172207	0.082329	0.172207	P12931	R-HSA-1251985	FALSE
1001	SRC_0	Nuclear signaling by ERBB4_1	2	0	1	0.107203	0.0217403	0.0568941	0.0503547	0.0270017	0.0365946	0.0346716	0.0513231	0.0939535	0.0256648	0.0505401	0.0275408	0.0505401	P12931	R-HSA-1251985	FALSE
1002	SRC_0	Downregulation of ERBB4 signaling_1	0	0	1	0.0885415	0.02577	0.183285	0.0179764	0.125721	0.0374545	0.0347665	0.135487	0.032526	0.140685	0.0822212	0.056957	0.0822212	P12931	R-HSA-1253288	FALSE
1003	SRC_0	Downregulation of ERBB4 signaling_1	1	0	1	0.276529	0.339201	0.110327	0.220614	0.096829	0.0583139	0.141173	0.116903	0.182709	0.179474	0.172207	0.082329	0.172207	P12931	R-HSA-1253288	FALSE
1004	SRC_0	Downregulation of ERBB4 signaling_1	2	0	1	0.107203	0.0217403	0.0568941	0.0503547	0.0270017	0.0365946	0.0346716	0.0513231	0.0939535	0.0256648	0.0505401	0.0275408	0.0505401	P12931	R-HSA-1253288	FALSE
1005	SRC_0	Negative regulation of the PI3K/AKT network_1	0	0	1	0.0885415	0.02577	0.183285	0.0179764	0.125721	0.0374545	0.0347665	0.135487	0.032526	0.140685	0.0822212	0.056957	0.0822212	P12931	R-HSA-199418	FALSE
1006	SRC_0	Negative regulation of the PI3K/AKT network_1	1	0	1	0.276529	0.339201	0.110327	0.220614	0.096829	0.0583139	0.141173	0.116903	0.182709	0.179474	0.172207	0.082329	0.172207	P12931	R-HSA-199418	FALSE
1007	SRC_0	Negative regulation of the PI3K/AKT network_1	2	0	1	0.107203	0.0217403	0.0568941	0.0503547	0.0270017	0.0365946	0.0346716	0.0513231	0.0939535	0.0256648	0.0505401	0.0275408	0.0505401	P12931	R-HSA-199418	FALSE
1008	SRC_0	Signaling by NTRK2 (TRKB)_1	0	0	1	0.0885415	0.02577	0.183285	0.0179764	0.125721	0.0374545	0.0347665	0.135487	0.032526	0.140685	0.0822212	0.056957	0.0822212	P12931	R-HSA-9006115	FALSE
1009	SRC_0	Signaling by NTRK2 (TRKB)_1	1	0	1	0.276529	0.339201	0.110327	0.220614	0.096829	0.0583139	0.141173	0.116903	0.182709	0.179474	0.172207	0.082329	0.172207	P12931	R-HSA-9006115	FALSE
1010	SRC_0	Signaling by NTRK2 (TRKB)_1	2	0	1	0.107203	0.0217403	0.0568941	0.0503547	0.0270017	0.0365946	0.0346716	0.0513231	0.0939535	0.0256648	0.0505401	0.0275408	0.0505401	P12931	R-HSA-9006115	FALSE
1011	SRC_0	Signaling by NTRK3 (TRKC)_1	0	0	1	0.0885415	0.02577	0.183285	0.0179764	0.125721	0.0374545	0.0347665	0.135487	0.032526	0.140685	0.0822212	0.056957	0.0822212	P12931	R-HSA-9034015	FALSE
1012	SRC_0	Signaling by NTRK3 (TRKC)_1	1	0	1	0.276529	0.339201	0.110327	0.220614	0.096829	0.0583139	0.141173	0.116903	0.182709	0.179474	0.172207	0.082329	0.172207	P12931	R-HSA-9034015	FALSE
1013	SRC_0	Signaling by NTRK3 (TRKC)_1	2	0	1	0.107203	0.0217403	0.0568941	0.0503547	0.0270017	0.0365946	0.0346716	0.0513231	0.0939535	0.0256648	0.0505401	0.0275408	0.0505401	P12931	R-HSA-9034015	FALSE
1014	SRC_0	GAB1 signalosome_1	0	0	1	0.0885415	0.02577	0.183285	0.0179764	0.125721	0.0374545	0.0347665	0.135487	0.032526	0.140685	0.0822212	0.056957	0.0822212	P12931	R-HSA-180292	FALSE
1015	SRC_0	GAB1 signalosome_1	1	0	1	0.276529	0.339201	0.110327	0.220614	0.096829	0.0583139	0.141173	0.116903	0.182709	0.179474	0.172207	0.082329	0.172207	P12931	R-HSA-180292	FALSE
1016	SRC_0	GAB1 signalosome_1	2	0	1	0.107203	0.0217403	0.0568941	0.0503547	0.0270017	0.0365946	0.0346716	0.0513231	0.0939535	0.0256648	0.0505401	0.0275408	0.0505401	P12931	R-HSA-180292	FALSE
1017	SRC_0	Downstream signal transduction_1	0	0	1	0.0885415	0.02577	0.183285	0.0179764	0.125721	0.0374545	0.0347665	0.135487	0.032526	0.140685	0.0822212	0.056957	0.0822212	P12931	R-HSA-186763	FALSE
1018	SRC_0	Downstream signal transduction_1	1	0	1	0.276529	0.339201	0.110327	0.220614	0.096829	0.0583139	0.141173	0.116903	0.182709	0.179474	0.172207	0.082329	0.172207	P12931	R-HSA-186763	FALSE
1019	SRC_0	Downstream signal transduction_1	2	0	1	0.107203	0.0217403	0.0568941	0.0503547	0.0270017	0.0365946	0.0346716	0.0513231	0.0939535	0.0256648	0.0505401	0.0275408	0.0505401	P12931	R-HSA-186763	FALSE
1020	SRC_0	RHO GTPase cycle_1	0	0	1	0.0885415	0.02577	0.183285	0.0179764	0.125721	0.0374545	0.0347665	0.135487	0.032526	0.140685	0.0822212	0.056957	0.0822212	P12931	R-HSA-9012999	FALSE
1021	SRC_0	RHO GTPase cycle_1	1	0	1	0.276529	0.339201	0.110327	0.220614	0.096829	0.0583139	0.141173	0.116903	0.182709	0.179474	0.172207	0.082329	0.172207	P12931	R-HSA-9012999	FALSE
1022	SRC_0	RHO GTPase cycle_1	2	0	1	0.107203	0.0217403	0.0568941	0.0503547	0.0270017	0.0365946	0.0346716	0.0513231	0.0939535	0.0256648	0.0505401	0.0275408	0.0505401	P12931	R-HSA-9012999	FALSE
1023	SRC_0	Transcriptional regulation by RUNX3_1	0	0	1	0.0885415	0.02577	0.183285	0.0179764	0.125721	0.0374545	0.0347665	0.135487	0.032526	0.140685	0.0822212	0.056957	0.0822212	P12931	R-HSA-8878159	FALSE
1024	SRC_0	Transcriptional regulation by RUNX3_1	1	0	1	0.276529	0.339201	0.110327	0.220614	0.096829	0.0583139	0.141173	0.116903	0.182709	0.179474	0.172207	0.082329	0.172207	P12931	R-HSA-8878159	FALSE
1025	SRC_0	Transcriptional regulation by RUNX3_1	2	0	1	0.107203	0.0217403	0.0568941	0.0503547	0.0270017	0.0365946	0.0346716	0.0513231	0.0939535	0.0256648	0.0505401	0.0275408	0.0505401	P12931	R-HSA-8878159	FALSE
1026	SRC_0	Transcriptional regulation by RUNX2_1	0	0	1	0.0885415	0.02577	0.183285	0.0179764	0.125721	0.0374545	0.0347665	0.135487	0.032526	0.140685	0.0822212	0.056957	0.0822212	P12931	R-HSA-8878166	FALSE
1027	SRC_0	Transcriptional regulation by RUNX2_1	1	0	1	0.276529	0.339201	0.110327	0.220614	0.096829	0.0583139	0.141173	0.116903	0.182709	0.179474	0.172207	0.082329	0.172207	P12931	R-HSA-8878166	FALSE
1028	SRC_0	Transcriptional regulation by RUNX2_1	2	0	1	0.107203	0.0217403	0.0568941	0.0503547	0.0270017	0.0365946	0.0346716	0.0513231	0.0939535	0.0256648	0.0505401	0.0275408	0.0505401	P12931	R-HSA-8878166	FALSE
1029	SRC_0	Transcriptional regulation by RUNX1_1	0	0	1	0.0885415	0.02577	0.183285	0.0179764	0.125721	0.0374545	0.0347665	0.135487	0.032526	0.140685	0.0822212	0.056957	0.0822212	P12931	R-HSA-8878171	FALSE
1030	SRC_0	Transcriptional regulation by RUNX1_1	1	0	1	0.276529	0.339201	0.110327	0.220614	0.096829	0.0583139	0.141173	0.116903	0.182709	0.179474	0.172207	0.082329	0.172207	P12931	R-HSA-8878171	FALSE
1031	SRC_0	Transcriptional regulation by RUNX1_1	2	0	1	0.107203	0.0217403	0.0568941	0.0503547	0.0270017	0.0365946	0.0346716	0.0513231	0.0939535	0.0256648	0.0505401	0.0275408	0.0505401	P12931	R-HSA-8878171	FALSE
1032	SRC_0	Constitutive Signaling by Aberrant PI3K in Cancer_1	0	0	1	0.0885415	0.02577	0.183285	0.0179764	0.125721	0.0374545	0.0347665	0.135487	0.032526	0.140685	0.0822212	0.056957	0.0822212	P12931	R-HSA-2219530	FALSE
1033	SRC_0	Constitutive Signaling by Aberrant PI3K in Cancer_1	1	0	1	0.276529	0.339201	0.110327	0.220614	0.096829	0.0583139	0.141173	0.116903	0.182709	0.179474	0.172207	0.082329	0.172207	P12931	R-HSA-2219530	FALSE
1034	SRC_0	Constitutive Signaling by Aberrant PI3K in Cancer_1	2	0	1	0.107203	0.0217403	0.0568941	0.0503547	0.0270017	0.0365946	0.0346716	0.0513231	0.0939535	0.0256648	0.0505401	0.0275408	0.0505401	P12931	R-HSA-2219530	FALSE
1035	SRC_0	Netrin-1 signaling_1	0	0	1	0.0885415	0.02577	0.183285	0.0179764	0.125721	0.0374545	0.0347665	0.135487	0.032526	0.140685	0.0822212	0.056957	0.0822212	P12931	R-HSA-373752	FALSE
1036	SRC_0	Netrin-1 signaling_1	1	0	1	0.276529	0.339201	0.110327	0.220614	0.096829	0.0583139	0.141173	0.116903	0.182709	0.179474	0.172207	0.082329	0.172207	P12931	R-HSA-373752	FALSE
1037	SRC_0	Netrin-1 signaling_1	2	0	1	0.107203	0.0217403	0.0568941	0.0503547	0.0270017	0.0365946	0.0346716	0.0513231	0.0939535	0.0256648	0.0505401	0.0275408	0.0505401	P12931	R-HSA-373752	FALSE
1038	SRC_0	Signaling by ROBO receptors_1	0	0	1	0.0885415	0.02577	0.183285	0.0179764	0.125721	0.0374545	0.0347665	0.135487	0.032526	0.140685	0.0822212	0.056957	0.0822212	P12931	R-HSA-376176	FALSE
1039	SRC_0	Signaling by ROBO receptors_1	1	0	1	0.276529	0.339201	0.110327	0.220614	0.096829	0.0583139	0.141173	0.116903	0.182709	0.179474	0.172207	0.082329	0.172207	P12931	R-HSA-376176	FALSE
1040	SRC_0	Signaling by ROBO receptors_1	2	0	1	0.107203	0.0217403	0.0568941	0.0503547	0.0270017	0.0365946	0.0346716	0.0513231	0.0939535	0.0256648	0.0505401	0.0275408	0.0505401	P12931	R-HSA-376176	FALSE
1041	SRC_0	G alpha (s) signalling events_1	0	0	1	0.0885415	0.02577	0.183285	0.0179764	0.125721	0.0374545	0.0347665	0.135487	0.032526	0.140685	0.0822212	0.056957	0.0822212	P12931	R-HSA-418555	FALSE
1042	SRC_0	G alpha (s) signalling events_1	1	0	1	0.276529	0.339201	0.110327	0.220614	0.096829	0.0583139	0.141173	0.116903	0.182709	0.179474	0.172207	0.082329	0.172207	P12931	R-HSA-418555	FALSE
1043	SRC_0	G alpha (s) signalling events_1	2	0	1	0.107203	0.0217403	0.0568941	0.0503547	0.0270017	0.0365946	0.0346716	0.0513231	0.0939535	0.0256648	0.0505401	0.0275408	0.0505401	P12931	R-HSA-418555	FALSE
1044	SRC_0	G alpha (i) signalling events_1	0	0	1	0.0885415	0.02577	0.183285	0.0179764	0.125721	0.0374545	0.0347665	0.135487	0.032526	0.140685	0.0822212	0.056957	0.0822212	P12931	R-HSA-418594	FALSE
1045	SRC_0	G alpha (i) signalling events_1	1	0	1	0.276529	0.339201	0.110327	0.220614	0.096829	0.0583139	0.141173	0.116903	0.182709	0.179474	0.172207	0.082329	0.172207	P12931	R-HSA-418594	FALSE
1046	SRC_0	G alpha (i) signalling events_1	2	0	1	0.107203	0.0217403	0.0568941	0.0503547	0.0270017	0.0365946	0.0346716	0.0513231	0.0939535	0.0256648	0.0505401	0.0275408	0.0505401	P12931	R-HSA-418594	FALSE
1047	SRC_0	RAF/MAP kinase cascade_1	0	0	1	0.0885415	0.02577	0.183285	0.0179764	0.125721	0.0374545	0.0347665	0.135487	0.032526	0.140685	0.0822212	0.056957	0.0822212	P12931	R-HSA-5673001	FALSE
1048	SRC_0	RAF/MAP kinase cascade_1	1	0	1	0.276529	0.339201	0.110327	0.220614	0.096829	0.0583139	0.141173	0.116903	0.182709	0.179474	0.172207	0.082329	0.172207	P12931	R-HSA-5673001	FALSE
1049	SRC_0	RAF/MAP kinase cascade_1	2	0	1	0.107203	0.0217403	0.0568941	0.0503547	0.0270017	0.0365946	0.0346716	0.0513231	0.0939535	0.0256648	0.0505401	0.0275408	0.0505401	P12931	R-HSA-5673001	FALSE
1050	SRC_0	Signaling by RAS mutants_1	0	0	1	0.0885415	0.02577	0.183285	0.0179764	0.125721	0.0374545	0.0347665	0.135487	0.032526	0.140685	0.0822212	0.056957	0.0822212	P12931	R-HSA-6802949	FALSE
1051	SRC_0	Signaling by RAS mutants_1	1	0	1	0.276529	0.339201	0.110327	0.220614	0.096829	0.0583139	0.141173	0.116903	0.182709	0.179474	0.172207	0.082329	0.172207	P12931	R-HSA-6802949	FALSE
1052	SRC_0	Signaling by RAS mutants_1	2	0	1	0.107203	0.0217403	0.0568941	0.0503547	0.0270017	0.0365946	0.0346716	0.0513231	0.0939535	0.0256648	0.0505401	0.0275408	0.0505401	P12931	R-HSA-6802949	FALSE
1053	SRC_0	Signaling by moderate kinase activity BRAF mutants_1	0	0	1	0.0885415	0.02577	0.183285	0.0179764	0.125721	0.0374545	0.0347665	0.135487	0.032526	0.140685	0.0822212	0.056957	0.0822212	P12931	R-HSA-6802946	FALSE
1054	SRC_0	Signaling by moderate kinase activity BRAF mutants_1	1	0	1	0.276529	0.339201	0.110327	0.220614	0.096829	0.0583139	0.141173	0.116903	0.182709	0.179474	0.172207	0.082329	0.172207	P12931	R-HSA-6802946	FALSE
1055	SRC_0	Signaling by moderate kinase activity BRAF mutants_1	2	0	1	0.107203	0.0217403	0.0568941	0.0503547	0.0270017	0.0365946	0.0346716	0.0513231	0.0939535	0.0256648	0.0505401	0.0275408	0.0505401	P12931	R-HSA-6802946	FALSE
1056	SRC_0	Signaling by high-kinase activity BRAF mutants_1	0	0	1	0.0885415	0.02577	0.183285	0.0179764	0.125721	0.0374545	0.0347665	0.135487	0.032526	0.140685	0.0822212	0.056957	0.0822212	P12931	R-HSA-6802948	FALSE
1057	SRC_0	Signaling by high-kinase activity BRAF mutants_1	1	0	1	0.276529	0.339201	0.110327	0.220614	0.096829	0.0583139	0.141173	0.116903	0.182709	0.179474	0.172207	0.082329	0.172207	P12931	R-HSA-6802948	FALSE
1058	SRC_0	Signaling by high-kinase activity BRAF mutants_1	2	0	1	0.107203	0.0217403	0.0568941	0.0503547	0.0270017	0.0365946	0.0346716	0.0513231	0.0939535	0.0256648	0.0505401	0.0275408	0.0505401	P12931	R-HSA-6802948	FALSE
1059	SRC_0	Signaling by BRAF and RAF1 fusions_1	0	0	1	0.0885415	0.02577	0.183285	0.0179764	0.125721	0.0374545	0.0347665	0.135487	0.032526	0.140685	0.0822212	0.056957	0.0822212	P12931	R-HSA-6802952	FALSE
1060	SRC_0	Signaling by BRAF and RAF1 fusions_1	1	0	1	0.276529	0.339201	0.110327	0.220614	0.096829	0.0583139	0.141173	0.116903	0.182709	0.179474	0.172207	0.082329	0.172207	P12931	R-HSA-6802952	FALSE
1061	SRC_0	Signaling by BRAF and RAF1 fusions_1	2	0	1	0.107203	0.0217403	0.0568941	0.0503547	0.0270017	0.0365946	0.0346716	0.0513231	0.0939535	0.0256648	0.0505401	0.0275408	0.0505401	P12931	R-HSA-6802952	FALSE
1062	SRC_0	Paradoxical activation of RAF signaling by kinase inactive BRAF_1	0	0	1	0.0885415	0.02577	0.183285	0.0179764	0.125721	0.0374545	0.0347665	0.135487	0.032526	0.140685	0.0822212	0.056957	0.0822212	P12931	R-HSA-6802955	FALSE
1063	SRC_0	Paradoxical activation of RAF signaling by kinase inactive BRAF_1	1	0	1	0.276529	0.339201	0.110327	0.220614	0.096829	0.0583139	0.141173	0.116903	0.182709	0.179474	0.172207	0.082329	0.172207	P12931	R-HSA-6802955	FALSE
1064	SRC_0	Paradoxical activation of RAF signaling by kinase inactive BRAF_1	2	0	1	0.107203	0.0217403	0.0568941	0.0503547	0.0270017	0.0365946	0.0346716	0.0513231	0.0939535	0.0256648	0.0505401	0.0275408	0.0505401	P12931	R-HSA-6802955	FALSE
1065	SRC_0	Signaling by RAF1 mutants_1	0	0	1	0.0885415	0.02577	0.183285	0.0179764	0.125721	0.0374545	0.0347665	0.135487	0.032526	0.140685	0.0822212	0.056957	0.0822212	P12931	R-HSA-9656223	FALSE
1066	SRC_0	Signaling by RAF1 mutants_1	1	0	1	0.276529	0.339201	0.110327	0.220614	0.096829	0.0583139	0.141173	0.116903	0.182709	0.179474	0.172207	0.082329	0.172207	P12931	R-HSA-9656223	FALSE
1067	SRC_0	Signaling by RAF1 mutants_1	2	0	1	0.107203	0.0217403	0.0568941	0.0503547	0.0270017	0.0365946	0.0346716	0.0513231	0.0939535	0.0256648	0.0505401	0.0275408	0.0505401	P12931	R-HSA-9656223	FALSE
1068	SRC_0	MET promotes cell motility_1	0	0	1	0.0885415	0.02577	0.183285	0.0179764	0.125721	0.0374545	0.0347665	0.135487	0.032526	0.140685	0.0822212	0.056957	0.0822212	P12931	R-HSA-8875878	FALSE
1069	SRC_0	MET promotes cell motility_1	1	0	1	0.276529	0.339201	0.110327	0.220614	0.096829	0.0583139	0.141173	0.116903	0.182709	0.179474	0.172207	0.082329	0.172207	P12931	R-HSA-8875878	FALSE
1070	SRC_0	MET promotes cell motility_1	2	0	1	0.107203	0.0217403	0.0568941	0.0503547	0.0270017	0.0365946	0.0346716	0.0513231	0.0939535	0.0256648	0.0505401	0.0275408	0.0505401	P12931	R-HSA-8875878	FALSE
1071	SRC_0	InlA-mediated entry of Listeria monocytogenes into host cells_1	0	0	1	0.0885415	0.02577	0.183285	0.0179764	0.125721	0.0374545	0.0347665	0.135487	0.032526	0.140685	0.0822212	0.056957	0.0822212	P12931	R-HSA-8876493	FALSE
1072	SRC_0	InlA-mediated entry of Listeria monocytogenes into host cells_1	1	0	1	0.276529	0.339201	0.110327	0.220614	0.096829	0.0583139	0.141173	0.116903	0.182709	0.179474	0.172207	0.082329	0.172207	P12931	R-HSA-8876493	FALSE
1073	SRC_0	InlA-mediated entry of Listeria monocytogenes into host cells_1	2	0	1	0.107203	0.0217403	0.0568941	0.0503547	0.0270017	0.0365946	0.0346716	0.0513231	0.0939535	0.0256648	0.0505401	0.0275408	0.0505401	P12931	R-HSA-8876493	FALSE
1074	SRC_0	Extra-nuclear estrogen signaling_1	0	0	1	0.0885415	0.02577	0.183285	0.0179764	0.125721	0.0374545	0.0347665	0.135487	0.032526	0.140685	0.0822212	0.056957	0.0822212	P12931	R-HSA-9009391	FALSE
1075	SRC_0	Extra-nuclear estrogen signaling_1	1	0	1	0.276529	0.339201	0.110327	0.220614	0.096829	0.0583139	0.141173	0.116903	0.182709	0.179474	0.172207	0.082329	0.172207	P12931	R-HSA-9009391	FALSE
1076	SRC_0	Extra-nuclear estrogen signaling_1	2	0	1	0.107203	0.0217403	0.0568941	0.0503547	0.0270017	0.0365946	0.0346716	0.0513231	0.0939535	0.0256648	0.0505401	0.0275408	0.0505401	P12931	R-HSA-9009391	FALSE
1077	SRC_0	GRB2:SOS provides linkage to MAPK signaling for Integrins _1	0	0	1	0.0885415	0.02577	0.183285	0.0179764	0.125721	0.0374545	0.0347665	0.135487	0.032526	0.140685	0.0822212	0.056957	0.0822212	P12931	R-HSA-354194	FALSE
1078	SRC_0	GRB2:SOS provides linkage to MAPK signaling for Integrins _1	1	0	1	0.276529	0.339201	0.110327	0.220614	0.096829	0.0583139	0.141173	0.116903	0.182709	0.179474	0.172207	0.082329	0.172207	P12931	R-HSA-354194	FALSE
1079	SRC_0	GRB2:SOS provides linkage to MAPK signaling for Integrins _1	2	0	1	0.107203	0.0217403	0.0568941	0.0503547	0.0270017	0.0365946	0.0346716	0.0513231	0.0939535	0.0256648	0.0505401	0.0275408	0.0505401	P12931	R-HSA-354194	FALSE
1080	SRC_0	p130Cas linkage to MAPK signaling for integrins_1	0	0	1	0.0885415	0.02577	0.183285	0.0179764	0.125721	0.0374545	0.0347665	0.135487	0.032526	0.140685	0.0822212	0.056957	0.0822212	P12931	R-HSA-372708	FALSE
1081	SRC_0	p130Cas linkage to MAPK signaling for integrins_1	1	0	1	0.276529	0.339201	0.110327	0.220614	0.096829	0.0583139	0.141173	0.116903	0.182709	0.179474	0.172207	0.082329	0.172207	P12931	R-HSA-372708	FALSE
1082	SRC_0	p130Cas linkage to MAPK signaling for integrins_1	2	0	1	0.107203	0.0217403	0.0568941	0.0503547	0.0270017	0.0365946	0.0346716	0.0513231	0.0939535	0.0256648	0.0505401	0.0275408	0.0505401	P12931	R-HSA-372708	FALSE
1083	IL7_0	Interleukin-7 signaling_1	0	0	1	0.00461886	8.01061e-06	2.11153e-05	4.90085e-07	3.54568e-06	4.40265e-05	1.26214e-06	0.00277764	0.000572901	0.000144202	0.000819205	0.00150631	0.000819205	P13232	R-HSA-1266695	FALSE
1084	IL7_0	Interleukin-7 signaling_1	1	0	1	0.00238445	2.256e-06	0.000298545	4.53345e-08	1.1124e-07	2.64325e-05	2.27728e-07	0.00099875	3.65665e-05	3.9763e-05	0.000378715	0.000730864	0.000378715	P13232	R-HSA-1266695	FALSE
1085	IL7_0	Interleukin-7 signaling_1	2	0	1	0.00692297	1.34999e-05	0.000391217	7.6898e-07	7.57822e-06	2.63962e-05	9.99036e-07	0.0031648	0.000469343	0.00120317	0.00122007	0.00211848	0.00122007	P13232	R-HSA-1266695	FALSE
1086	CCL4_0	Class A/1 (Rhodopsin-like receptors)_1	0	0	1	0.00427603	0.00812683	0.0338689	0.0293753	0.019893	0.0193352	0.00804897	0.0438878	0.0365456	0.0743585	0.0277716	0.0200175	0.0277716	P13236	R-HSA-373076	FALSE
1087	CCL4_0	Class A/1 (Rhodopsin-like receptors)_1	1	0	1	0.0123061	0.00951663	0.0176481	0.0459411	0.0144171	0.0163311	0.0307729	0.0383496	0.0484567	0.0991134	0.0332853	0.025785	0.0332853	P13236	R-HSA-373076	FALSE
1088	CCL4_0	Class A/1 (Rhodopsin-like receptors)_1	2	0	1	0.00900543	0.000280504	0.00410271	0.0238349	0.00863787	0.00420001	0.0161799	0.00139698	0.0248674	0.0259995	0.0118505	0.00955048	0.0118505	P13236	R-HSA-373076	FALSE
1089	CCL4_0	G alpha (i) signalling events_1	0	0	1	0.00427603	0.00812683	0.0338689	0.0293753	0.019893	0.0193352	0.00804897	0.0438878	0.0365456	0.0743585	0.0277716	0.0200175	0.0277716	P13236	R-HSA-418594	FALSE
1090	CCL4_0	G alpha (i) signalling events_1	1	0	1	0.0123061	0.00951663	0.0176481	0.0459411	0.0144171	0.0163311	0.0307729	0.0383496	0.0484567	0.0991134	0.0332853	0.025785	0.0332853	P13236	R-HSA-418594	FALSE
1091	CCL4_0	G alpha (i) signalling events_1	2	0	1	0.00900543	0.000280504	0.00410271	0.0238349	0.00863787	0.00420001	0.0161799	0.00139698	0.0248674	0.0259995	0.0118505	0.00955048	0.0118505	P13236	R-HSA-418594	FALSE
1092	CCL4_0	Interleukin-10 signaling_1	0	0	1	0.00427603	0.00812683	0.0338689	0.0293753	0.019893	0.0193352	0.00804897	0.0438878	0.0365456	0.0743585	0.0277716	0.0200175	0.0277716	P13236	R-HSA-6783783	FALSE
1093	CCL4_0	Interleukin-10 signaling_1	1	0	1	0.0123061	0.00951663	0.0176481	0.0459411	0.0144171	0.0163311	0.0307729	0.0383496	0.0484567	0.0991134	0.0332853	0.025785	0.0332853	P13236	R-HSA-6783783	FALSE
1094	CCL4_0	Interleukin-10 signaling_1	2	0	1	0.00900543	0.000280504	0.00410271	0.0238349	0.00863787	0.00420001	0.0161799	0.00139698	0.0248674	0.0259995	0.0118505	0.00955048	0.0118505	P13236	R-HSA-6783783	FALSE
1095	MCP-1_0	Class A/1 (Rhodopsin-like receptors)_1	0	0	1	0.152306	0.0209939	0.240022	0.192813	0.259517	0.161055	0.0844274	0.193925	0.15426	0.0223541	0.148167	0.0782356	0.148167	P13500	R-HSA-373076	FALSE
1096	MCP-1_0	Class A/1 (Rhodopsin-like receptors)_1	1	0	1	0.193271	0.0196013	0.189151	0.121149	0.237424	0.0421644	0.0586347	0.0706994	0.34704	0.0178861	0.129702	0.10359	0.129702	P13500	R-HSA-373076	FALSE
1097	MCP-1_0	Class A/1 (Rhodopsin-like receptors)_1	2	0	1	0.0965384	0.0125912	0.175649	0.187307	0.121577	0.23306	0.0253256	0.210452	0.221625	0.00621802	0.129034	0.0849128	0.129034	P13500	R-HSA-373076	FALSE
1098	MCP-1_0	PERK regulates gene expression_1	0	0	1	0.152306	0.0209939	0.240022	0.192813	0.259517	0.161055	0.0844274	0.193925	0.15426	0.0223541	0.148167	0.0782356	0.148167	P13500	R-HSA-381042	FALSE
1099	MCP-1_0	PERK regulates gene expression_1	1	0	1	0.193271	0.0196013	0.189151	0.121149	0.237424	0.0421644	0.0586347	0.0706994	0.34704	0.0178861	0.129702	0.10359	0.129702	P13500	R-HSA-381042	FALSE
1100	MCP-1_0	PERK regulates gene expression_1	2	0	1	0.0965384	0.0125912	0.175649	0.187307	0.121577	0.23306	0.0253256	0.210452	0.221625	0.00621802	0.129034	0.0849128	0.129034	P13500	R-HSA-381042	FALSE
1101	MCP-1_0	Interleukin-10 signaling_1	0	0	1	0.152306	0.0209939	0.240022	0.192813	0.259517	0.161055	0.0844274	0.193925	0.15426	0.0223541	0.148167	0.0782356	0.148167	P13500	R-HSA-6783783	FALSE
1102	MCP-1_0	Interleukin-10 signaling_1	1	0	1	0.193271	0.0196013	0.189151	0.121149	0.237424	0.0421644	0.0586347	0.0706994	0.34704	0.0178861	0.129702	0.10359	0.129702	P13500	R-HSA-6783783	FALSE
1103	MCP-1_0	Interleukin-10 signaling_1	2	0	1	0.0965384	0.0125912	0.175649	0.187307	0.121577	0.23306	0.0253256	0.210452	0.221625	0.00621802	0.129034	0.0849128	0.129034	P13500	R-HSA-6783783	FALSE
1104	MCP-1_0	Interleukin-4 and Interleukin-13 signaling_1	0	0	1	0.152306	0.0209939	0.240022	0.192813	0.259517	0.161055	0.0844274	0.193925	0.15426	0.0223541	0.148167	0.0782356	0.148167	P13500	R-HSA-6785807	FALSE
1105	MCP-1_0	Interleukin-4 and Interleukin-13 signaling_1	1	0	1	0.193271	0.0196013	0.189151	0.121149	0.237424	0.0421644	0.0586347	0.0706994	0.34704	0.0178861	0.129702	0.10359	0.129702	P13500	R-HSA-6785807	FALSE
1106	MCP-1_0	Interleukin-4 and Interleukin-13 signaling_1	2	0	1	0.0965384	0.0125912	0.175649	0.187307	0.121577	0.23306	0.0253256	0.210452	0.221625	0.00621802	0.129034	0.0849128	0.129034	P13500	R-HSA-6785807	FALSE
1107	ICAM-2_0	CD209 (DC-SIGN) signaling_1	0	0	1	0.036317	0.0958806	0.0020501	0.0668856	0.0355313	0.0413645	0.144478	0.111027	0.0545203	0.0201488	0.0608203	0.0418946	0.0608203	P13598	R-HSA-5621575	FALSE
1108	ICAM-2_0	CD209 (DC-SIGN) signaling_1	1	0	1	0.0191308	0.00630133	0.00285775	0.00820341	0.00547133	0.0238591	0.0261023	0.0370191	0.00873013	0.00370067	0.0141376	0.0110602	0.0141376	P13598	R-HSA-5621575	FALSE
1109	ICAM-2_0	CD209 (DC-SIGN) signaling_1	2	0	1	0.0608471	0.0400063	0.0162885	0.0954492	0.0799161	0.0245776	0.114273	0.127438	0.0428375	0.042608	0.0644242	0.0362133	0.0644242	P13598	R-HSA-5621575	FALSE
1110	ICAM-2_0	Immunoregulatory interactions between a Lymphoid and a non-Lymphoid cell_1	0	0	1	0.036317	0.0958806	0.0020501	0.0668856	0.0355313	0.0413645	0.144478	0.111027	0.0545203	0.0201488	0.0608203	0.0418946	0.0608203	P13598	R-HSA-198933	FALSE
1111	ICAM-2_0	Immunoregulatory interactions between a Lymphoid and a non-Lymphoid cell_1	1	0	1	0.0191308	0.00630133	0.00285775	0.00820341	0.00547133	0.0238591	0.0261023	0.0370191	0.00873013	0.00370067	0.0141376	0.0110602	0.0141376	P13598	R-HSA-198933	FALSE
1112	ICAM-2_0	Immunoregulatory interactions between a Lymphoid and a non-Lymphoid cell_1	2	0	1	0.0608471	0.0400063	0.0162885	0.0954492	0.0799161	0.0245776	0.114273	0.127438	0.0428375	0.042608	0.0644242	0.0362133	0.0644242	P13598	R-HSA-198933	FALSE
1113	ICAM-2_0	Integrin cell surface interactions_1	0	0	1	0.036317	0.0958806	0.0020501	0.0668856	0.0355313	0.0413645	0.144478	0.111027	0.0545203	0.0201488	0.0608203	0.0418946	0.0608203	P13598	R-HSA-216083	FALSE
1114	ICAM-2_0	Integrin cell surface interactions_1	1	0	1	0.0191308	0.00630133	0.00285775	0.00820341	0.00547133	0.0238591	0.0261023	0.0370191	0.00873013	0.00370067	0.0141376	0.0110602	0.0141376	P13598	R-HSA-216083	FALSE
1115	ICAM-2_0	Integrin cell surface interactions_1	2	0	1	0.0608471	0.0400063	0.0162885	0.0954492	0.0799161	0.0245776	0.114273	0.127438	0.0428375	0.042608	0.0644242	0.0362133	0.0644242	P13598	R-HSA-216083	FALSE
1116	TR-AP_0	Vitamin B2 (riboflavin) metabolism_1	0	0	1	0.0341373	0.0906219	7.5205e-06	0.00359667	4.09295e-06	3.29087e-05	0.00281066	4.42168e-07	0.000259325	0.000510328	0.0131981	0.0276712	0.0131981	P13686	R-HSA-196843	FALSE
1117	TR-AP_0	Vitamin B2 (riboflavin) metabolism_1	1	0	1	0.00776581	0.0663121	1.8557e-06	0.00207092	1.27155e-05	0.000217005	0.00412336	2.61576e-05	0.000281289	0.00518833	0.00859995	0.0194071	0.00859995	P13686	R-HSA-196843	FALSE
1118	TR-AP_0	Vitamin B2 (riboflavin) metabolism_1	2	0	1	0.00398391	0.00279354	4.79496e-06	0.000520827	2.99098e-07	4.37466e-05	0.0010007	1.04314e-06	6.42652e-05	0.00260051	0.00110136	0.00139953	0.00110136	P13686	R-HSA-196843	FALSE
1119	OSM_0	Interleukin-6 family signaling_1	0	0	1	0.0273773	0.0216655	0.000561276	0.0516218	0.0448204	0.0369491	0.00726187	0.0322365	0.0217896	0.00707575	0.0251359	0.0159899	0.0251359	P13725	R-HSA-6783589	FALSE
1120	OSM_0	Interleukin-6 family signaling_1	1	0	1	0.0141333	0.00610159	0.00793578	0.00477518	0.00140617	0.0221833	0.00131026	0.0115912	0.00139076	0.00195111	0.00727787	0.00654963	0.00727787	P13725	R-HSA-6783589	FALSE
1121	OSM_0	Interleukin-6 family signaling_1	2	0	1	0.0410344	0.0365119	0.0103991	0.0809984	0.0957951	0.0221529	0.00574806	0.0367298	0.0178509	0.0590375	0.0406258	0.0283459	0.0406258	P13725	R-HSA-6783589	FALSE
1122	OSM_0	Interleukin-4 and Interleukin-13 signaling_1	0	0	1	0.0273773	0.0216655	0.000561276	0.0516218	0.0448204	0.0369491	0.00726187	0.0322365	0.0217896	0.00707575	0.0251359	0.0159899	0.0251359	P13725	R-HSA-6785807	FALSE
1123	OSM_0	Interleukin-4 and Interleukin-13 signaling_1	1	0	1	0.0141333	0.00610159	0.00793578	0.00477518	0.00140617	0.0221833	0.00131026	0.0115912	0.00139076	0.00195111	0.00727787	0.00654963	0.00727787	P13725	R-HSA-6785807	FALSE
1124	OSM_0	Interleukin-4 and Interleukin-13 signaling_1	2	0	1	0.0410344	0.0365119	0.0103991	0.0809984	0.0957951	0.0221529	0.00574806	0.0367298	0.0178509	0.0590375	0.0406258	0.0283459	0.0406258	P13725	R-HSA-6785807	FALSE
1125	TF_0	Signaling by NTRK1 (TRKA)_1	0	0	1	0.000632621	0.0147864	0.0120809	0.123601	0.0230346	0.0459446	0.0237711	0.0216825	0.0424069	0.0192089	0.0327149	0.0328382	0.0327149	P13726	R-HSA-187037	FALSE
1126	TF_0	Signaling by NTRK1 (TRKA)_1	1	0	1	0.000683759	0.0246923	0.00251954	0.199757	0.0558306	0.1425	0.0621604	0.174012	0.0639179	0.0183631	0.0744436	0.0686227	0.0744436	P13726	R-HSA-187037	FALSE
1127	TF_0	Signaling by NTRK1 (TRKA)_1	2	0	1	0.00036262	0.169504	0.167048	0.0935479	0.177345	0.181303	0.135118	0.105766	0.227849	0.00751416	0.126536	0.0714226	0.126536	P13726	R-HSA-187037	FALSE
1128	TF_0	Extrinsic Pathway of Fibrin Clot Formation_1	0	0	1	0.000632621	0.0147864	0.0120809	0.123601	0.0230346	0.0459446	0.0237711	0.0216825	0.0424069	0.0192089	0.0327149	0.0328382	0.0327149	P13726	R-HSA-140834	FALSE
1129	TF_0	Extrinsic Pathway of Fibrin Clot Formation_1	1	0	1	0.000683759	0.0246923	0.00251954	0.199757	0.0558306	0.1425	0.0621604	0.174012	0.0639179	0.0183631	0.0744436	0.0686227	0.0744436	P13726	R-HSA-140834	FALSE
1130	TF_0	Extrinsic Pathway of Fibrin Clot Formation_1	2	0	1	0.00036262	0.169504	0.167048	0.0935479	0.177345	0.181303	0.135118	0.105766	0.227849	0.00751416	0.126536	0.0714226	0.126536	P13726	R-HSA-140834	FALSE
1131	HGF_0	Negative regulation of the PI3K/AKT network_1	0	0	1	0.107751	0.00165025	0.045479	0.0318621	0.00747713	0.00587838	0.0222951	0.00736724	0.00426782	0.0140485	0.0248077	0.030659	0.0248077	P14210	R-HSA-199418	FALSE
1132	HGF_0	Negative regulation of the PI3K/AKT network_1	1	0	1	0.122436	0.0041385	0.0242272	0.0596777	0.0033041	0.0139062	0.0301007	0.00503985	0.00425896	0.0108571	0.0277946	0.0356403	0.0277946	P14210	R-HSA-199418	FALSE
1133	HGF_0	Negative regulation of the PI3K/AKT network_1	2	0	1	0.0580741	0.00550407	0.00497685	0.0310009	0.00233292	0.0103386	0.00617984	0.0115989	0.0481546	0.020928	0.0199089	0.0186198	0.0199089	P14210	R-HSA-199418	FALSE
1134	HGF_0	Constitutive Signaling by Aberrant PI3K in Cancer_1	0	0	1	0.107751	0.00165025	0.045479	0.0318621	0.00747713	0.00587838	0.0222951	0.00736724	0.00426782	0.0140485	0.0248077	0.030659	0.0248077	P14210	R-HSA-2219530	FALSE
1135	HGF_0	Constitutive Signaling by Aberrant PI3K in Cancer_1	1	0	1	0.122436	0.0041385	0.0242272	0.0596777	0.0033041	0.0139062	0.0301007	0.00503985	0.00425896	0.0108571	0.0277946	0.0356403	0.0277946	P14210	R-HSA-2219530	FALSE
1136	HGF_0	Constitutive Signaling by Aberrant PI3K in Cancer_1	2	0	1	0.0580741	0.00550407	0.00497685	0.0310009	0.00233292	0.0103386	0.00617984	0.0115989	0.0481546	0.020928	0.0199089	0.0186198	0.0199089	P14210	R-HSA-2219530	FALSE
1137	HGF_0	Interleukin-7 signaling_1	0	0	1	0.107751	0.00165025	0.045479	0.0318621	0.00747713	0.00587838	0.0222951	0.00736724	0.00426782	0.0140485	0.0248077	0.030659	0.0248077	P14210	R-HSA-1266695	FALSE
1138	HGF_0	Interleukin-7 signaling_1	1	0	1	0.122436	0.0041385	0.0242272	0.0596777	0.0033041	0.0139062	0.0301007	0.00503985	0.00425896	0.0108571	0.0277946	0.0356403	0.0277946	P14210	R-HSA-1266695	FALSE
1139	HGF_0	Interleukin-7 signaling_1	2	0	1	0.0580741	0.00550407	0.00497685	0.0310009	0.00233292	0.0103386	0.00617984	0.0115989	0.0481546	0.020928	0.0199089	0.0186198	0.0199089	P14210	R-HSA-1266695	FALSE
1140	HGF_0	Interleukin-4 and Interleukin-13 signaling_1	0	0	1	0.107751	0.00165025	0.045479	0.0318621	0.00747713	0.00587838	0.0222951	0.00736724	0.00426782	0.0140485	0.0248077	0.030659	0.0248077	P14210	R-HSA-6785807	FALSE
1141	HGF_0	Interleukin-4 and Interleukin-13 signaling_1	1	0	1	0.122436	0.0041385	0.0242272	0.0596777	0.0033041	0.0139062	0.0301007	0.00503985	0.00425896	0.0108571	0.0277946	0.0356403	0.0277946	P14210	R-HSA-6785807	FALSE
1142	HGF_0	Interleukin-4 and Interleukin-13 signaling_1	2	0	1	0.0580741	0.00550407	0.00497685	0.0310009	0.00233292	0.0103386	0.00617984	0.0115989	0.0481546	0.020928	0.0199089	0.0186198	0.0199089	P14210	R-HSA-6785807	FALSE
1143	HGF_0	RAF/MAP kinase cascade_1	0	0	1	0.107751	0.00165025	0.045479	0.0318621	0.00747713	0.00587838	0.0222951	0.00736724	0.00426782	0.0140485	0.0248077	0.030659	0.0248077	P14210	R-HSA-5673001	FALSE
1144	HGF_0	RAF/MAP kinase cascade_1	1	0	1	0.122436	0.0041385	0.0242272	0.0596777	0.0033041	0.0139062	0.0301007	0.00503985	0.00425896	0.0108571	0.0277946	0.0356403	0.0277946	P14210	R-HSA-5673001	FALSE
1145	HGF_0	RAF/MAP kinase cascade_1	2	0	1	0.0580741	0.00550407	0.00497685	0.0310009	0.00233292	0.0103386	0.00617984	0.0115989	0.0481546	0.020928	0.0199089	0.0186198	0.0199089	P14210	R-HSA-5673001	FALSE
1146	HGF_0	MET Receptor Activation_1	0	0	1	0.107751	0.00165025	0.045479	0.0318621	0.00747713	0.00587838	0.0222951	0.00736724	0.00426782	0.0140485	0.0248077	0.030659	0.0248077	P14210	R-HSA-6806942	FALSE
1147	HGF_0	MET Receptor Activation_1	1	0	1	0.122436	0.0041385	0.0242272	0.0596777	0.0033041	0.0139062	0.0301007	0.00503985	0.00425896	0.0108571	0.0277946	0.0356403	0.0277946	P14210	R-HSA-6806942	FALSE
1148	HGF_0	MET Receptor Activation_1	2	0	1	0.0580741	0.00550407	0.00497685	0.0310009	0.00233292	0.0103386	0.00617984	0.0115989	0.0481546	0.020928	0.0199089	0.0186198	0.0199089	P14210	R-HSA-6806942	FALSE
1149	HGF_0	Negative regulation of MET activity_1	0	0	1	0.107751	0.00165025	0.045479	0.0318621	0.00747713	0.00587838	0.0222951	0.00736724	0.00426782	0.0140485	0.0248077	0.030659	0.0248077	P14210	R-HSA-6807004	FALSE
1150	HGF_0	Negative regulation of MET activity_1	1	0	1	0.122436	0.0041385	0.0242272	0.0596777	0.0033041	0.0139062	0.0301007	0.00503985	0.00425896	0.0108571	0.0277946	0.0356403	0.0277946	P14210	R-HSA-6807004	FALSE
1151	HGF_0	Negative regulation of MET activity_1	2	0	1	0.0580741	0.00550407	0.00497685	0.0310009	0.00233292	0.0103386	0.00617984	0.0115989	0.0481546	0.020928	0.0199089	0.0186198	0.0199089	P14210	R-HSA-6807004	FALSE
1152	HGF_0	MET activates RAS signaling_1	0	0	1	0.107751	0.00165025	0.045479	0.0318621	0.00747713	0.00587838	0.0222951	0.00736724	0.00426782	0.0140485	0.0248077	0.030659	0.0248077	P14210	R-HSA-8851805	FALSE
1153	HGF_0	MET activates RAS signaling_1	1	0	1	0.122436	0.0041385	0.0242272	0.0596777	0.0033041	0.0139062	0.0301007	0.00503985	0.00425896	0.0108571	0.0277946	0.0356403	0.0277946	P14210	R-HSA-8851805	FALSE
1154	HGF_0	MET activates RAS signaling_1	2	0	1	0.0580741	0.00550407	0.00497685	0.0310009	0.00233292	0.0103386	0.00617984	0.0115989	0.0481546	0.020928	0.0199089	0.0186198	0.0199089	P14210	R-HSA-8851805	FALSE
1155	HGF_0	MET activates PI3K/AKT signaling_1	0	0	1	0.107751	0.00165025	0.045479	0.0318621	0.00747713	0.00587838	0.0222951	0.00736724	0.00426782	0.0140485	0.0248077	0.030659	0.0248077	P14210	R-HSA-8851907	FALSE
1156	HGF_0	MET activates PI3K/AKT signaling_1	1	0	1	0.122436	0.0041385	0.0242272	0.0596777	0.0033041	0.0139062	0.0301007	0.00503985	0.00425896	0.0108571	0.0277946	0.0356403	0.0277946	P14210	R-HSA-8851907	FALSE
1157	HGF_0	MET activates PI3K/AKT signaling_1	2	0	1	0.0580741	0.00550407	0.00497685	0.0310009	0.00233292	0.0103386	0.00617984	0.0115989	0.0481546	0.020928	0.0199089	0.0186198	0.0199089	P14210	R-HSA-8851907	FALSE
1158	HGF_0	MET activates PTPN11_1	0	0	1	0.107751	0.00165025	0.045479	0.0318621	0.00747713	0.00587838	0.0222951	0.00736724	0.00426782	0.0140485	0.0248077	0.030659	0.0248077	P14210	R-HSA-8865999	FALSE
1159	HGF_0	MET activates PTPN11_1	1	0	1	0.122436	0.0041385	0.0242272	0.0596777	0.0033041	0.0139062	0.0301007	0.00503985	0.00425896	0.0108571	0.0277946	0.0356403	0.0277946	P14210	R-HSA-8865999	FALSE
1160	HGF_0	MET activates PTPN11_1	2	0	1	0.0580741	0.00550407	0.00497685	0.0310009	0.00233292	0.0103386	0.00617984	0.0115989	0.0481546	0.020928	0.0199089	0.0186198	0.0199089	P14210	R-HSA-8865999	FALSE
1161	HGF_0	MET receptor recycling_1	0	0	1	0.107751	0.00165025	0.045479	0.0318621	0.00747713	0.00587838	0.0222951	0.00736724	0.00426782	0.0140485	0.0248077	0.030659	0.0248077	P14210	R-HSA-8875656	FALSE
1162	HGF_0	MET receptor recycling_1	1	0	1	0.122436	0.0041385	0.0242272	0.0596777	0.0033041	0.0139062	0.0301007	0.00503985	0.00425896	0.0108571	0.0277946	0.0356403	0.0277946	P14210	R-HSA-8875656	FALSE
1163	HGF_0	MET receptor recycling_1	2	0	1	0.0580741	0.00550407	0.00497685	0.0310009	0.00233292	0.0103386	0.00617984	0.0115989	0.0481546	0.020928	0.0199089	0.0186198	0.0199089	P14210	R-HSA-8875656	FALSE
1164	HGF_0	MET activates STAT3_1	0	0	1	0.107751	0.00165025	0.045479	0.0318621	0.00747713	0.00587838	0.0222951	0.00736724	0.00426782	0.0140485	0.0248077	0.030659	0.0248077	P14210	R-HSA-8875791	FALSE
1165	HGF_0	MET activates STAT3_1	1	0	1	0.122436	0.0041385	0.0242272	0.0596777	0.0033041	0.0139062	0.0301007	0.00503985	0.00425896	0.0108571	0.0277946	0.0356403	0.0277946	P14210	R-HSA-8875791	FALSE
1166	HGF_0	MET activates STAT3_1	2	0	1	0.0580741	0.00550407	0.00497685	0.0310009	0.00233292	0.0103386	0.00617984	0.0115989	0.0481546	0.020928	0.0199089	0.0186198	0.0199089	P14210	R-HSA-8875791	FALSE
1167	HGF_0	MET promotes cell motility_1	0	0	1	0.107751	0.00165025	0.045479	0.0318621	0.00747713	0.00587838	0.0222951	0.00736724	0.00426782	0.0140485	0.0248077	0.030659	0.0248077	P14210	R-HSA-8875878	FALSE
1168	HGF_0	MET promotes cell motility_1	1	0	1	0.122436	0.0041385	0.0242272	0.0596777	0.0033041	0.0139062	0.0301007	0.00503985	0.00425896	0.0108571	0.0277946	0.0356403	0.0277946	P14210	R-HSA-8875878	FALSE
1169	HGF_0	MET promotes cell motility_1	2	0	1	0.0580741	0.00550407	0.00497685	0.0310009	0.00233292	0.0103386	0.00617984	0.0115989	0.0481546	0.020928	0.0199089	0.0186198	0.0199089	P14210	R-HSA-8875878	FALSE
1170	HGF_0	Platelet degranulation _1	0	0	1	0.107751	0.00165025	0.045479	0.0318621	0.00747713	0.00587838	0.0222951	0.00736724	0.00426782	0.0140485	0.0248077	0.030659	0.0248077	P14210	R-HSA-114608	FALSE
1171	HGF_0	Platelet degranulation _1	1	0	1	0.122436	0.0041385	0.0242272	0.0596777	0.0033041	0.0139062	0.0301007	0.00503985	0.00425896	0.0108571	0.0277946	0.0356403	0.0277946	P14210	R-HSA-114608	FALSE
1172	HGF_0	Platelet degranulation _1	2	0	1	0.0580741	0.00550407	0.00497685	0.0310009	0.00233292	0.0103386	0.00617984	0.0115989	0.0481546	0.020928	0.0199089	0.0186198	0.0199089	P14210	R-HSA-114608	FALSE
1173	IL-1RT1_0	Interleukin-1 family signaling_1	0	0	1	0.00453304	0.0059592	0.00123122	0.00157361	0.00450791	0.00266524	0.00766854	0.00936152	8.52494e-05	0.00064029	0.00382258	0.00297015	0.00382258	P14778	R-HSA-446652	FALSE
1174	IL-1RT1_0	Interleukin-1 family signaling_1	1	0	1	0.000947314	0.00446249	0.00136482	0.000163109	0.0020779	0.00160002	0.00273044	0.0042855	7.82734e-05	0.000561564	0.00182714	0.00149453	0.00182714	P14778	R-HSA-446652	FALSE
1175	IL-1RT1_0	Interleukin-1 family signaling_1	2	0	1	0.00382008	0.0111976	0.00535105	0.00247118	0.00252093	0.00159794	0.000828025	0.00976565	8.33663e-05	0.00813794	0.00457738	0.00369312	0.00457738	P14778	R-HSA-446652	FALSE
1176	IL-1RT1_0	Interleukin-10 signaling_1	0	0	1	0.00453304	0.0059592	0.00123122	0.00157361	0.00450791	0.00266524	0.00766854	0.00936152	8.52494e-05	0.00064029	0.00382258	0.00297015	0.00382258	P14778	R-HSA-6783783	FALSE
1177	IL-1RT1_0	Interleukin-10 signaling_1	1	0	1	0.000947314	0.00446249	0.00136482	0.000163109	0.0020779	0.00160002	0.00273044	0.0042855	7.82734e-05	0.000561564	0.00182714	0.00149453	0.00182714	P14778	R-HSA-6783783	FALSE
1178	IL-1RT1_0	Interleukin-10 signaling_1	2	0	1	0.00382008	0.0111976	0.00535105	0.00247118	0.00252093	0.00159794	0.000828025	0.00976565	8.33663e-05	0.00813794	0.00457738	0.00369312	0.00457738	P14778	R-HSA-6783783	FALSE
1179	IL-1RT1_0	Potential therapeutics for SARS_1	0	0	1	0.00453304	0.0059592	0.00123122	0.00157361	0.00450791	0.00266524	0.00766854	0.00936152	8.52494e-05	0.00064029	0.00382258	0.00297015	0.00382258	P14778	R-HSA-9679191	FALSE
1180	IL-1RT1_0	Potential therapeutics for SARS_1	1	0	1	0.000947314	0.00446249	0.00136482	0.000163109	0.0020779	0.00160002	0.00273044	0.0042855	7.82734e-05	0.000561564	0.00182714	0.00149453	0.00182714	P14778	R-HSA-9679191	FALSE
1181	IL-1RT1_0	Potential therapeutics for SARS_1	2	0	1	0.00382008	0.0111976	0.00535105	0.00247118	0.00252093	0.00159794	0.000828025	0.00976565	8.33663e-05	0.00813794	0.00457738	0.00369312	0.00457738	P14778	R-HSA-9679191	FALSE
1182	MMP-9_0	EPH-Ephrin signaling_1	0	0	1	0.106958	0.142057	0.162804	0.285496	0.291576	0.225658	0.134981	0.13562	0.1172	0.234676	0.183703	0.0659744	0.183703	P14780	R-HSA-2682334	FALSE
1183	MMP-9_0	EPH-Ephrin signaling_1	1	0	1	0.0165757	0.0221676	0.145383	0.101107	0.154426	0.0482049	0.0997174	0.0419869	0.0162734	0.0503478	0.0696189	0.0493297	0.0696189	P14780	R-HSA-2682334	FALSE
1184	MMP-9_0	EPH-Ephrin signaling_1	2	0	1	0.187516	0.10607	0.224954	0.298339	0.365969	0.0492518	0.0628607	0.244139	0.0735657	0.331337	0.1944	0.111004	0.1944	P14780	R-HSA-2682334	FALSE
1185	MMP-9_0	Interleukin-4 and Interleukin-13 signaling_1	0	0	1	0.106958	0.142057	0.162804	0.285496	0.291576	0.225658	0.134981	0.13562	0.1172	0.234676	0.183703	0.0659744	0.183703	P14780	R-HSA-6785807	FALSE
1186	MMP-9_0	Interleukin-4 and Interleukin-13 signaling_1	1	0	1	0.0165757	0.0221676	0.145383	0.101107	0.154426	0.0482049	0.0997174	0.0419869	0.0162734	0.0503478	0.0696189	0.0493297	0.0696189	P14780	R-HSA-6785807	FALSE
1187	MMP-9_0	Interleukin-4 and Interleukin-13 signaling_1	2	0	1	0.187516	0.10607	0.224954	0.298339	0.365969	0.0492518	0.0628607	0.244139	0.0735657	0.331337	0.1944	0.111004	0.1944	P14780	R-HSA-6785807	FALSE
1188	MMP-9_0	Extra-nuclear estrogen signaling_1	0	0	1	0.106958	0.142057	0.162804	0.285496	0.291576	0.225658	0.134981	0.13562	0.1172	0.234676	0.183703	0.0659744	0.183703	P14780	R-HSA-9009391	FALSE
1189	MMP-9_0	Extra-nuclear estrogen signaling_1	1	0	1	0.0165757	0.0221676	0.145383	0.101107	0.154426	0.0482049	0.0997174	0.0419869	0.0162734	0.0503478	0.0696189	0.0493297	0.0696189	P14780	R-HSA-9009391	FALSE
1190	MMP-9_0	Extra-nuclear estrogen signaling_1	2	0	1	0.187516	0.10607	0.224954	0.298339	0.365969	0.0492518	0.0628607	0.244139	0.0735657	0.331337	0.1944	0.111004	0.1944	P14780	R-HSA-9009391	FALSE
1191	MMP-9_0	Collagen degradation_1	0	0	1	0.106958	0.142057	0.162804	0.285496	0.291576	0.225658	0.134981	0.13562	0.1172	0.234676	0.183703	0.0659744	0.183703	P14780	R-HSA-1442490	FALSE
1192	MMP-9_0	Collagen degradation_1	1	0	1	0.0165757	0.0221676	0.145383	0.101107	0.154426	0.0482049	0.0997174	0.0419869	0.0162734	0.0503478	0.0696189	0.0493297	0.0696189	P14780	R-HSA-1442490	FALSE
1193	MMP-9_0	Collagen degradation_1	2	0	1	0.187516	0.10607	0.224954	0.298339	0.365969	0.0492518	0.0628607	0.244139	0.0735657	0.331337	0.1944	0.111004	0.1944	P14780	R-HSA-1442490	FALSE
1194	MMP-9_0	Activation of Matrix Metalloproteinases_1	0	0	1	0.106958	0.142057	0.162804	0.285496	0.291576	0.225658	0.134981	0.13562	0.1172	0.234676	0.183703	0.0659744	0.183703	P14780	R-HSA-1592389	FALSE
1195	MMP-9_0	Activation of Matrix Metalloproteinases_1	1	0	1	0.0165757	0.0221676	0.145383	0.101107	0.154426	0.0482049	0.0997174	0.0419869	0.0162734	0.0503478	0.0696189	0.0493297	0.0696189	P14780	R-HSA-1592389	FALSE
1196	MMP-9_0	Activation of Matrix Metalloproteinases_1	2	0	1	0.187516	0.10607	0.224954	0.298339	0.365969	0.0492518	0.0628607	0.244139	0.0735657	0.331337	0.1944	0.111004	0.1944	P14780	R-HSA-1592389	FALSE
1197	MMP-9_0	Neutrophil degranulation_1	0	0	1	0.106958	0.142057	0.162804	0.285496	0.291576	0.225658	0.134981	0.13562	0.1172	0.234676	0.183703	0.0659744	0.183703	P14780	R-HSA-6798695	FALSE
1198	MMP-9_0	Neutrophil degranulation_1	1	0	1	0.0165757	0.0221676	0.145383	0.101107	0.154426	0.0482049	0.0997174	0.0419869	0.0162734	0.0503478	0.0696189	0.0493297	0.0696189	P14780	R-HSA-6798695	FALSE
1199	MMP-9_0	Neutrophil degranulation_1	2	0	1	0.187516	0.10607	0.224954	0.298339	0.365969	0.0492518	0.0628607	0.244139	0.0735657	0.331337	0.1944	0.111004	0.1944	P14780	R-HSA-6798695	FALSE
1200	MMP-9_0	Signaling by SCF-KIT_1	0	0	1	0.106958	0.142057	0.162804	0.285496	0.291576	0.225658	0.134981	0.13562	0.1172	0.234676	0.183703	0.0659744	0.183703	P14780	R-HSA-1433557	FALSE
1201	MMP-9_0	Signaling by SCF-KIT_1	1	0	1	0.0165757	0.0221676	0.145383	0.101107	0.154426	0.0482049	0.0997174	0.0419869	0.0162734	0.0503478	0.0696189	0.0493297	0.0696189	P14780	R-HSA-1433557	FALSE
1202	MMP-9_0	Signaling by SCF-KIT_1	2	0	1	0.187516	0.10607	0.224954	0.298339	0.365969	0.0492518	0.0628607	0.244139	0.0735657	0.331337	0.1944	0.111004	0.1944	P14780	R-HSA-1433557	FALSE
1203	IL-2RB_0	Interleukin-2 family signaling_1	0	0	1	0.0495974	0.0375231	0.0179778	0.0243822	0.0198929	0.00836364	0.00764203	0.000403453	0.0330702	0.00579802	0.0204651	0.0149963	0.0204651	P14784	R-HSA-451927	FALSE
1204	IL-2RB_0	Interleukin-2 family signaling_1	1	0	1	0.02791	0.0147509	0.0462487	0.00439812	0.00432294	0.00439434	0.011244	0.000410803	0.0129822	0.0113056	0.0137967	0.0130854	0.0137967	P14784	R-HSA-451927	FALSE
1205	IL-2RB_0	Interleukin-2 family signaling_1	2	0	1	0.0767878	0.0679647	0.0485413	0.0392363	0.050523	0.00714573	0.0034545	0.000148091	0.0256787	0.0218416	0.0341322	0.0255212	0.0341322	P14784	R-HSA-451927	FALSE
1206	IL-2RB_0	Interleukin-3, Interleukin-5 and GM-CSF signaling_1	0	0	1	0.0495974	0.0375231	0.0179778	0.0243822	0.0198929	0.00836364	0.00764203	0.000403453	0.0330702	0.00579802	0.0204651	0.0149963	0.0204651	P14784	R-HSA-512988	FALSE
1207	IL-2RB_0	Interleukin-3, Interleukin-5 and GM-CSF signaling_1	1	0	1	0.02791	0.0147509	0.0462487	0.00439812	0.00432294	0.00439434	0.011244	0.000410803	0.0129822	0.0113056	0.0137967	0.0130854	0.0137967	P14784	R-HSA-512988	FALSE
1208	IL-2RB_0	Interleukin-3, Interleukin-5 and GM-CSF signaling_1	2	0	1	0.0767878	0.0679647	0.0485413	0.0392363	0.050523	0.00714573	0.0034545	0.000148091	0.0256787	0.0218416	0.0341322	0.0255212	0.0341322	P14784	R-HSA-512988	FALSE
1209	IL-2RB_0	RAF/MAP kinase cascade_1	0	0	1	0.0495974	0.0375231	0.0179778	0.0243822	0.0198929	0.00836364	0.00764203	0.000403453	0.0330702	0.00579802	0.0204651	0.0149963	0.0204651	P14784	R-HSA-5673001	FALSE
1210	IL-2RB_0	RAF/MAP kinase cascade_1	1	0	1	0.02791	0.0147509	0.0462487	0.00439812	0.00432294	0.00439434	0.011244	0.000410803	0.0129822	0.0113056	0.0137967	0.0130854	0.0137967	P14784	R-HSA-5673001	FALSE
1211	IL-2RB_0	RAF/MAP kinase cascade_1	2	0	1	0.0767878	0.0679647	0.0485413	0.0392363	0.050523	0.00714573	0.0034545	0.000148091	0.0256787	0.0218416	0.0341322	0.0255212	0.0341322	P14784	R-HSA-5673001	FALSE
1212	LIF_0	Interleukin-6 family signaling_1	0	0	1	0.026978	0.0329326	0.00213081	0.0518724	0.0358749	0.0262983	0.0324197	0.00147141	0.0150475	5.81742e-05	0.0225084	0.0164305	0.0225084	P15018	R-HSA-6783589	FALSE
1213	LIF_0	Interleukin-6 family signaling_1	1	0	1	0.0139272	0.00927469	0.0301272	0.00479836	0.00112552	0.0157889	0.00584947	0.000529071	0.000960439	1.60413e-05	0.00823968	0.00904271	0.00823968	P15018	R-HSA-6783589	FALSE
1214	LIF_0	Interleukin-6 family signaling_1	2	0	1	0.0404359	0.0554997	0.039479	0.0813916	0.0766757	0.0157672	0.0256615	0.0016765	0.0123275	0.000485385	0.03494	0.0276256	0.03494	P15018	R-HSA-6783589	FALSE
1215	LIF_0	Interleukin-10 signaling_1	0	0	1	0.026978	0.0329326	0.00213081	0.0518724	0.0358749	0.0262983	0.0324197	0.00147141	0.0150475	5.81742e-05	0.0225084	0.0164305	0.0225084	P15018	R-HSA-6783783	FALSE
1216	LIF_0	Interleukin-10 signaling_1	1	0	1	0.0139272	0.00927469	0.0301272	0.00479836	0.00112552	0.0157889	0.00584947	0.000529071	0.000960439	1.60413e-05	0.00823968	0.00904271	0.00823968	P15018	R-HSA-6783783	FALSE
1217	LIF_0	Interleukin-10 signaling_1	2	0	1	0.0404359	0.0554997	0.039479	0.0813916	0.0766757	0.0157672	0.0256615	0.0016765	0.0123275	0.000485385	0.03494	0.0276256	0.03494	P15018	R-HSA-6783783	FALSE
1218	LIF_0	Interleukin-4 and Interleukin-13 signaling_1	0	0	1	0.026978	0.0329326	0.00213081	0.0518724	0.0358749	0.0262983	0.0324197	0.00147141	0.0150475	5.81742e-05	0.0225084	0.0164305	0.0225084	P15018	R-HSA-6785807	FALSE
1219	LIF_0	Interleukin-4 and Interleukin-13 signaling_1	1	0	1	0.0139272	0.00927469	0.0301272	0.00479836	0.00112552	0.0157889	0.00584947	0.000529071	0.000960439	1.60413e-05	0.00823968	0.00904271	0.00823968	P15018	R-HSA-6785807	FALSE
1220	LIF_0	Interleukin-4 and Interleukin-13 signaling_1	2	0	1	0.0404359	0.0554997	0.039479	0.0813916	0.0766757	0.0157672	0.0256615	0.0016765	0.0123275	0.000485385	0.03494	0.0276256	0.03494	P15018	R-HSA-6785807	FALSE
1221	CPB1_0	Metabolism of Angiotensinogen to Angiotensins_1	0	0	1	8.17257e-05	3.71462e-12	2.7336e-05	0.000192185	1.23675e-05	0.00177242	1.35522e-05	0.00132685	0.000124463	0.00206046	0.000561136	0.000778393	0.000561136	P15086	R-HSA-2022377	FALSE
1222	CPB1_0	Metabolism of Angiotensinogen to Angiotensins_1	1	0	1	4.46147e-05	6.54602e-12	0.000111746	0.000105236	4.10487e-05	0.00199766	1.23958e-05	0.000383375	0.000333451	0.00188269	0.000491221	0.000735372	0.000491221	P15086	R-HSA-2022377	FALSE
1223	CPB1_0	Metabolism of Angiotensinogen to Angiotensins_1	2	0	1	2.04542e-05	1.05059e-12	8.93115e-06	6.43034e-05	1.02363e-05	0.000811672	1.34429e-06	0.000344237	0.000133528	0.00172463	0.000311933	0.000529264	0.000311933	P15086	R-HSA-2022377	FALSE
1224	FABP4_0	Triglyceride catabolism_1	0	0	1	0.0199054	0.0889863	0.00570871	0.0441569	0.0804667	0.0179034	0.00129489	1.1654e-06	0.154282	0.0291782	0.0441884	0.0471408	0.0441884	P15090	R-HSA-163560	FALSE
1225	FABP4_0	Triglyceride catabolism_1	1	0	1	0.000966303	0.0651145	0.000832089	0.0231024	0.05844	0.00512946	0.001974	6.20498e-05	0.0533724	0.0288848	0.0237878	0.0249901	0.0237878	P15090	R-HSA-163560	FALSE
1226	FABP4_0	Triglyceride catabolism_1	2	0	1	0.00174276	0.0028172	0.000744022	0.00124428	0.0424951	0.0605303	0.000404421	2.72642e-06	0.0398348	0.0155932	0.0165409	0.0213938	0.0165409	P15090	R-HSA-163560	FALSE
1227	FABP4_0	Transcriptional regulation of white adipocyte differentiation_1	0	0	1	0.0199054	0.0889863	0.00570871	0.0441569	0.0804667	0.0179034	0.00129489	1.1654e-06	0.154282	0.0291782	0.0441884	0.0471408	0.0441884	P15090	R-HSA-381340	FALSE
1228	FABP4_0	Transcriptional regulation of white adipocyte differentiation_1	1	0	1	0.000966303	0.0651145	0.000832089	0.0231024	0.05844	0.00512946	0.001974	6.20498e-05	0.0533724	0.0288848	0.0237878	0.0249901	0.0237878	P15090	R-HSA-381340	FALSE
1229	FABP4_0	Transcriptional regulation of white adipocyte differentiation_1	2	0	1	0.00174276	0.0028172	0.000744022	0.00124428	0.0424951	0.0605303	0.000404421	2.72642e-06	0.0398348	0.0155932	0.0165409	0.0213938	0.0165409	P15090	R-HSA-381340	FALSE
1230	AP-N_0	Neutrophil degranulation_1	0	0	1	0.0117063	0.00479831	8.42578e-05	0.00979059	0.00639797	0.00795413	0.0309658	0.000483176	8.49452e-05	0.00240718	0.00746727	0.00876038	0.00746727	P15144	R-HSA-6798695	FALSE
1231	AP-N_0	Neutrophil degranulation_1	1	0	1	0.00614926	0.00135133	0.00132844	0.000908824	0.000178218	0.00411937	0.00558373	9.55377e-05	0.00081096	0.00213341	0.00226591	0.00210438	0.00226591	P15144	R-HSA-6798695	FALSE
1232	AP-N_0	Neutrophil degranulation_1	2	0	1	0.0177205	0.00808637	0.00180943	0.0153716	0.0136545	0.0061071	0.0245139	0.00142725	0.000522574	0.00150497	0.00907182	0.00790717	0.00907182	P15144	R-HSA-6798695	FALSE
1233	AP-N_0	Metabolism of Angiotensinogen to Angiotensins_1	0	0	1	0.0117063	0.00479831	8.42578e-05	0.00979059	0.00639797	0.00795413	0.0309658	0.000483176	8.49452e-05	0.00240718	0.00746727	0.00876038	0.00746727	P15144	R-HSA-2022377	FALSE
1234	AP-N_0	Metabolism of Angiotensinogen to Angiotensins_1	1	0	1	0.00614926	0.00135133	0.00132844	0.000908824	0.000178218	0.00411937	0.00558373	9.55377e-05	0.00081096	0.00213341	0.00226591	0.00210438	0.00226591	P15144	R-HSA-2022377	FALSE
1235	AP-N_0	Metabolism of Angiotensinogen to Angiotensins_1	2	0	1	0.0177205	0.00808637	0.00180943	0.0153716	0.0136545	0.0061071	0.0245139	0.00142725	0.000522574	0.00150497	0.00907182	0.00790717	0.00907182	P15144	R-HSA-2022377	FALSE
1236	VEGFA_0	Regulation of gene expression by Hypoxia-inducible Factor_1	0	0	1	0.0394356	0.035529	0.101148	0.00922715	0.0525861	0.018444	0.0638057	0.0435707	0.118904	0.152439	0.0635089	0.0438754	0.0635089	P15692	R-HSA-1234158	FALSE
1237	VEGFA_0	Regulation of gene expression by Hypoxia-inducible Factor_1	1	0	1	0.0852155	0.191192	0.110595	0.0896083	0.0500376	0.0176603	0.0142342	0.0711708	0.0636668	0.0923177	0.0785697	0.0479627	0.0785697	P15692	R-HSA-1234158	FALSE
1238	VEGFA_0	Regulation of gene expression by Hypoxia-inducible Factor_1	2	0	1	0.00732958	0.0299071	0.132555	0.0577554	0.0869468	0.0358862	0.0665061	0.115967	0.199542	0.103511	0.0835906	0.054066	0.0835906	P15692	R-HSA-1234158	FALSE
1239	VEGFA_0	VEGF ligand-receptor interactions_1	0	0	1	0.0394356	0.035529	0.101148	0.00922715	0.0525861	0.018444	0.0638057	0.0435707	0.118904	0.152439	0.0635089	0.0438754	0.0635089	P15692	R-HSA-194313	FALSE
1240	VEGFA_0	VEGF ligand-receptor interactions_1	1	0	1	0.0852155	0.191192	0.110595	0.0896083	0.0500376	0.0176603	0.0142342	0.0711708	0.0636668	0.0923177	0.0785697	0.0479627	0.0785697	P15692	R-HSA-194313	FALSE
1241	VEGFA_0	VEGF ligand-receptor interactions_1	2	0	1	0.00732958	0.0299071	0.132555	0.0577554	0.0869468	0.0358862	0.0665061	0.115967	0.199542	0.103511	0.0835906	0.054066	0.0835906	P15692	R-HSA-194313	FALSE
1242	VEGFA_0	Transcriptional regulation by the AP-2 (TFAP2) family of transcription factors_1	0	0	1	0.0394356	0.035529	0.101148	0.00922715	0.0525861	0.018444	0.0638057	0.0435707	0.118904	0.152439	0.0635089	0.0438754	0.0635089	P15692	R-HSA-8864260	FALSE
1243	VEGFA_0	Transcriptional regulation by the AP-2 (TFAP2) family of transcription factors_1	1	0	1	0.0852155	0.191192	0.110595	0.0896083	0.0500376	0.0176603	0.0142342	0.0711708	0.0636668	0.0923177	0.0785697	0.0479627	0.0785697	P15692	R-HSA-8864260	FALSE
1244	VEGFA_0	Transcriptional regulation by the AP-2 (TFAP2) family of transcription factors_1	2	0	1	0.00732958	0.0299071	0.132555	0.0577554	0.0869468	0.0358862	0.0665061	0.115967	0.199542	0.103511	0.0835906	0.054066	0.0835906	P15692	R-HSA-8864260	FALSE
1245	VEGFA_0	Interleukin-4 and Interleukin-13 signaling_1	0	0	1	0.0394356	0.035529	0.101148	0.00922715	0.0525861	0.018444	0.0638057	0.0435707	0.118904	0.152439	0.0635089	0.0438754	0.0635089	P15692	R-HSA-6785807	FALSE
1246	VEGFA_0	Interleukin-4 and Interleukin-13 signaling_1	1	0	1	0.0852155	0.191192	0.110595	0.0896083	0.0500376	0.0176603	0.0142342	0.0711708	0.0636668	0.0923177	0.0785697	0.0479627	0.0785697	P15692	R-HSA-6785807	FALSE
1247	VEGFA_0	Interleukin-4 and Interleukin-13 signaling_1	2	0	1	0.00732958	0.0299071	0.132555	0.0577554	0.0869468	0.0358862	0.0665061	0.115967	0.199542	0.103511	0.0835906	0.054066	0.0835906	P15692	R-HSA-6785807	FALSE
1248	VEGFA_0	Platelet degranulation _1	0	0	1	0.0394356	0.035529	0.101148	0.00922715	0.0525861	0.018444	0.0638057	0.0435707	0.118904	0.152439	0.0635089	0.0438754	0.0635089	P15692	R-HSA-114608	FALSE
1249	VEGFA_0	Platelet degranulation _1	1	0	1	0.0852155	0.191192	0.110595	0.0896083	0.0500376	0.0176603	0.0142342	0.0711708	0.0636668	0.0923177	0.0785697	0.0479627	0.0785697	P15692	R-HSA-114608	FALSE
1250	VEGFA_0	Platelet degranulation _1	2	0	1	0.00732958	0.0299071	0.132555	0.0577554	0.0869468	0.0358862	0.0665061	0.115967	0.199542	0.103511	0.0835906	0.054066	0.0835906	P15692	R-HSA-114608	FALSE
1251	SELP_0	Platelet degranulation _1	0	0	1	0.00986866	5.06036e-05	9.6538e-05	0.00106239	0.00312898	0.0119312	0.0070768	0.00798943	0.0074279	0.0105541	0.00591866	0.00425259	0.00591866	P16109	R-HSA-114608	FALSE
1252	SELP_0	Platelet degranulation _1	1	0	1	0.0106664	8.44989e-05	2.01273e-05	0.00171697	0.00758395	0.0370055	0.0185027	0.0641178	0.0111968	0.0102455	0.016114	0.0190547	0.016114	P16109	R-HSA-114608	FALSE
1253	SELP_0	Platelet degranulation _1	2	0	1	0.00565674	0.000580071	0.00133524	0.000804074	0.0240903	0.0470821	0.0402239	0.0389712	0.0399441	0.00411132	0.0202799	0.0186232	0.0202799	P16109	R-HSA-114608	FALSE
1254	PECAM-1_0	Platelet degranulation _1	0	0	1	0.111947	0.0939821	0.00166384	0.0296629	0.0397923	0.0145862	0.0263808	0.000691996	0.00654487	0.0572361	0.0382489	0.0366458	0.0382489	P16284	R-HSA-114608	FALSE
1255	PECAM-1_0	Platelet degranulation _1	1	0	1	0.18363	0.00536978	0.02646	0.00382458	0.00356109	0.0409481	0.0122159	0.0314097	0.0109959	0.0416909	0.0360106	0.0511666	0.0360106	P16284	R-HSA-114608	FALSE
1256	PECAM-1_0	Platelet degranulation _1	2	0	1	0.104821	0.032273	0.0108155	0.0382822	0.0844634	0.0205787	0.0116138	0.0224087	0.0271721	0.0143087	0.0366737	0.0304952	0.0366737	P16284	R-HSA-114608	FALSE
1257	PECAM-1_0	Integrin cell surface interactions_1	0	0	1	0.111947	0.0939821	0.00166384	0.0296629	0.0397923	0.0145862	0.0263808	0.000691996	0.00654487	0.0572361	0.0382489	0.0366458	0.0382489	P16284	R-HSA-216083	FALSE
1258	PECAM-1_0	Integrin cell surface interactions_1	1	0	1	0.18363	0.00536978	0.02646	0.00382458	0.00356109	0.0409481	0.0122159	0.0314097	0.0109959	0.0416909	0.0360106	0.0511666	0.0360106	P16284	R-HSA-216083	FALSE
1259	PECAM-1_0	Integrin cell surface interactions_1	2	0	1	0.104821	0.032273	0.0108155	0.0382822	0.0844634	0.0205787	0.0116138	0.0224087	0.0271721	0.0143087	0.0366737	0.0304952	0.0366737	P16284	R-HSA-216083	FALSE
1260	PECAM-1_0	Neutrophil degranulation_1	0	0	1	0.111947	0.0939821	0.00166384	0.0296629	0.0397923	0.0145862	0.0263808	0.000691996	0.00654487	0.0572361	0.0382489	0.0366458	0.0382489	P16284	R-HSA-6798695	FALSE
1261	PECAM-1_0	Neutrophil degranulation_1	1	0	1	0.18363	0.00536978	0.02646	0.00382458	0.00356109	0.0409481	0.0122159	0.0314097	0.0109959	0.0416909	0.0360106	0.0511666	0.0360106	P16284	R-HSA-6798695	FALSE
1262	PECAM-1_0	Neutrophil degranulation_1	2	0	1	0.104821	0.032273	0.0108155	0.0382822	0.0844634	0.0205787	0.0116138	0.0224087	0.0271721	0.0143087	0.0366737	0.0304952	0.0366737	P16284	R-HSA-6798695	FALSE
1263	PECAM-1_0	PECAM1 interactions_1	0	0	1	0.111947	0.0939821	0.00166384	0.0296629	0.0397923	0.0145862	0.0263808	0.000691996	0.00654487	0.0572361	0.0382489	0.0366458	0.0382489	P16284	R-HSA-210990	FALSE
1264	PECAM-1_0	PECAM1 interactions_1	1	0	1	0.18363	0.00536978	0.02646	0.00382458	0.00356109	0.0409481	0.0122159	0.0314097	0.0109959	0.0416909	0.0360106	0.0511666	0.0360106	P16284	R-HSA-210990	FALSE
1265	PECAM-1_0	PECAM1 interactions_1	2	0	1	0.104821	0.032273	0.0108155	0.0382822	0.0844634	0.0205787	0.0116138	0.0224087	0.0271721	0.0143087	0.0366737	0.0304952	0.0366737	P16284	R-HSA-210990	FALSE
1266	PECAM-1_0	Platelet sensitization by LDL_1	0	0	1	0.111947	0.0939821	0.00166384	0.0296629	0.0397923	0.0145862	0.0263808	0.000691996	0.00654487	0.0572361	0.0382489	0.0366458	0.0382489	P16284	R-HSA-432142	FALSE
1267	PECAM-1_0	Platelet sensitization by LDL_1	1	0	1	0.18363	0.00536978	0.02646	0.00382458	0.00356109	0.0409481	0.0122159	0.0314097	0.0109959	0.0416909	0.0360106	0.0511666	0.0360106	P16284	R-HSA-432142	FALSE
1268	PECAM-1_0	Platelet sensitization by LDL_1	2	0	1	0.104821	0.032273	0.0108155	0.0382822	0.0844634	0.0205787	0.0116138	0.0224087	0.0271721	0.0143087	0.0366737	0.0304952	0.0366737	P16284	R-HSA-432142	FALSE
1269	Gal-3_0	Transcriptional regulation by RUNX2_1	0	0	1	0.0333512	0.0199277	0.0767053	0.0198547	0.021372	0.0805092	0.0286514	0.048628	0.0426503	0.019899	0.0391549	0.0218984	0.0391549	P17931	R-HSA-8878166	FALSE
1270	Gal-3_0	Transcriptional regulation by RUNX2_1	1	0	1	0.0835379	0.109749	0.143583	0.115735	0.0523224	0.0268403	0.0258197	0.0370761	0.0316962	0.014531	0.0640892	0.0432149	0.0640892	P17931	R-HSA-8878166	FALSE
1271	Gal-3_0	Transcriptional regulation by RUNX2_1	2	0	1	0.0818472	0.0784469	0.178934	0.0534495	0.166607	0.0384971	0.0128778	0.0352362	0.0046017	0.0154165	0.0665914	0.058557	0.0665914	P17931	R-HSA-8878166	FALSE
1272	Gal-3_0	Transcriptional regulation by RUNX1_1	0	0	1	0.0333512	0.0199277	0.0767053	0.0198547	0.021372	0.0805092	0.0286514	0.048628	0.0426503	0.019899	0.0391549	0.0218984	0.0391549	P17931	R-HSA-8878171	FALSE
1273	Gal-3_0	Transcriptional regulation by RUNX1_1	1	0	1	0.0835379	0.109749	0.143583	0.115735	0.0523224	0.0268403	0.0258197	0.0370761	0.0316962	0.014531	0.0640892	0.0432149	0.0640892	P17931	R-HSA-8878171	FALSE
1274	Gal-3_0	Transcriptional regulation by RUNX1_1	2	0	1	0.0818472	0.0784469	0.178934	0.0534495	0.166607	0.0384971	0.0128778	0.0352362	0.0046017	0.0154165	0.0665914	0.058557	0.0665914	P17931	R-HSA-8878171	FALSE
1275	Gal-3_0	Neutrophil degranulation_1	0	0	1	0.0333512	0.0199277	0.0767053	0.0198547	0.021372	0.0805092	0.0286514	0.048628	0.0426503	0.019899	0.0391549	0.0218984	0.0391549	P17931	R-HSA-6798695	FALSE
1276	Gal-3_0	Neutrophil degranulation_1	1	0	1	0.0835379	0.109749	0.143583	0.115735	0.0523224	0.0268403	0.0258197	0.0370761	0.0316962	0.014531	0.0640892	0.0432149	0.0640892	P17931	R-HSA-6798695	FALSE
1277	Gal-3_0	Neutrophil degranulation_1	2	0	1	0.0818472	0.0784469	0.178934	0.0534495	0.166607	0.0384971	0.0128778	0.0352362	0.0046017	0.0154165	0.0665914	0.058557	0.0665914	P17931	R-HSA-6798695	FALSE
1278	Gal-3_0	Advanced glycosylation endproduct receptor signaling_1	0	0	1	0.0333512	0.0199277	0.0767053	0.0198547	0.021372	0.0805092	0.0286514	0.048628	0.0426503	0.019899	0.0391549	0.0218984	0.0391549	P17931	R-HSA-879415	FALSE
1279	Gal-3_0	Advanced glycosylation endproduct receptor signaling_1	1	0	1	0.0835379	0.109749	0.143583	0.115735	0.0523224	0.0268403	0.0258197	0.0370761	0.0316962	0.014531	0.0640892	0.0432149	0.0640892	P17931	R-HSA-879415	FALSE
1280	Gal-3_0	Advanced glycosylation endproduct receptor signaling_1	2	0	1	0.0818472	0.0784469	0.178934	0.0534495	0.166607	0.0384971	0.0128778	0.0352362	0.0046017	0.0154165	0.0665914	0.058557	0.0665914	P17931	R-HSA-879415	FALSE
1281	IGFBP-2_0	Regulation of Insulin-like Growth Factor (IGF) transport and uptake by Insulin-like Growth Factor Binding Proteins (IGFBPs)_1	0	0	1	0.00956527	0.00265716	0.014232	0.014571	4.86232e-05	0.00922779	0.00522877	0.000591837	0.000364617	0.0314133	0.00879004	0.00916811	0.00879004	P18065	R-HSA-381426	FALSE
1282	IGFBP-2_0	Regulation of Insulin-like Growth Factor (IGF) transport and uptake by Insulin-like Growth Factor Binding Proteins (IGFBPs)_1	1	0	1	0.00522175	0.00468254	0.0581787	0.00797873	0.000161384	0.0104004	0.0047826	0.000171003	0.000976848	0.028703	0.0121257	0.0172719	0.0121257	P18065	R-HSA-381426	FALSE
1283	IGFBP-2_0	Regulation of Insulin-like Growth Factor (IGF) transport and uptake by Insulin-like Growth Factor Binding Proteins (IGFBPs)_1	2	0	1	0.00239399	0.000751519	0.00464986	0.00487533	4.02442e-05	0.00422582	0.000518657	0.000153546	0.00039117	0.0262933	0.00442934	0.00751755	0.00442934	P18065	R-HSA-381426	FALSE
1284	IL-1ra_0	Interleukin-1 family signaling_1	0	0	1	0.0214459	0.0238385	0.00213857	0.00297323	0.000219487	0.000412013	0.00121985	0.00183862	6.12621e-05	1.75778e-05	0.0054165	0.0086794	0.0054165	P18510	R-HSA-446652	FALSE
1285	IL-1ra_0	Interleukin-1 family signaling_1	1	0	1	0.0110713	0.00671355	0.0302369	0.000275033	6.88603e-06	0.000247363	0.000220097	0.000661109	3.91018e-06	4.84702e-06	0.0049441	0.00915475	0.0049441	P18510	R-HSA-446652	FALSE
1286	IL-1ra_0	Interleukin-1 family signaling_1	2	0	1	0.0321442	0.0401739	0.0396228	0.00466521	0.000469111	0.000247023	0.000965563	0.0020949	5.01884e-05	0.000146663	0.0120579	0.0167051	0.0120579	P18510	R-HSA-446652	FALSE
1287	IL-1ra_0	Interleukin-10 signaling_1	0	0	1	0.0214459	0.0238385	0.00213857	0.00297323	0.000219487	0.000412013	0.00121985	0.00183862	6.12621e-05	1.75778e-05	0.0054165	0.0086794	0.0054165	P18510	R-HSA-6783783	FALSE
1288	IL-1ra_0	Interleukin-10 signaling_1	1	0	1	0.0110713	0.00671355	0.0302369	0.000275033	6.88603e-06	0.000247363	0.000220097	0.000661109	3.91018e-06	4.84702e-06	0.0049441	0.00915475	0.0049441	P18510	R-HSA-6783783	FALSE
1289	IL-1ra_0	Interleukin-10 signaling_1	2	0	1	0.0321442	0.0401739	0.0396228	0.00466521	0.000469111	0.000247023	0.000965563	0.0020949	5.01884e-05	0.000146663	0.0120579	0.0167051	0.0120579	P18510	R-HSA-6783783	FALSE
1290	TNF-R1_0	Interleukin-10 signaling_1	0	0	1	0.000911721	0.00480315	0.0070083	0.0122878	0.00159922	0.00665403	0.000909261	0.00587303	0.00236865	0.00798042	0.00503955	0.00348549	0.00503955	P19438	R-HSA-6783783	FALSE
1291	TNF-R1_0	Interleukin-10 signaling_1	1	0	1	0.00461176	0.013829	0.0104104	0.0164705	0.00192112	0.0060696	0.00350158	0.00641189	0.000129212	0.00127979	0.00646349	0.00519573	0.00646349	P19438	R-HSA-6783783	FALSE
1292	TNF-R1_0	Interleukin-10 signaling_1	2	0	1	0.00573847	0.0179125	0.00847121	0.0112289	0.00110366	0.00295433	0.000813718	0.00311077	0.0019383	0.0482384	0.010151	0.0136828	0.010151	P19438	R-HSA-6783783	FALSE
1293	TNF-R1_0	TNFs bind their physiological receptors_1	0	0	1	0.000911721	0.00480315	0.0070083	0.0122878	0.00159922	0.00665403	0.000909261	0.00587303	0.00236865	0.00798042	0.00503955	0.00348549	0.00503955	P19438	R-HSA-5669034	FALSE
1294	TNF-R1_0	TNFs bind their physiological receptors_1	1	0	1	0.00461176	0.013829	0.0104104	0.0164705	0.00192112	0.0060696	0.00350158	0.00641189	0.000129212	0.00127979	0.00646349	0.00519573	0.00646349	P19438	R-HSA-5669034	FALSE
1295	TNF-R1_0	TNFs bind their physiological receptors_1	2	0	1	0.00573847	0.0179125	0.00847121	0.0112289	0.00110366	0.00295433	0.000813718	0.00311077	0.0019383	0.0482384	0.010151	0.0136828	0.010151	P19438	R-HSA-5669034	FALSE
1296	TNF-R1_0	TNFR1-induced proapoptotic signaling_1	0	0	1	0.000911721	0.00480315	0.0070083	0.0122878	0.00159922	0.00665403	0.000909261	0.00587303	0.00236865	0.00798042	0.00503955	0.00348549	0.00503955	P19438	R-HSA-5357786	FALSE
1297	TNF-R1_0	TNFR1-induced proapoptotic signaling_1	1	0	1	0.00461176	0.013829	0.0104104	0.0164705	0.00192112	0.0060696	0.00350158	0.00641189	0.000129212	0.00127979	0.00646349	0.00519573	0.00646349	P19438	R-HSA-5357786	FALSE
1298	TNF-R1_0	TNFR1-induced proapoptotic signaling_1	2	0	1	0.00573847	0.0179125	0.00847121	0.0112289	0.00110366	0.00295433	0.000813718	0.00311077	0.0019383	0.0482384	0.010151	0.0136828	0.010151	P19438	R-HSA-5357786	FALSE
1299	TNF-R1_0	Regulation of TNFR1 signaling_1	0	0	1	0.000911721	0.00480315	0.0070083	0.0122878	0.00159922	0.00665403	0.000909261	0.00587303	0.00236865	0.00798042	0.00503955	0.00348549	0.00503955	P19438	R-HSA-5357905	FALSE
1300	TNF-R1_0	Regulation of TNFR1 signaling_1	1	0	1	0.00461176	0.013829	0.0104104	0.0164705	0.00192112	0.0060696	0.00350158	0.00641189	0.000129212	0.00127979	0.00646349	0.00519573	0.00646349	P19438	R-HSA-5357905	FALSE
1301	TNF-R1_0	Regulation of TNFR1 signaling_1	2	0	1	0.00573847	0.0179125	0.00847121	0.0112289	0.00110366	0.00295433	0.000813718	0.00311077	0.0019383	0.0482384	0.010151	0.0136828	0.010151	P19438	R-HSA-5357905	FALSE
1302	TNF-R1_0	TNFR1-induced NFkappaB signaling pathway_1	0	0	1	0.000911721	0.00480315	0.0070083	0.0122878	0.00159922	0.00665403	0.000909261	0.00587303	0.00236865	0.00798042	0.00503955	0.00348549	0.00503955	P19438	R-HSA-5357956	FALSE
1303	TNF-R1_0	TNFR1-induced NFkappaB signaling pathway_1	1	0	1	0.00461176	0.013829	0.0104104	0.0164705	0.00192112	0.0060696	0.00350158	0.00641189	0.000129212	0.00127979	0.00646349	0.00519573	0.00646349	P19438	R-HSA-5357956	FALSE
1304	TNF-R1_0	TNFR1-induced NFkappaB signaling pathway_1	2	0	1	0.00573847	0.0179125	0.00847121	0.0112289	0.00110366	0.00295433	0.000813718	0.00311077	0.0019383	0.0482384	0.010151	0.0136828	0.010151	P19438	R-HSA-5357956	FALSE
1305	TNF-R1_0	TNFR1-mediated ceramide production_1	0	0	1	0.000911721	0.00480315	0.0070083	0.0122878	0.00159922	0.00665403	0.000909261	0.00587303	0.00236865	0.00798042	0.00503955	0.00348549	0.00503955	P19438	R-HSA-5626978	FALSE
1306	TNF-R1_0	TNFR1-mediated ceramide production_1	1	0	1	0.00461176	0.013829	0.0104104	0.0164705	0.00192112	0.0060696	0.00350158	0.00641189	0.000129212	0.00127979	0.00646349	0.00519573	0.00646349	P19438	R-HSA-5626978	FALSE
1307	TNF-R1_0	TNFR1-mediated ceramide production_1	2	0	1	0.00573847	0.0179125	0.00847121	0.0112289	0.00110366	0.00295433	0.000813718	0.00311077	0.0019383	0.0482384	0.010151	0.0136828	0.010151	P19438	R-HSA-5626978	FALSE
1308	FS_0	Antagonism of Activin by Follistatin_1	0	0	1	0.00434628	0.00648402	8.01606e-05	0.00341839	0.0248498	0.00191268	0.000154724	0.0324467	0.00409272	0.00323844	0.00810239	0.0105705	0.00810239	P19883	R-HSA-2473224	FALSE
1309	FS_0	Antagonism of Activin by Follistatin_1	1	0	1	0.0160935	0.00754445	3.55141e-05	0.00532487	0.0180092	0.00161341	0.000558794	0.0285117	0.00542608	0.00431648	0.0087434	0.0087638	0.0087434	P19883	R-HSA-2473224	FALSE
1310	FS_0	Antagonism of Activin by Follistatin_1	2	0	1	0.0129612	0.000278707	1.77769e-05	0.00278338	0.0107911	0.000408443	0.000300079	0.00139351	0.00278493	0.00113186	0.0032851	0.00442248	0.0032851	P19883	R-HSA-2473224	FALSE
1311	PI3_0	Formation of the cornified envelope_1	0	0	1	0.00183076	0.00985392	0.00987068	0.0323887	0.049806	0.0221798	0.00261758	0.000556066	0.05851	0.0294042	0.0217018	0.0195064	0.0217018	P19957	R-HSA-6809371	FALSE
1312	PI3_0	Formation of the cornified envelope_1	1	0	1	0.0391161	0.00700485	0.00166698	0.00860494	0.00513898	0.0135981	0.00440602	9.87737e-05	0.00449034	0.0315271	0.0115652	0.0125031	0.0115652	P19957	R-HSA-6809371	FALSE
1313	PI3_0	Formation of the cornified envelope_1	2	0	1	0.00577344	0.0205609	0.000449785	0.0195515	0.0341054	0.0690667	0.000500971	0.00120278	0.025714	0.0169166	0.0193842	0.0199086	0.0193842	P19957	R-HSA-6809371	FALSE
1314	AZU1_0	Neutrophil degranulation_1	0	0	1	0.0497668	0.0651557	0.00106763	0.0278612	0.0706856	0.0629376	0.0879537	0.00260068	0.00067575	7.00272e-05	0.0368775	0.0325585	0.0368775	P20160	R-HSA-6798695	FALSE
1315	AZU1_0	Neutrophil degranulation_1	1	0	1	0.0256917	0.0183496	0.0150951	0.00257725	0.00221764	0.0377862	0.0158694	0.000935121	4.31311e-05	1.93097e-05	0.0118584	0.0122902	0.0118584	P20160	R-HSA-6798695	FALSE
1316	AZU1_0	Neutrophil degranulation_1	2	0	1	0.0745929	0.109804	0.0197808	0.0437162	0.151077	0.0377343	0.0696189	0.00296318	0.000553601	0.000584282	0.0510425	0.0479316	0.0510425	P20160	R-HSA-6798695	FALSE
1317	TNF-R2_0	Interleukin-10 signaling_1	0	0	1	0.0119001	0.00780935	0.00112466	0.0046742	0.0329052	0.0609883	0.0516137	0.00142767	0.0605518	0.00993655	0.0242931	0.0235748	0.0242931	P20333	R-HSA-6783783	FALSE
1318	TNF-R2_0	Interleukin-10 signaling_1	1	0	1	0.00614333	0.00219932	0.0159013	0.000432379	0.00103235	0.0366159	0.00931262	0.000513346	0.00386484	0.00273996	0.00787554	0.0106141	0.00787554	P20333	R-HSA-6783783	FALSE
1319	TNF-R2_0	Interleukin-10 signaling_1	2	0	1	0.0178364	0.0131607	0.0208373	0.00733417	0.0703285	0.0365656	0.0408543	0.00162667	0.0496065	0.082907	0.0341057	0.0257615	0.0341057	P20333	R-HSA-6783783	FALSE
1320	TNF-R2_0	Interleukin-4 and Interleukin-13 signaling_1	0	0	1	0.0119001	0.00780935	0.00112466	0.0046742	0.0329052	0.0609883	0.0516137	0.00142767	0.0605518	0.00993655	0.0242931	0.0235748	0.0242931	P20333	R-HSA-6785807	FALSE
1321	TNF-R2_0	Interleukin-4 and Interleukin-13 signaling_1	1	0	1	0.00614333	0.00219932	0.0159013	0.000432379	0.00103235	0.0366159	0.00931262	0.000513346	0.00386484	0.00273996	0.00787554	0.0106141	0.00787554	P20333	R-HSA-6785807	FALSE
1322	TNF-R2_0	Interleukin-4 and Interleukin-13 signaling_1	2	0	1	0.0178364	0.0131607	0.0208373	0.00733417	0.0703285	0.0365656	0.0408543	0.00162667	0.0496065	0.082907	0.0341057	0.0257615	0.0341057	P20333	R-HSA-6785807	FALSE
1323	TNF-R2_0	TNFs bind their physiological receptors_1	0	0	1	0.0119001	0.00780935	0.00112466	0.0046742	0.0329052	0.0609883	0.0516137	0.00142767	0.0605518	0.00993655	0.0242931	0.0235748	0.0242931	P20333	R-HSA-5669034	FALSE
1324	TNF-R2_0	TNFs bind their physiological receptors_1	1	0	1	0.00614333	0.00219932	0.0159013	0.000432379	0.00103235	0.0366159	0.00931262	0.000513346	0.00386484	0.00273996	0.00787554	0.0106141	0.00787554	P20333	R-HSA-5669034	FALSE
1325	TNF-R2_0	TNFs bind their physiological receptors_1	2	0	1	0.0178364	0.0131607	0.0208373	0.00733417	0.0703285	0.0365656	0.0408543	0.00162667	0.0496065	0.082907	0.0341057	0.0257615	0.0341057	P20333	R-HSA-5669034	FALSE
1326	TNF-R2_0	Neutrophil degranulation_1	0	0	1	0.0119001	0.00780935	0.00112466	0.0046742	0.0329052	0.0609883	0.0516137	0.00142767	0.0605518	0.00993655	0.0242931	0.0235748	0.0242931	P20333	R-HSA-6798695	FALSE
1327	TNF-R2_0	Neutrophil degranulation_1	1	0	1	0.00614333	0.00219932	0.0159013	0.000432379	0.00103235	0.0366159	0.00931262	0.000513346	0.00386484	0.00273996	0.00787554	0.0106141	0.00787554	P20333	R-HSA-6798695	FALSE
1328	TNF-R2_0	Neutrophil degranulation_1	2	0	1	0.0178364	0.0131607	0.0208373	0.00733417	0.0703285	0.0365656	0.0408543	0.00162667	0.0496065	0.082907	0.0341057	0.0257615	0.0341057	P20333	R-HSA-6798695	FALSE
1329	NT-3_0	Signaling by NTRK2 (TRKB)_1	0	0	1	1.13955e-14	0.00050405	0.000190277	4.25527e-06	1.43451e-10	1.10407e-07	8.51142e-07	5.1019e-05	0.000146729	4.13804e-05	9.38673e-05	0.000151005	9.38673e-05	P20783	R-HSA-9006115	FALSE
1330	NT-3_0	Signaling by NTRK2 (TRKB)_1	1	0	1	4.21955e-14	0.000586485	8.42998e-05	6.62851e-06	1.03962e-10	9.31315e-08	3.07395e-06	4.48316e-05	0.000194532	5.51553e-05	9.751e-05	0.000172898	9.751e-05	P20783	R-HSA-9006115	FALSE
1331	NT-3_0	Signaling by NTRK2 (TRKB)_1	2	0	1	3.39829e-14	2.16659e-05	4.2197e-05	3.4648e-06	6.22935e-11	2.35767e-08	1.65075e-06	2.19115e-06	9.98434e-05	1.44627e-05	1.85499e-05	3.00107e-05	1.85499e-05	P20783	R-HSA-9006115	FALSE
1332	NT-3_0	Signaling by NTRK3 (TRKC)_1	0	0	1	1.13955e-14	0.00050405	0.000190277	4.25527e-06	1.43451e-10	1.10407e-07	8.51142e-07	5.1019e-05	0.000146729	4.13804e-05	9.38673e-05	0.000151005	9.38673e-05	P20783	R-HSA-9034015	FALSE
1333	NT-3_0	Signaling by NTRK3 (TRKC)_1	1	0	1	4.21955e-14	0.000586485	8.42998e-05	6.62851e-06	1.03962e-10	9.31315e-08	3.07395e-06	4.48316e-05	0.000194532	5.51553e-05	9.751e-05	0.000172898	9.751e-05	P20783	R-HSA-9034015	FALSE
1334	NT-3_0	Signaling by NTRK3 (TRKC)_1	2	0	1	3.39829e-14	2.16659e-05	4.2197e-05	3.4648e-06	6.22935e-11	2.35767e-08	1.65075e-06	2.19115e-06	9.98434e-05	1.44627e-05	1.85499e-05	3.00107e-05	1.85499e-05	P20783	R-HSA-9034015	FALSE
1335	IL10_0	Interleukin-12 family signaling_1	0	0	1	0.0323207	0.0234203	0.00737166	0.00163401	0.0149456	0.0165309	0.0273216	0.038989	0.0416165	0.00567227	0.0209823	0.0133228	0.0209823	P22301	R-HSA-447115	FALSE
1336	IL10_0	Interleukin-12 family signaling_1	1	0	1	0.0155646	0.0692632	0.0184094	0.00272092	0.00462103	0.00808676	0.00819575	0.0262835	0.0103558	0.0021771	0.0165678	0.0189678	0.0165678	P22301	R-HSA-447115	FALSE
1337	IL10_0	Interleukin-12 family signaling_1	2	0	1	0.0189203	0.00823694	0.00690637	0.00273824	0.0156654	0.00977229	0.00873021	0.0323416	0.0328557	0.0450373	0.0181204	0.0132984	0.0181204	P22301	R-HSA-447115	FALSE
1338	IL10_0	Interleukin-10 signaling_1	0	0	1	0.0323207	0.0234203	0.00737166	0.00163401	0.0149456	0.0165309	0.0273216	0.038989	0.0416165	0.00567227	0.0209823	0.0133228	0.0209823	P22301	R-HSA-6783783	FALSE
1339	IL10_0	Interleukin-10 signaling_1	1	0	1	0.0155646	0.0692632	0.0184094	0.00272092	0.00462103	0.00808676	0.00819575	0.0262835	0.0103558	0.0021771	0.0165678	0.0189678	0.0165678	P22301	R-HSA-6783783	FALSE
1340	IL10_0	Interleukin-10 signaling_1	2	0	1	0.0189203	0.00823694	0.00690637	0.00273824	0.0156654	0.00977229	0.00873021	0.0323416	0.0328557	0.0450373	0.0181204	0.0132984	0.0181204	P22301	R-HSA-6783783	FALSE
1341	IL10_0	Interleukin-4 and Interleukin-13 signaling_1	0	0	1	0.0323207	0.0234203	0.00737166	0.00163401	0.0149456	0.0165309	0.0273216	0.038989	0.0416165	0.00567227	0.0209823	0.0133228	0.0209823	P22301	R-HSA-6785807	FALSE
1342	IL10_0	Interleukin-4 and Interleukin-13 signaling_1	1	0	1	0.0155646	0.0692632	0.0184094	0.00272092	0.00462103	0.00808676	0.00819575	0.0262835	0.0103558	0.0021771	0.0165678	0.0189678	0.0165678	P22301	R-HSA-6785807	FALSE
1343	IL10_0	Interleukin-4 and Interleukin-13 signaling_1	2	0	1	0.0189203	0.00823694	0.00690637	0.00273824	0.0156654	0.00977229	0.00873021	0.0323416	0.0328557	0.0450373	0.0181204	0.0132984	0.0181204	P22301	R-HSA-6785807	FALSE
1344	IL10_0	Leishmania parasite growth and survival_1	0	0	1	0.0323207	0.0234203	0.00737166	0.00163401	0.0149456	0.0165309	0.0273216	0.038989	0.0416165	0.00567227	0.0209823	0.0133228	0.0209823	P22301	R-HSA-9664433	FALSE
1345	IL10_0	Leishmania parasite growth and survival_1	1	0	1	0.0155646	0.0692632	0.0184094	0.00272092	0.00462103	0.00808676	0.00819575	0.0262835	0.0103558	0.0021771	0.0165678	0.0189678	0.0165678	P22301	R-HSA-9664433	FALSE
1346	IL10_0	Leishmania parasite growth and survival_1	2	0	1	0.0189203	0.00823694	0.00690637	0.00273824	0.0156654	0.00977229	0.00873021	0.0323416	0.0328557	0.0450373	0.0181204	0.0132984	0.0181204	P22301	R-HSA-9664433	FALSE
1347	PRTN3_0	Other interleukin signaling_1	0	0	1	0.0525995	0.021864	0.00493326	0.00753373	0.0114334	0.00544479	0.00550821	0.00152533	0.00189619	0.000741567	0.011348	0.0149507	0.011348	P24158	R-HSA-449836	FALSE
1348	PRTN3_0	Other interleukin signaling_1	1	0	1	0.0239239	0.0100057	0.00356247	0.0149751	0.000442477	0.0498995	0.0178285	0.0079487	0.000132535	0.000416962	0.0129136	0.0145368	0.0129136	P24158	R-HSA-449836	FALSE
1349	PRTN3_0	Other interleukin signaling_1	2	0	1	0.0492691	0.0639541	0.0624312	0.0183497	0.0227382	0.0468744	0.0268893	0.0040713	0.00159881	0.00185556	0.0298032	0.0230857	0.0298032	P24158	R-HSA-449836	FALSE
1350	PRTN3_0	Common Pathway of Fibrin Clot Formation_1	0	0	1	0.0525995	0.021864	0.00493326	0.00753373	0.0114334	0.00544479	0.00550821	0.00152533	0.00189619	0.000741567	0.011348	0.0149507	0.011348	P24158	R-HSA-140875	FALSE
1351	PRTN3_0	Common Pathway of Fibrin Clot Formation_1	1	0	1	0.0239239	0.0100057	0.00356247	0.0149751	0.000442477	0.0498995	0.0178285	0.0079487	0.000132535	0.000416962	0.0129136	0.0145368	0.0129136	P24158	R-HSA-140875	FALSE
1352	PRTN3_0	Common Pathway of Fibrin Clot Formation_1	2	0	1	0.0492691	0.0639541	0.0624312	0.0183497	0.0227382	0.0468744	0.0268893	0.0040713	0.00159881	0.00185556	0.0298032	0.0230857	0.0298032	P24158	R-HSA-140875	FALSE
1353	PRTN3_0	Neutrophil degranulation_1	0	0	1	0.0525995	0.021864	0.00493326	0.00753373	0.0114334	0.00544479	0.00550821	0.00152533	0.00189619	0.000741567	0.011348	0.0149507	0.011348	P24158	R-HSA-6798695	FALSE
1354	PRTN3_0	Neutrophil degranulation_1	1	0	1	0.0239239	0.0100057	0.00356247	0.0149751	0.000442477	0.0498995	0.0178285	0.0079487	0.000132535	0.000416962	0.0129136	0.0145368	0.0129136	P24158	R-HSA-6798695	FALSE
1355	PRTN3_0	Neutrophil degranulation_1	2	0	1	0.0492691	0.0639541	0.0624312	0.0183497	0.0227382	0.0468744	0.0268893	0.0040713	0.00159881	0.00185556	0.0298032	0.0230857	0.0298032	P24158	R-HSA-6798695	FALSE
1356	IL-4RA_0	Interleukin-4 and Interleukin-13 signaling_1	0	0	1	0.0045065	0.000249943	0.000147794	0.00365192	0.00774655	0.000363144	0.000167143	3.64274e-07	2.1443e-05	0.000614638	0.00174694	0.00252504	0.00174694	P24394	R-HSA-6785807	FALSE
1357	IL-4RA_0	Interleukin-4 and Interleukin-13 signaling_1	1	0	1	0.00232644	7.03906e-05	0.00208963	0.000337815	0.000243035	0.000218023	3.01575e-05	1.30981e-07	1.36864e-06	0.000169484	0.000548648	0.000838096	0.000548648	P24394	R-HSA-6785807	FALSE
1358	IL-4RA_0	Interleukin-4 and Interleukin-13 signaling_1	2	0	1	0.00675455	0.000421217	0.00273827	0.00573014	0.0165568	0.000217724	0.0001323	4.15049e-07	1.7567e-05	0.00512832	0.00376973	0.00494487	0.00376973	P24394	R-HSA-6785807	FALSE
1359	PAR-1_0	Class A/1 (Rhodopsin-like receptors)_1	0	0	1	0.0109699	0.0340378	0.0530925	0.0233442	0.0595277	0.0504933	0.0161034	0.0311659	0.0306711	0.0598968	0.0369303	0.0169007	0.0369303	P25116	R-HSA-373076	FALSE
1360	PAR-1_0	Class A/1 (Rhodopsin-like receptors)_1	1	0	1	0.0117796	0.0381368	0.0236667	0.114018	0.0498594	0.0575173	0.0619094	0.0608248	0.042817	0.0816718	0.0542201	0.0275417	0.0542201	P25116	R-HSA-373076	FALSE
1361	PAR-1_0	Class A/1 (Rhodopsin-like receptors)_1	2	0	1	0.00639243	0.0074787	0.00599172	0.0198061	0.0128055	0.0267707	0.0290083	0.0240006	0.0512282	0.0207313	0.0204214	0.013065	0.0204214	P25116	R-HSA-373076	FALSE
1362	PAR-1_0	G alpha (q) signalling events_1	0	0	1	0.0109699	0.0340378	0.0530925	0.0233442	0.0595277	0.0504933	0.0161034	0.0311659	0.0306711	0.0598968	0.0369303	0.0169007	0.0369303	P25116	R-HSA-416476	FALSE
1363	PAR-1_0	G alpha (q) signalling events_1	1	0	1	0.0117796	0.0381368	0.0236667	0.114018	0.0498594	0.0575173	0.0619094	0.0608248	0.042817	0.0816718	0.0542201	0.0275417	0.0542201	P25116	R-HSA-416476	FALSE
1364	PAR-1_0	G alpha (q) signalling events_1	2	0	1	0.00639243	0.0074787	0.00599172	0.0198061	0.0128055	0.0267707	0.0290083	0.0240006	0.0512282	0.0207313	0.0204214	0.013065	0.0204214	P25116	R-HSA-416476	FALSE
1365	PAR-1_0	Common Pathway of Fibrin Clot Formation_1	0	0	1	0.0109699	0.0340378	0.0530925	0.0233442	0.0595277	0.0504933	0.0161034	0.0311659	0.0306711	0.0598968	0.0369303	0.0169007	0.0369303	P25116	R-HSA-140875	FALSE
1366	PAR-1_0	Common Pathway of Fibrin Clot Formation_1	1	0	1	0.0117796	0.0381368	0.0236667	0.114018	0.0498594	0.0575173	0.0619094	0.0608248	0.042817	0.0816718	0.0542201	0.0275417	0.0542201	P25116	R-HSA-140875	FALSE
1367	PAR-1_0	Common Pathway of Fibrin Clot Formation_1	2	0	1	0.00639243	0.0074787	0.00599172	0.0198061	0.0128055	0.0267707	0.0290083	0.0240006	0.0512282	0.0207313	0.0204214	0.013065	0.0204214	P25116	R-HSA-140875	FALSE
1368	PAR-1_0	Thrombin signalling through proteinase activated receptors (PARs)_1	0	0	1	0.0109699	0.0340378	0.0530925	0.0233442	0.0595277	0.0504933	0.0161034	0.0311659	0.0306711	0.0598968	0.0369303	0.0169007	0.0369303	P25116	R-HSA-456926	FALSE
1369	PAR-1_0	Thrombin signalling through proteinase activated receptors (PARs)_1	1	0	1	0.0117796	0.0381368	0.0236667	0.114018	0.0498594	0.0575173	0.0619094	0.0608248	0.042817	0.0816718	0.0542201	0.0275417	0.0542201	P25116	R-HSA-456926	FALSE
1370	PAR-1_0	Thrombin signalling through proteinase activated receptors (PARs)_1	2	0	1	0.00639243	0.0074787	0.00599172	0.0198061	0.0128055	0.0267707	0.0290083	0.0240006	0.0512282	0.0207313	0.0204214	0.013065	0.0204214	P25116	R-HSA-456926	FALSE
1371	FAS_0	Caspase activation via Death Receptors in the presence of ligand_1	0	0	1	0.0108058	0.0289021	0.0713183	0.0461791	0.0089388	0.0992676	0.0404291	0.0710417	0.0448805	0.0367157	0.0458479	0.0266989	0.0458479	P25445	R-HSA-140534	FALSE
1372	FAS_0	Caspase activation via Death Receptors in the presence of ligand_1	1	0	1	0.0724906	0.0959218	0.0644722	0.100032	0.0246137	0.0854333	0.0399788	0.0404851	0.0416973	0.151784	0.0716909	0.0362521	0.0716909	P25445	R-HSA-140534	FALSE
1373	FAS_0	Caspase activation via Death Receptors in the presence of ligand_1	2	0	1	0.0235002	0.00740953	0.0278541	0.0247025	0.057992	0.0249665	0.0394324	0.0149503	0.0116652	0.0436931	0.0276166	0.0147528	0.0276166	P25445	R-HSA-140534	FALSE
1374	FAS_0	Transcriptional Regulation by TP53_1	0	0	1	0.0108058	0.0289021	0.0713183	0.0461791	0.0089388	0.0992676	0.0404291	0.0710417	0.0448805	0.0367157	0.0458479	0.0266989	0.0458479	P25445	R-HSA-3700989	FALSE
1375	FAS_0	Transcriptional Regulation by TP53_1	1	0	1	0.0724906	0.0959218	0.0644722	0.100032	0.0246137	0.0854333	0.0399788	0.0404851	0.0416973	0.151784	0.0716909	0.0362521	0.0716909	P25445	R-HSA-3700989	FALSE
1376	FAS_0	Transcriptional Regulation by TP53_1	2	0	1	0.0235002	0.00740953	0.0278541	0.0247025	0.057992	0.0249665	0.0394324	0.0149503	0.0116652	0.0436931	0.0276166	0.0147528	0.0276166	P25445	R-HSA-3700989	FALSE
1377	FAS_0	Regulation of necroptotic cell death_1	0	0	1	0.0108058	0.0289021	0.0713183	0.0461791	0.0089388	0.0992676	0.0404291	0.0710417	0.0448805	0.0367157	0.0458479	0.0266989	0.0458479	P25445	R-HSA-5675482	FALSE
1378	FAS_0	Regulation of necroptotic cell death_1	1	0	1	0.0724906	0.0959218	0.0644722	0.100032	0.0246137	0.0854333	0.0399788	0.0404851	0.0416973	0.151784	0.0716909	0.0362521	0.0716909	P25445	R-HSA-5675482	FALSE
1379	FAS_0	Regulation of necroptotic cell death_1	2	0	1	0.0235002	0.00740953	0.0278541	0.0247025	0.057992	0.0249665	0.0394324	0.0149503	0.0116652	0.0436931	0.0276166	0.0147528	0.0276166	P25445	R-HSA-5675482	FALSE
1380	FAS_0	FasL/ CD95L signaling_1	0	0	1	0.0108058	0.0289021	0.0713183	0.0461791	0.0089388	0.0992676	0.0404291	0.0710417	0.0448805	0.0367157	0.0458479	0.0266989	0.0458479	P25445	R-HSA-75157	FALSE
1381	FAS_0	FasL/ CD95L signaling_1	1	0	1	0.0724906	0.0959218	0.0644722	0.100032	0.0246137	0.0854333	0.0399788	0.0404851	0.0416973	0.151784	0.0716909	0.0362521	0.0716909	P25445	R-HSA-75157	FALSE
1382	FAS_0	FasL/ CD95L signaling_1	2	0	1	0.0235002	0.00740953	0.0278541	0.0247025	0.057992	0.0249665	0.0394324	0.0149503	0.0116652	0.0436931	0.0276166	0.0147528	0.0276166	P25445	R-HSA-75157	FALSE
1383	PTX3_0	Neutrophil degranulation_1	0	0	1	0.0294659	0.0049268	0.000576071	0.00742555	0.0278044	0.013255	0.03185	0.00138462	0.000620774	0.000131965	0.0117441	0.0123866	0.0117441	P26022	R-HSA-6798695	FALSE
1384	PTX3_0	Neutrophil degranulation_1	1	0	1	0.0152115	0.00138752	0.00814496	0.000686887	0.000872318	0.00795798	0.00574668	0.000497866	3.96222e-05	3.63887e-05	0.00405818	0.00482499	0.00405818	P26022	R-HSA-6798695	FALSE
1385	PTX3_0	Neutrophil degranulation_1	2	0	1	0.0441648	0.00830291	0.0106733	0.0116512	0.0594267	0.00794705	0.0252106	0.00157762	0.000508563	0.00110107	0.0170564	0.0189583	0.0170564	P26022	R-HSA-6798695	FALSE
1386	GIF_0	Cobalamin (Cbl, vitamin B12) transport and metabolism_1	0	0	1	0.0771932	0.0833217	0.107655	0.0605241	0.0403281	0.00136967	0.000876423	0.0138325	0.00223528	7.3023e-05	0.0387409	0.0386922	0.0387409	P27352	R-HSA-196741	FALSE
1387	GIF_0	Cobalamin (Cbl, vitamin B12) transport and metabolism_1	1	0	1	0.0271974	0.21786	0.106385	0.0470712	0.0187089	0.00171782	0.000395063	0.0136078	0.00169045	2.90925e-05	0.0434662	0.0658665	0.0434662	P27352	R-HSA-196741	FALSE
1388	GIF_0	Cobalamin (Cbl, vitamin B12) transport and metabolism_1	2	0	1	0.0196806	0.0401941	0.129965	0.0313329	0.0215259	0.000322539	0.000194568	0.00676842	0.00205689	0.000949111	0.025299	0.0374027	0.025299	P27352	R-HSA-196741	FALSE
1389	GIF_0	Defects in cobalamin (B12) metabolism_1	0	0	1	0.0771932	0.0833217	0.107655	0.0605241	0.0403281	0.00136967	0.000876423	0.0138325	0.00223528	7.3023e-05	0.0387409	0.0386922	0.0387409	P27352	R-HSA-3296469	FALSE
1390	GIF_0	Defects in cobalamin (B12) metabolism_1	1	0	1	0.0271974	0.21786	0.106385	0.0470712	0.0187089	0.00171782	0.000395063	0.0136078	0.00169045	2.90925e-05	0.0434662	0.0658665	0.0434662	P27352	R-HSA-3296469	FALSE
1391	GIF_0	Defects in cobalamin (B12) metabolism_1	2	0	1	0.0196806	0.0401941	0.129965	0.0313329	0.0215259	0.000322539	0.000194568	0.00676842	0.00205689	0.000949111	0.025299	0.0374027	0.025299	P27352	R-HSA-3296469	FALSE
1392	IL-1RT2_0	Interleukin-1 family signaling_1	0	0	1	0.00268629	0.00273464	0.000757443	0.000822004	6.13802e-05	0.00573431	0.000368657	0.00233332	9.83445e-05	5.06603e-05	0.00156471	0.0017303	0.00156471	P27930	R-HSA-446652	FALSE
1393	IL-1RT2_0	Interleukin-1 family signaling_1	1	0	1	0.00138678	0.000770149	0.0107093	7.6038e-05	1.9257e-06	0.00344274	6.65166e-05	0.00083899	6.27703e-06	1.39694e-05	0.00173127	0.00315911	0.00173127	P27930	R-HSA-446652	FALSE
1394	IL-1RT2_0	Interleukin-1 family signaling_1	2	0	1	0.00402634	0.00460857	0.0140337	0.00128979	0.000131189	0.00343801	0.000291807	0.00265856	8.05677e-05	0.000422692	0.00309812	0.00399061	0.00309812	P27930	R-HSA-446652	FALSE
1395	IL-1RT2_0	Interleukin-10 signaling_1	0	0	1	0.00268629	0.00273464	0.000757443	0.000822004	6.13802e-05	0.00573431	0.000368657	0.00233332	9.83445e-05	5.06603e-05	0.00156471	0.0017303	0.00156471	P27930	R-HSA-6783783	FALSE
1396	IL-1RT2_0	Interleukin-10 signaling_1	1	0	1	0.00138678	0.000770149	0.0107093	7.6038e-05	1.9257e-06	0.00344274	6.65166e-05	0.00083899	6.27703e-06	1.39694e-05	0.00173127	0.00315911	0.00173127	P27930	R-HSA-6783783	FALSE
1397	IL-1RT2_0	Interleukin-10 signaling_1	2	0	1	0.00402634	0.00460857	0.0140337	0.00128979	0.000131189	0.00343801	0.000291807	0.00265856	8.05677e-05	0.000422692	0.00309812	0.00399061	0.00309812	P27930	R-HSA-6783783	FALSE
1398	GRN_0	Neutrophil degranulation_1	0	0	1	0.0217495	0.00750188	7.66476e-05	0.0167429	0.0228873	0.019336	0.002771	0.00169985	0.00210735	0.000364916	0.00952373	0.00903043	0.00952373	P28799	R-HSA-6798695	FALSE
1399	GRN_0	Neutrophil degranulation_1	1	0	1	0.011228	0.00211273	0.00108371	0.00154877	0.000718051	0.0116089	0.00049997	0.000611211	0.000134506	0.000100624	0.00296464	0.00426787	0.00296464	P28799	R-HSA-6798695	FALSE
1400	GRN_0	Neutrophil degranulation_1	2	0	1	0.0325992	0.0126426	0.0014201	0.0262709	0.0489172	0.0115929	0.00219336	0.00193678	0.00172643	0.00304473	0.0142344	0.0156097	0.0142344	P28799	R-HSA-6798695	FALSE
1401	IL-12B_0	Interleukin-12 family signaling_1	0	0	1	0.00223962	0.00172725	0.000212814	0.00262604	0.00821139	0.0104791	0.0307834	0.0111326	0.0157153	0.00383541	0.00869629	0.00877016	0.00869629	P29460	R-HSA-447115	FALSE
1402	IL-12B_0	Interleukin-12 family signaling_1	1	0	1	0.00115619	0.000486441	0.00300894	0.000242917	0.000257619	0.00629142	0.00555423	0.00400292	0.00100306	0.0010576	0.00230613	0.00214824	0.00230613	P29460	R-HSA-447115	FALSE
1403	IL-12B_0	Interleukin-12 family signaling_1	2	0	1	0.00335685	0.00291086	0.00394295	0.00412045	0.0175503	0.00628278	0.0243663	0.0126843	0.0128746	0.0320013	0.0120091	0.00949748	0.0120091	P29460	R-HSA-447115	FALSE
1404	IL-12B_0	Interleukin-10 signaling_1	0	0	1	0.00223962	0.00172725	0.000212814	0.00262604	0.00821139	0.0104791	0.0307834	0.0111326	0.0157153	0.00383541	0.00869629	0.00877016	0.00869629	P29460	R-HSA-6783783	FALSE
1405	IL-12B_0	Interleukin-10 signaling_1	1	0	1	0.00115619	0.000486441	0.00300894	0.000242917	0.000257619	0.00629142	0.00555423	0.00400292	0.00100306	0.0010576	0.00230613	0.00214824	0.00230613	P29460	R-HSA-6783783	FALSE
1406	IL-12B_0	Interleukin-10 signaling_1	2	0	1	0.00335685	0.00291086	0.00394295	0.00412045	0.0175503	0.00628278	0.0243663	0.0126843	0.0128746	0.0320013	0.0120091	0.00949748	0.0120091	P29460	R-HSA-6783783	FALSE
1407	IL-12B_0	Interleukin-4 and Interleukin-13 signaling_1	0	0	1	0.00223962	0.00172725	0.000212814	0.00262604	0.00821139	0.0104791	0.0307834	0.0111326	0.0157153	0.00383541	0.00869629	0.00877016	0.00869629	P29460	R-HSA-6785807	FALSE
1408	IL-12B_0	Interleukin-4 and Interleukin-13 signaling_1	1	0	1	0.00115619	0.000486441	0.00300894	0.000242917	0.000257619	0.00629142	0.00555423	0.00400292	0.00100306	0.0010576	0.00230613	0.00214824	0.00230613	P29460	R-HSA-6785807	FALSE
1409	IL-12B_0	Interleukin-4 and Interleukin-13 signaling_1	2	0	1	0.00335685	0.00291086	0.00394295	0.00412045	0.0175503	0.00628278	0.0243663	0.0126843	0.0128746	0.0320013	0.0120091	0.00949748	0.0120091	P29460	R-HSA-6785807	FALSE
1410	CD40-L_0	TNF receptor superfamily (TNFSF) members mediating non-canonical NF-kB pathway_1	0	0	1	0.031909	0.0349849	0.00132258	0.016551	0.0362611	0.0260135	0.0338585	0.0116896	0.0211496	0.00245264	0.0216192	0.0125373	0.0216192	P29965	R-HSA-5676594	FALSE
1411	CD40-L_0	TNF receptor superfamily (TNFSF) members mediating non-canonical NF-kB pathway_1	1	0	1	0.0164728	0.00985268	0.0186997	0.00153102	0.00113763	0.0156179	0.00610907	0.00420322	0.00134992	0.000676304	0.00756502	0.00671293	0.00756502	P29965	R-HSA-5676594	FALSE
1412	CD40-L_0	TNF receptor superfamily (TNFSF) members mediating non-canonical NF-kB pathway_1	2	0	1	0.0478267	0.0589584	0.0245043	0.0259697	0.0775012	0.0155964	0.0268004	0.013319	0.0173266	0.0204639	0.0328267	0.0203145	0.0328267	P29965	R-HSA-5676594	FALSE
1413	CD40-L_0	Immunoregulatory interactions between a Lymphoid and a non-Lymphoid cell_1	0	0	1	0.031909	0.0349849	0.00132258	0.016551	0.0362611	0.0260135	0.0338585	0.0116896	0.0211496	0.00245264	0.0216192	0.0125373	0.0216192	P29965	R-HSA-198933	FALSE
1414	CD40-L_0	Immunoregulatory interactions between a Lymphoid and a non-Lymphoid cell_1	1	0	1	0.0164728	0.00985268	0.0186997	0.00153102	0.00113763	0.0156179	0.00610907	0.00420322	0.00134992	0.000676304	0.00756502	0.00671293	0.00756502	P29965	R-HSA-198933	FALSE
1415	CD40-L_0	Immunoregulatory interactions between a Lymphoid and a non-Lymphoid cell_1	2	0	1	0.0478267	0.0589584	0.0245043	0.0259697	0.0775012	0.0155964	0.0268004	0.013319	0.0173266	0.0204639	0.0328267	0.0203145	0.0328267	P29965	R-HSA-198933	FALSE
1416	AXL_0	VEGFA-VEGFR2 Pathway_1	0	0	1	0.0043699	0.00194392	0.00131032	0.00126209	0.0144075	0.00450293	2.64745e-05	1.36585e-06	0.00204293	0.00328258	0.003315	0.00398866	0.003315	P30530	R-HSA-4420097	FALSE
1417	AXL_0	VEGFA-VEGFR2 Pathway_1	1	0	1	0.016181	0.00226184	0.000580519	0.00196598	0.0104414	0.00379836	9.56143e-05	1.2002e-06	0.0027085	0.0043753	0.00424097	0.00491145	0.00424097	P30530	R-HSA-4420097	FALSE
1418	AXL_0	VEGFA-VEGFR2 Pathway_1	2	0	1	0.0130317	8.35567e-05	0.000290584	0.00102764	0.00625647	0.000961574	5.13461e-05	5.866e-08	0.00139013	0.00114728	0.00242403	0.00394376	0.00242403	P30530	R-HSA-4420097	FALSE
1419	IgG Fc receptor II-b_0	Immunoregulatory interactions between a Lymphoid and a non-Lymphoid cell_1	0	0	1	0.0447306	0.0415554	0.000486394	0.024407	0.0117493	0.0234921	0.107704	0.0884643	0.0650398	0.010386	0.0418015	0.0336215	0.0418015	P31994	R-HSA-198933	FALSE
1420	IgG Fc receptor II-b_0	Immunoregulatory interactions between a Lymphoid and a non-Lymphoid cell_1	1	0	1	0.0230918	0.0117031	0.00687704	0.00225772	0.000368615	0.0141041	0.019433	0.031809	0.0041513	0.00286388	0.0116659	0.00987719	0.0116659	P31994	R-HSA-198933	FALSE
1421	IgG Fc receptor II-b_0	Immunoregulatory interactions between a Lymphoid and a non-Lymphoid cell_1	2	0	1	0.0670444	0.0700313	0.00901175	0.0382964	0.0251119	0.0140847	0.085252	0.100795	0.0532832	0.0866567	0.0549567	0.0305774	0.0549567	P31994	R-HSA-198933	FALSE
1422	CEACAM8_0	Fibronectin matrix formation_1	0	0	1	0.0519449	0.0411186	0.00239044	0.0599936	0.0751239	0.0657034	0.0438849	0.0132118	0.0121175	0.00306689	0.0368556	0.0257446	0.0368556	P31997	R-HSA-1566977	FALSE
1423	CEACAM8_0	Fibronectin matrix formation_1	1	0	1	0.0281367	0.0100504	0.0262748	0.00372846	0.0041233	0.0292432	0.00856166	0.0329407	0.00713891	0.00100722	0.0151205	0.0118033	0.0151205	P31997	R-HSA-1566977	FALSE
1424	CEACAM8_0	Fibronectin matrix formation_1	2	0	1	0.0776338	0.0603111	0.0391527	0.0929104	0.154791	0.0370643	0.0331048	0.0270719	0.00770619	0.00122352	0.0530969	0.0434287	0.0530969	P31997	R-HSA-1566977	FALSE
1425	CEACAM8_0	Neutrophil degranulation_1	0	0	1	0.0519449	0.0411186	0.00239044	0.0599936	0.0751239	0.0657034	0.0438849	0.0132118	0.0121175	0.00306689	0.0368556	0.0257446	0.0368556	P31997	R-HSA-6798695	FALSE
1426	CEACAM8_0	Neutrophil degranulation_1	1	0	1	0.0281367	0.0100504	0.0262748	0.00372846	0.0041233	0.0292432	0.00856166	0.0329407	0.00713891	0.00100722	0.0151205	0.0118033	0.0151205	P31997	R-HSA-6798695	FALSE
1427	CEACAM8_0	Neutrophil degranulation_1	2	0	1	0.0776338	0.0603111	0.0391527	0.0929104	0.154791	0.0370643	0.0331048	0.0270719	0.00770619	0.00122352	0.0530969	0.0434287	0.0530969	P31997	R-HSA-6798695	FALSE
1428	CDH5_0	VEGFA-VEGFR2 Pathway_1	0	0	1	0.0012981	0.00184136	0.00587452	0.010414	0.102494	0.000452868	0.0237634	0.00129283	0.00990837	0.00861198	0.0165952	0.0293906	0.0165952	P33151	R-HSA-4420097	FALSE
1429	CDH5_0	VEGFA-VEGFR2 Pathway_1	1	0	1	0.00454133	0.00212406	0.017442	0.00472858	0.0435839	0.00661759	0.0210508	0.0173016	0.0149315	0.00958599	0.0141907	0.0115699	0.0141907	P33151	R-HSA-4420097	FALSE
1430	CDH5_0	VEGFA-VEGFR2 Pathway_1	2	0	1	0.00250176	7.97029e-05	0.0141889	0.00154673	0.00371667	0.00261871	0.0151493	0.014103	0.0272489	0.0061676	0.00873213	0.00822856	0.00873213	P33151	R-HSA-4420097	FALSE
1431	CDH5_0	Adherens junctions interactions_1	0	0	1	0.0012981	0.00184136	0.00587452	0.010414	0.102494	0.000452868	0.0237634	0.00129283	0.00990837	0.00861198	0.0165952	0.0293906	0.0165952	P33151	R-HSA-418990	FALSE
1432	CDH5_0	Adherens junctions interactions_1	1	0	1	0.00454133	0.00212406	0.017442	0.00472858	0.0435839	0.00661759	0.0210508	0.0173016	0.0149315	0.00958599	0.0141907	0.0115699	0.0141907	P33151	R-HSA-418990	FALSE
1433	CDH5_0	Adherens junctions interactions_1	2	0	1	0.00250176	7.97029e-05	0.0141889	0.00154673	0.00371667	0.00261871	0.0151493	0.014103	0.0272489	0.0061676	0.00873213	0.00822856	0.00873213	P33151	R-HSA-418990	FALSE
1434	CA5A_0	Reversible hydration of carbon dioxide_1	0	0	1	0.101618	0.0940605	0.0947998	0.0786019	0.00706729	0.0175744	0.0298656	0.000453717	0.0126963	0.00158762	0.0438325	0.0406702	0.0438325	P35218	R-HSA-1475029	FALSE
1435	CA5A_0	Reversible hydration of carbon dioxide_1	1	0	1	0.0231168	0.0688283	0.0233921	0.0452581	0.0219558	0.115888	0.0438142	0.0268408	0.0137717	0.0161408	0.0399007	0.0299149	0.0399007	P35218	R-HSA-1475029	FALSE
1436	CA5A_0	Reversible hydration of carbon dioxide_1	2	0	1	0.0118591	0.00289954	0.0604429	0.0113822	0.000516452	0.0233622	0.0106333	0.00107038	0.00314638	0.00809016	0.0133403	0.0169939	0.0133403	P35218	R-HSA-1475029	FALSE
1437	IL13_0	Interleukin-1 family signaling_1	0	0	1	0.000960418	0.00160351	0.000631775	0.0109995	0.0111607	0.00931184	0.00278399	0.000364686	3.17761e-05	0.000112332	0.00379606	0.00447159	0.00379606	P35225	R-HSA-446652	FALSE
1438	IL13_0	Interleukin-1 family signaling_1	1	0	1	0.000495808	0.000451591	0.00893255	0.00101749	0.00035015	0.00559061	0.000502314	0.00013113	2.02817e-06	3.0975e-05	0.00175046	0.00286849	0.00175046	P35225	R-HSA-446652	FALSE
1439	IL13_0	Interleukin-1 family signaling_1	2	0	1	0.00143952	0.00270232	0.0117053	0.017259	0.0238539	0.00558293	0.00220364	0.000415518	2.60322e-05	0.000937257	0.00661255	0.00783002	0.00661255	P35225	R-HSA-446652	FALSE
1440	IL13_0	Interleukin-4 and Interleukin-13 signaling_1	0	0	1	0.000960418	0.00160351	0.000631775	0.0109995	0.0111607	0.00931184	0.00278399	0.000364686	3.17761e-05	0.000112332	0.00379606	0.00447159	0.00379606	P35225	R-HSA-6785807	FALSE
1441	IL13_0	Interleukin-4 and Interleukin-13 signaling_1	1	0	1	0.000495808	0.000451591	0.00893255	0.00101749	0.00035015	0.00559061	0.000502314	0.00013113	2.02817e-06	3.0975e-05	0.00175046	0.00286849	0.00175046	P35225	R-HSA-6785807	FALSE
1442	IL13_0	Interleukin-4 and Interleukin-13 signaling_1	2	0	1	0.00143952	0.00270232	0.0117053	0.017259	0.0238539	0.00558293	0.00220364	0.000415518	2.60322e-05	0.000937257	0.00661255	0.00783002	0.00661255	P35225	R-HSA-6785807	FALSE
1443	PSP-D_0	Toll Like Receptor 4 (TLR4) Cascade_1	0	0	1	0.2632	0.364996	0.145773	0.287879	0.309602	0.1849	0.157488	0.150084	0.222675	0.173553	0.226015	0.0727094	0.226015	P35247	R-HSA-166016	FALSE
1444	PSP-D_0	Toll Like Receptor 4 (TLR4) Cascade_1	1	0	1	0.10563	0.103887	0.178852	0.162061	0.0688558	0.0523875	0.0761973	0.171834	0.143262	0.15949	0.122246	0.0442059	0.122246	P35247	R-HSA-166016	FALSE
1445	PSP-D_0	Toll Like Receptor 4 (TLR4) Cascade_1	2	0	1	0.0475985	0.158364	0.146064	0.227681	0.162433	0.0952704	0.0410909	0.123348	0.262215	0.0732959	0.133736	0.0693958	0.133736	P35247	R-HSA-166016	FALSE
1446	PSP-D_0	Toll Like Receptor 2 (TLR2) Cascade_1	0	0	1	0.2632	0.364996	0.145773	0.287879	0.309602	0.1849	0.157488	0.150084	0.222675	0.173553	0.226015	0.0727094	0.226015	P35247	R-HSA-181438	FALSE
1447	PSP-D_0	Toll Like Receptor 2 (TLR2) Cascade_1	1	0	1	0.10563	0.103887	0.178852	0.162061	0.0688558	0.0523875	0.0761973	0.171834	0.143262	0.15949	0.122246	0.0442059	0.122246	P35247	R-HSA-181438	FALSE
1448	PSP-D_0	Toll Like Receptor 2 (TLR2) Cascade_1	2	0	1	0.0475985	0.158364	0.146064	0.227681	0.162433	0.0952704	0.0410909	0.123348	0.262215	0.0732959	0.133736	0.0693958	0.133736	P35247	R-HSA-181438	FALSE
1449	PSP-D_0	Regulation of TLR by endogenous ligand_1	0	0	1	0.2632	0.364996	0.145773	0.287879	0.309602	0.1849	0.157488	0.150084	0.222675	0.173553	0.226015	0.0727094	0.226015	P35247	R-HSA-5686938	FALSE
1450	PSP-D_0	Regulation of TLR by endogenous ligand_1	1	0	1	0.10563	0.103887	0.178852	0.162061	0.0688558	0.0523875	0.0761973	0.171834	0.143262	0.15949	0.122246	0.0442059	0.122246	P35247	R-HSA-5686938	FALSE
1451	PSP-D_0	Regulation of TLR by endogenous ligand_1	2	0	1	0.0475985	0.158364	0.146064	0.227681	0.162433	0.0952704	0.0410909	0.123348	0.262215	0.0732959	0.133736	0.0693958	0.133736	P35247	R-HSA-5686938	FALSE
1452	PSP-D_0	Defective CSF2RB causes SMDP5_1	0	0	1	0.2632	0.364996	0.145773	0.287879	0.309602	0.1849	0.157488	0.150084	0.222675	0.173553	0.226015	0.0727094	0.226015	P35247	R-HSA-5688849	FALSE
1453	PSP-D_0	Defective CSF2RB causes SMDP5_1	1	0	1	0.10563	0.103887	0.178852	0.162061	0.0688558	0.0523875	0.0761973	0.171834	0.143262	0.15949	0.122246	0.0442059	0.122246	P35247	R-HSA-5688849	FALSE
1454	PSP-D_0	Defective CSF2RB causes SMDP5_1	2	0	1	0.0475985	0.158364	0.146064	0.227681	0.162433	0.0952704	0.0410909	0.123348	0.262215	0.0732959	0.133736	0.0693958	0.133736	P35247	R-HSA-5688849	FALSE
1455	PSP-D_0	Defective CSF2RA causes SMDP4_1	0	0	1	0.2632	0.364996	0.145773	0.287879	0.309602	0.1849	0.157488	0.150084	0.222675	0.173553	0.226015	0.0727094	0.226015	P35247	R-HSA-5688890	FALSE
1456	PSP-D_0	Defective CSF2RA causes SMDP4_1	1	0	1	0.10563	0.103887	0.178852	0.162061	0.0688558	0.0523875	0.0761973	0.171834	0.143262	0.15949	0.122246	0.0442059	0.122246	P35247	R-HSA-5688890	FALSE
1457	PSP-D_0	Defective CSF2RA causes SMDP4_1	2	0	1	0.0475985	0.158364	0.146064	0.227681	0.162433	0.0952704	0.0410909	0.123348	0.262215	0.0732959	0.133736	0.0693958	0.133736	P35247	R-HSA-5688890	FALSE
1458	PSP-D_0	SARS-CoV-2 Infection_1	0	0	1	0.2632	0.364996	0.145773	0.287879	0.309602	0.1849	0.157488	0.150084	0.222675	0.173553	0.226015	0.0727094	0.226015	P35247	R-HSA-9694516	FALSE
1459	PSP-D_0	SARS-CoV-2 Infection_1	1	0	1	0.10563	0.103887	0.178852	0.162061	0.0688558	0.0523875	0.0761973	0.171834	0.143262	0.15949	0.122246	0.0442059	0.122246	P35247	R-HSA-9694516	FALSE
1460	PSP-D_0	SARS-CoV-2 Infection_1	2	0	1	0.0475985	0.158364	0.146064	0.227681	0.162433	0.0952704	0.0410909	0.123348	0.262215	0.0732959	0.133736	0.0693958	0.133736	P35247	R-HSA-9694516	FALSE
1461	PSP-D_0	Immunoregulatory interactions between a Lymphoid and a non-Lymphoid cell_1	0	0	1	0.2632	0.364996	0.145773	0.287879	0.309602	0.1849	0.157488	0.150084	0.222675	0.173553	0.226015	0.0727094	0.226015	P35247	R-HSA-198933	FALSE
1462	PSP-D_0	Immunoregulatory interactions between a Lymphoid and a non-Lymphoid cell_1	1	0	1	0.10563	0.103887	0.178852	0.162061	0.0688558	0.0523875	0.0761973	0.171834	0.143262	0.15949	0.122246	0.0442059	0.122246	P35247	R-HSA-198933	FALSE
1463	PSP-D_0	Immunoregulatory interactions between a Lymphoid and a non-Lymphoid cell_1	2	0	1	0.0475985	0.158364	0.146064	0.227681	0.162433	0.0952704	0.0410909	0.123348	0.262215	0.0732959	0.133736	0.0693958	0.133736	P35247	R-HSA-198933	FALSE
1464	PSP-D_0	Signal regulatory protein family interactions_1	0	0	1	0.2632	0.364996	0.145773	0.287879	0.309602	0.1849	0.157488	0.150084	0.222675	0.173553	0.226015	0.0727094	0.226015	P35247	R-HSA-391160	FALSE
1465	PSP-D_0	Signal regulatory protein family interactions_1	1	0	1	0.10563	0.103887	0.178852	0.162061	0.0688558	0.0523875	0.0761973	0.171834	0.143262	0.15949	0.122246	0.0442059	0.122246	P35247	R-HSA-391160	FALSE
1466	PSP-D_0	Signal regulatory protein family interactions_1	2	0	1	0.0475985	0.158364	0.146064	0.227681	0.162433	0.0952704	0.0410909	0.123348	0.262215	0.0732959	0.133736	0.0693958	0.133736	P35247	R-HSA-391160	FALSE
1467	PSP-D_0	Surfactant metabolism_1	0	0	1	0.2632	0.364996	0.145773	0.287879	0.309602	0.1849	0.157488	0.150084	0.222675	0.173553	0.226015	0.0727094	0.226015	P35247	R-HSA-5683826	FALSE
1468	PSP-D_0	Surfactant metabolism_1	1	0	1	0.10563	0.103887	0.178852	0.162061	0.0688558	0.0523875	0.0761973	0.171834	0.143262	0.15949	0.122246	0.0442059	0.122246	P35247	R-HSA-5683826	FALSE
1469	PSP-D_0	Surfactant metabolism_1	2	0	1	0.0475985	0.158364	0.146064	0.227681	0.162433	0.0952704	0.0410909	0.123348	0.262215	0.0732959	0.133736	0.0693958	0.133736	P35247	R-HSA-5683826	FALSE
1470	ADM_0	Class B/2 (Secretin family receptors)_1	0	0	1	0.0327006	0.0204188	0.0113462	0.0159509	0.0251725	0.0325587	0.0716292	0.0943069	0.0117723	0.0100256	0.0325882	0.0268457	0.0325882	P35318	R-HSA-373080	FALSE
1471	ADM_0	Class B/2 (Secretin family receptors)_1	1	0	1	0.00517299	0.0646525	0.00330962	0.0222044	0.0154394	0.0235295	0.0441163	0.0899722	0.00643323	0.01315	0.028798	0.0273222	0.028798	P35318	R-HSA-373080	FALSE
1472	ADM_0	Class B/2 (Secretin family receptors)_1	2	0	1	0.00712084	0.0132611	0.0048016	0.0162831	0.0120099	0.00292217	0.00733743	0.023253	0.0143864	0.00285902	0.0104235	0.00625086	0.0104235	P35318	R-HSA-373080	FALSE
1473	ADM_0	G alpha (s) signalling events_1	0	0	1	0.0327006	0.0204188	0.0113462	0.0159509	0.0251725	0.0325587	0.0716292	0.0943069	0.0117723	0.0100256	0.0325882	0.0268457	0.0325882	P35318	R-HSA-418555	FALSE
1474	ADM_0	G alpha (s) signalling events_1	1	0	1	0.00517299	0.0646525	0.00330962	0.0222044	0.0154394	0.0235295	0.0441163	0.0899722	0.00643323	0.01315	0.028798	0.0273222	0.028798	P35318	R-HSA-418555	FALSE
1475	ADM_0	G alpha (s) signalling events_1	2	0	1	0.00712084	0.0132611	0.0048016	0.0162831	0.0120099	0.00292217	0.00733743	0.023253	0.0143864	0.00285902	0.0104235	0.00625086	0.0104235	P35318	R-HSA-418555	FALSE
1476	ADM_0	Leishmania parasite growth and survival_1	0	0	1	0.0327006	0.0204188	0.0113462	0.0159509	0.0251725	0.0325587	0.0716292	0.0943069	0.0117723	0.0100256	0.0325882	0.0268457	0.0325882	P35318	R-HSA-9664433	FALSE
1477	ADM_0	Leishmania parasite growth and survival_1	1	0	1	0.00517299	0.0646525	0.00330962	0.0222044	0.0154394	0.0235295	0.0441163	0.0899722	0.00643323	0.01315	0.028798	0.0273222	0.028798	P35318	R-HSA-9664433	FALSE
1478	ADM_0	Leishmania parasite growth and survival_1	2	0	1	0.00712084	0.0132611	0.0048016	0.0162831	0.0120099	0.00292217	0.00733743	0.023253	0.0143864	0.00285902	0.0104235	0.00625086	0.0104235	P35318	R-HSA-9664433	FALSE
1479	THBS2_0	Diseases associated with O-glycosylation of proteins_1	0	0	1	0.0371682	0.00139083	0.000770846	0.00571127	0.00273201	0.00663476	0.00697261	0.0154057	0.00508729	0.00202375	0.00838973	0.0103931	0.00838973	P35442	R-HSA-3906995	FALSE
1480	THBS2_0	Diseases associated with O-glycosylation of proteins_1	1	0	1	0.0195851	0.00267719	0.00103086	0.00318631	0.00324263	0.000537278	0.00720822	0.00457676	0.00901771	0.00184566	0.00529077	0.00538952	0.00529077	P35442	R-HSA-3906995	FALSE
1481	THBS2_0	Diseases associated with O-glycosylation of proteins_1	2	0	1	0.0104672	0.000191139	0.000865316	0.00171012	0.00357806	0.00390633	0.00124594	0.00386779	0.000947731	0.000921522	0.00277012	0.00287852	0.00277012	P35442	R-HSA-3906995	FALSE
1482	THBS2_0	O-glycosylation of TSR domain-containing proteins_1	0	0	1	0.0371682	0.00139083	0.000770846	0.00571127	0.00273201	0.00663476	0.00697261	0.0154057	0.00508729	0.00202375	0.00838973	0.0103931	0.00838973	P35442	R-HSA-5173214	FALSE
1483	THBS2_0	O-glycosylation of TSR domain-containing proteins_1	1	0	1	0.0195851	0.00267719	0.00103086	0.00318631	0.00324263	0.000537278	0.00720822	0.00457676	0.00901771	0.00184566	0.00529077	0.00538952	0.00529077	P35442	R-HSA-5173214	FALSE
1484	THBS2_0	O-glycosylation of TSR domain-containing proteins_1	2	0	1	0.0104672	0.000191139	0.000865316	0.00171012	0.00357806	0.00390633	0.00124594	0.00386779	0.000947731	0.000921522	0.00277012	0.00287852	0.00277012	P35442	R-HSA-5173214	FALSE
1485	IDUA_0	Heparan sulfate/heparin (HS-GAG) metabolism_1	0	0	1	0.0122571	0.0220305	0.0600599	0.102869	0.0448018	0.0586185	0.100525	0.0348886	0.199819	0.0159818	0.0651851	0.0541134	0.0651851	P35475	R-HSA-1638091	FALSE
1486	IDUA_0	Heparan sulfate/heparin (HS-GAG) metabolism_1	1	0	1	0.00256863	0.0727318	0.065155	0.0694487	0.175972	0.27316	0.143065	0.249355	0.224184	0.174268	0.144991	0.0854384	0.144991	P35475	R-HSA-1638091	FALSE
1487	IDUA_0	Heparan sulfate/heparin (HS-GAG) metabolism_1	2	0	1	0.00208878	0.0142586	0.0769656	0.018319	0.0125116	0.0453426	0.0352076	0.0237905	0.0775581	0.0719278	0.037797	0.0271804	0.037797	P35475	R-HSA-1638091	FALSE
1488	IDUA_0	Chondroitin sulfate/dermatan sulfate metabolism_1	0	0	1	0.0122571	0.0220305	0.0600599	0.102869	0.0448018	0.0586185	0.100525	0.0348886	0.199819	0.0159818	0.0651851	0.0541134	0.0651851	P35475	R-HSA-1793185	FALSE
1489	IDUA_0	Chondroitin sulfate/dermatan sulfate metabolism_1	1	0	1	0.00256863	0.0727318	0.065155	0.0694487	0.175972	0.27316	0.143065	0.249355	0.224184	0.174268	0.144991	0.0854384	0.144991	P35475	R-HSA-1793185	FALSE
1490	IDUA_0	Chondroitin sulfate/dermatan sulfate metabolism_1	2	0	1	0.00208878	0.0142586	0.0769656	0.018319	0.0125116	0.0453426	0.0352076	0.0237905	0.0775581	0.0719278	0.037797	0.0271804	0.037797	P35475	R-HSA-1793185	FALSE
1491	IDUA_0	Mucopolysaccharidoses_1	0	0	1	0.0122571	0.0220305	0.0600599	0.102869	0.0448018	0.0586185	0.100525	0.0348886	0.199819	0.0159818	0.0651851	0.0541134	0.0651851	P35475	R-HSA-2206281	FALSE
1492	IDUA_0	Mucopolysaccharidoses_1	1	0	1	0.00256863	0.0727318	0.065155	0.0694487	0.175972	0.27316	0.143065	0.249355	0.224184	0.174268	0.144991	0.0854384	0.144991	P35475	R-HSA-2206281	FALSE
1493	IDUA_0	Mucopolysaccharidoses_1	2	0	1	0.00208878	0.0142586	0.0769656	0.018319	0.0125116	0.0453426	0.0352076	0.0237905	0.0775581	0.0719278	0.037797	0.0271804	0.037797	P35475	R-HSA-2206281	FALSE
1494	CHI3L1_0	Neutrophil degranulation_1	0	0	1	0.0624141	0.0588692	0.00318746	0.0193423	0.082227	0.0491701	0.0558889	0.00172847	0.000512043	0.000398459	0.0333738	0.0298551	0.0333738	P36222	R-HSA-6798695	FALSE
1495	CHI3L1_0	Neutrophil degranulation_1	1	0	1	0.0322208	0.0165791	0.0450669	0.00178922	0.00257974	0.0295206	0.010084	0.000621505	3.26822e-05	0.000109873	0.0138604	0.0155125	0.0138604	P36222	R-HSA-6798695	FALSE
1496	CHI3L1_0	Neutrophil degranulation_1	2	0	1	0.0935492	0.0992095	0.0590563	0.0303495	0.175745	0.02948	0.0442383	0.0019694	0.000419486	0.0033246	0.0537341	0.0527793	0.0537341	P36222	R-HSA-6798695	FALSE
1497	LTBR_0	TNF receptor superfamily (TNFSF) members mediating non-canonical NF-kB pathway_1	0	0	1	0.0630446	0.0542273	0.00621695	0.011868	0.0358131	0.0162574	0.000480245	0.00192471	0.0153076	0.000637606	0.0205778	0.0215542	0.0205778	P36941	R-HSA-5676594	FALSE
1498	LTBR_0	TNF receptor superfamily (TNFSF) members mediating non-canonical NF-kB pathway_1	1	0	1	0.0325463	0.0152719	0.0879003	0.00109783	0.00112358	0.00976058	8.66503e-05	0.000692066	0.000977038	0.000175817	0.0149632	0.0262282	0.0149632	P36941	R-HSA-5676594	FALSE
1499	LTBR_0	TNF receptor superfamily (TNFSF) members mediating non-canonical NF-kB pathway_1	2	0	1	0.0944942	0.0913867	0.115186	0.0186218	0.0765437	0.00974717	0.000380133	0.00219299	0.0125406	0.00531995	0.0426413	0.0434245	0.0426413	P36941	R-HSA-5676594	FALSE
1500	MMP12_0	Collagen degradation_1	0	0	1	0.0036819	0.00616793	0.00067484	0.00665152	0.00163943	0.0105927	0.00255642	0.00385203	0.00126629	0.00298846	0.00400715	0.00287274	0.00400715	P39900	R-HSA-1442490	FALSE
1501	MMP12_0	Collagen degradation_1	1	0	1	0.00167706	0.000514053	0.00145658	0.00104755	0.00117435	0.00211725	0.00220616	0.0090624	0.000848443	0.000708305	0.00208122	0.0023887	0.00208122	P39900	R-HSA-1442490	FALSE
1502	MMP12_0	Collagen degradation_1	2	0	1	0.00612445	0.00321242	0.00500456	0.00933891	0.00238479	0.00538285	0.00240743	0.00772031	0.000769567	0.00415425	0.00464995	0.00248556	0.00464995	P39900	R-HSA-1442490	FALSE
1503	GDNF_0	NCAM signaling for neurite out-growth_1	0	0	1	0.00311499	0.00175037	0.049478	0.0134408	0.0166844	0.0199587	0.00412227	0.0555442	0.033842	0.023215	0.0221151	0.0179271	0.0221151	P39905	R-HSA-375165	FALSE
1504	GDNF_0	NCAM signaling for neurite out-growth_1	1	0	1	0.0694764	0.00173641	0.0221306	0.0222432	0.0121908	0.0169155	0.0218837	0.0448874	0.0448593	0.0311455	0.0287469	0.0186054	0.0287469	P39905	R-HSA-375165	FALSE
1505	GDNF_0	NCAM signaling for neurite out-growth_1	2	0	1	0.0108429	0.00143192	0.0111075	0.0111565	0.00720522	0.00542705	0.0165962	0.0102422	0.0230266	0.00883205	0.0105868	0.00562663	0.0105868	P39905	R-HSA-375165	FALSE
1506	GDNF_0	RET signaling_1	0	0	1	0.00311499	0.00175037	0.049478	0.0134408	0.0166844	0.0199587	0.00412227	0.0555442	0.033842	0.023215	0.0221151	0.0179271	0.0221151	P39905	R-HSA-8853659	FALSE
1507	GDNF_0	RET signaling_1	1	0	1	0.0694764	0.00173641	0.0221306	0.0222432	0.0121908	0.0169155	0.0218837	0.0448874	0.0448593	0.0311455	0.0287469	0.0186054	0.0287469	P39905	R-HSA-8853659	FALSE
1508	GDNF_0	RET signaling_1	2	0	1	0.0108429	0.00143192	0.0111075	0.0111565	0.00720522	0.00542705	0.0165962	0.0102422	0.0230266	0.00883205	0.0105868	0.00562663	0.0105868	P39905	R-HSA-8853659	FALSE
1509	GDNF_0	RAF/MAP kinase cascade_1	0	0	1	0.00311499	0.00175037	0.049478	0.0134408	0.0166844	0.0199587	0.00412227	0.0555442	0.033842	0.023215	0.0221151	0.0179271	0.0221151	P39905	R-HSA-5673001	FALSE
1510	GDNF_0	RAF/MAP kinase cascade_1	1	0	1	0.0694764	0.00173641	0.0221306	0.0222432	0.0121908	0.0169155	0.0218837	0.0448874	0.0448593	0.0311455	0.0287469	0.0186054	0.0287469	P39905	R-HSA-5673001	FALSE
1511	GDNF_0	RAF/MAP kinase cascade_1	2	0	1	0.0108429	0.00143192	0.0111075	0.0111565	0.00720522	0.00542705	0.0165962	0.0102422	0.0230266	0.00883205	0.0105868	0.00562663	0.0105868	P39905	R-HSA-5673001	FALSE
1512	LEP_0	Synthesis, secretion, and inactivation of Glucagon-like Peptide-1 (GLP-1)_1	0	0	1	0.0384739	0.00683532	0.0763173	0.083699	0.163572	0.0072853	0.0228146	0.0371183	0.0466208	0.106727	0.0589464	0.0467776	0.0589464	P41159	R-HSA-381771	FALSE
1513	LEP_0	Synthesis, secretion, and inactivation of Glucagon-like Peptide-1 (GLP-1)_1	1	0	1	0.0292344	0.00860111	0.0190247	0.0535351	0.041183	0.00551577	0.0816069	0.0303715	0.0395307	0.129187	0.043779	0.0354275	0.043779	P41159	R-HSA-381771	FALSE
1514	LEP_0	Synthesis, secretion, and inactivation of Glucagon-like Peptide-1 (GLP-1)_1	2	0	1	0.0130944	0.000129333	0.00871808	0.0553129	0.102072	0.0579511	0.0433572	0.00242311	0.0268583	0.0170448	0.0326961	0.0304816	0.0326961	P41159	R-HSA-381771	FALSE
1515	LEP_0	Transcriptional regulation of white adipocyte differentiation_1	0	0	1	0.0384739	0.00683532	0.0763173	0.083699	0.163572	0.0072853	0.0228146	0.0371183	0.0466208	0.106727	0.0589464	0.0467776	0.0589464	P41159	R-HSA-381340	FALSE
1516	LEP_0	Transcriptional regulation of white adipocyte differentiation_1	1	0	1	0.0292344	0.00860111	0.0190247	0.0535351	0.041183	0.00551577	0.0816069	0.0303715	0.0395307	0.129187	0.043779	0.0354275	0.043779	P41159	R-HSA-381340	FALSE
1517	LEP_0	Transcriptional regulation of white adipocyte differentiation_1	2	0	1	0.0130944	0.000129333	0.00871808	0.0553129	0.102072	0.0579511	0.0433572	0.00242311	0.0268583	0.0170448	0.0326961	0.0304816	0.0326961	P41159	R-HSA-381340	FALSE
1518	LEP_0	Signaling by Leptin_1	0	0	1	0.0384739	0.00683532	0.0763173	0.083699	0.163572	0.0072853	0.0228146	0.0371183	0.0466208	0.106727	0.0589464	0.0467776	0.0589464	P41159	R-HSA-2586552	FALSE
1519	LEP_0	Signaling by Leptin_1	1	0	1	0.0292344	0.00860111	0.0190247	0.0535351	0.041183	0.00551577	0.0816069	0.0303715	0.0395307	0.129187	0.043779	0.0354275	0.043779	P41159	R-HSA-2586552	FALSE
1520	LEP_0	Signaling by Leptin_1	2	0	1	0.0130944	0.000129333	0.00871808	0.0553129	0.102072	0.0579511	0.0433572	0.00242311	0.0268583	0.0170448	0.0326961	0.0304816	0.0326961	P41159	R-HSA-2586552	FALSE
1521	LEP_0	Synthesis, secretion, and deacylation of Ghrelin_1	0	0	1	0.0384739	0.00683532	0.0763173	0.083699	0.163572	0.0072853	0.0228146	0.0371183	0.0466208	0.106727	0.0589464	0.0467776	0.0589464	P41159	R-HSA-422085	FALSE
1522	LEP_0	Synthesis, secretion, and deacylation of Ghrelin_1	1	0	1	0.0292344	0.00860111	0.0190247	0.0535351	0.041183	0.00551577	0.0816069	0.0303715	0.0395307	0.129187	0.043779	0.0354275	0.043779	P41159	R-HSA-422085	FALSE
1523	LEP_0	Synthesis, secretion, and deacylation of Ghrelin_1	2	0	1	0.0130944	0.000129333	0.00871808	0.0553129	0.102072	0.0579511	0.0433572	0.00242311	0.0268583	0.0170448	0.0326961	0.0304816	0.0326961	P41159	R-HSA-422085	FALSE
1524	CASP-3_0	Apoptotic factor-mediated response_1	0	0	1	0.191897	0.174366	0.125285	0.292022	0.149139	0.158001	0.0528666	0.288077	0.251393	0.126492	0.180954	0.0727645	0.180954	P42574	R-HSA-111471	FALSE
1525	CASP-3_0	Apoptotic factor-mediated response_1	1	0	1	0.172329	0.210686	0.091171	0.233471	0.278272	0.199797	0.0665969	0.196357	0.259098	0.244994	0.195277	0.0656309	0.195277	P42574	R-HSA-111471	FALSE
1526	CASP-3_0	Apoptotic factor-mediated response_1	2	0	1	0.0105505	0.0718987	0.020092	0.0910032	0.135977	0.026921	0.00927682	0.036959	0.0292988	0.00982097	0.0441798	0.0400861	0.0441798	P42574	R-HSA-111471	FALSE
1527	CASP-3_0	Apoptotic cleavage of cellular proteins_1	0	0	1	0.191897	0.174366	0.125285	0.292022	0.149139	0.158001	0.0528666	0.288077	0.251393	0.126492	0.180954	0.0727645	0.180954	P42574	R-HSA-111465	FALSE
1528	CASP-3_0	Apoptotic cleavage of cellular proteins_1	1	0	1	0.172329	0.210686	0.091171	0.233471	0.278272	0.199797	0.0665969	0.196357	0.259098	0.244994	0.195277	0.0656309	0.195277	P42574	R-HSA-111465	FALSE
1529	CASP-3_0	Apoptotic cleavage of cellular proteins_1	2	0	1	0.0105505	0.0718987	0.020092	0.0910032	0.135977	0.026921	0.00927682	0.036959	0.0292988	0.00982097	0.0441798	0.0400861	0.0441798	P42574	R-HSA-111465	FALSE
1530	CASP-3_0	Cell death signalling via NRAGE, NRIF and NADE_1	0	0	1	0.191897	0.174366	0.125285	0.292022	0.149139	0.158001	0.0528666	0.288077	0.251393	0.126492	0.180954	0.0727645	0.180954	P42574	R-HSA-204998	FALSE
1531	CASP-3_0	Cell death signalling via NRAGE, NRIF and NADE_1	1	0	1	0.172329	0.210686	0.091171	0.233471	0.278272	0.199797	0.0665969	0.196357	0.259098	0.244994	0.195277	0.0656309	0.195277	P42574	R-HSA-204998	FALSE
1532	CASP-3_0	Cell death signalling via NRAGE, NRIF and NADE_1	2	0	1	0.0105505	0.0718987	0.020092	0.0910032	0.135977	0.026921	0.00927682	0.036959	0.0292988	0.00982097	0.0441798	0.0400861	0.0441798	P42574	R-HSA-204998	FALSE
1533	CASP-3_0	Other interleukin signaling_1	0	0	1	0.191897	0.174366	0.125285	0.292022	0.149139	0.158001	0.0528666	0.288077	0.251393	0.126492	0.180954	0.0727645	0.180954	P42574	R-HSA-449836	FALSE
1534	CASP-3_0	Other interleukin signaling_1	1	0	1	0.172329	0.210686	0.091171	0.233471	0.278272	0.199797	0.0665969	0.196357	0.259098	0.244994	0.195277	0.0656309	0.195277	P42574	R-HSA-449836	FALSE
1535	CASP-3_0	Other interleukin signaling_1	2	0	1	0.0105505	0.0718987	0.020092	0.0910032	0.135977	0.026921	0.00927682	0.036959	0.0292988	0.00982097	0.0441798	0.0400861	0.0441798	P42574	R-HSA-449836	FALSE
1536	CASP-3_0	Caspase activation via Dependence Receptors in the absence of ligand_1	0	0	1	0.191897	0.174366	0.125285	0.292022	0.149139	0.158001	0.0528666	0.288077	0.251393	0.126492	0.180954	0.0727645	0.180954	P42574	R-HSA-418889	FALSE
1537	CASP-3_0	Caspase activation via Dependence Receptors in the absence of ligand_1	1	0	1	0.172329	0.210686	0.091171	0.233471	0.278272	0.199797	0.0665969	0.196357	0.259098	0.244994	0.195277	0.0656309	0.195277	P42574	R-HSA-418889	FALSE
1538	CASP-3_0	Caspase activation via Dependence Receptors in the absence of ligand_1	2	0	1	0.0105505	0.0718987	0.020092	0.0910032	0.135977	0.026921	0.00927682	0.036959	0.0292988	0.00982097	0.0441798	0.0400861	0.0441798	P42574	R-HSA-418889	FALSE
1539	CASP-3_0	Apoptosis induced DNA fragmentation_1	0	0	1	0.191897	0.174366	0.125285	0.292022	0.149139	0.158001	0.0528666	0.288077	0.251393	0.126492	0.180954	0.0727645	0.180954	P42574	R-HSA-140342	FALSE
1540	CASP-3_0	Apoptosis induced DNA fragmentation_1	1	0	1	0.172329	0.210686	0.091171	0.233471	0.278272	0.199797	0.0665969	0.196357	0.259098	0.244994	0.195277	0.0656309	0.195277	P42574	R-HSA-140342	FALSE
1541	CASP-3_0	Apoptosis induced DNA fragmentation_1	2	0	1	0.0105505	0.0718987	0.020092	0.0910032	0.135977	0.026921	0.00927682	0.036959	0.0292988	0.00982097	0.0441798	0.0400861	0.0441798	P42574	R-HSA-140342	FALSE
1542	CASP-3_0	Stimulation of the cell death response by PAK-2p34_1	0	0	1	0.191897	0.174366	0.125285	0.292022	0.149139	0.158001	0.0528666	0.288077	0.251393	0.126492	0.180954	0.0727645	0.180954	P42574	R-HSA-211736	FALSE
1543	CASP-3_0	Stimulation of the cell death response by PAK-2p34_1	1	0	1	0.172329	0.210686	0.091171	0.233471	0.278272	0.199797	0.0665969	0.196357	0.259098	0.244994	0.195277	0.0656309	0.195277	P42574	R-HSA-211736	FALSE
1544	CASP-3_0	Stimulation of the cell death response by PAK-2p34_1	2	0	1	0.0105505	0.0718987	0.020092	0.0910032	0.135977	0.026921	0.00927682	0.036959	0.0292988	0.00982097	0.0441798	0.0400861	0.0441798	P42574	R-HSA-211736	FALSE
1545	CASP-3_0	Signaling by Hippo_1	0	0	1	0.191897	0.174366	0.125285	0.292022	0.149139	0.158001	0.0528666	0.288077	0.251393	0.126492	0.180954	0.0727645	0.180954	P42574	R-HSA-2028269	FALSE
1546	CASP-3_0	Signaling by Hippo_1	1	0	1	0.172329	0.210686	0.091171	0.233471	0.278272	0.199797	0.0665969	0.196357	0.259098	0.244994	0.195277	0.0656309	0.195277	P42574	R-HSA-2028269	FALSE
1547	CASP-3_0	Signaling by Hippo_1	2	0	1	0.0105505	0.0718987	0.020092	0.0910032	0.135977	0.026921	0.00927682	0.036959	0.0292988	0.00982097	0.0441798	0.0400861	0.0441798	P42574	R-HSA-2028269	FALSE
1548	CASP-3_0	Pyroptosis_1	0	0	1	0.191897	0.174366	0.125285	0.292022	0.149139	0.158001	0.0528666	0.288077	0.251393	0.126492	0.180954	0.0727645	0.180954	P42574	R-HSA-5620971	FALSE
1549	CASP-3_0	Pyroptosis_1	1	0	1	0.172329	0.210686	0.091171	0.233471	0.278272	0.199797	0.0665969	0.196357	0.259098	0.244994	0.195277	0.0656309	0.195277	P42574	R-HSA-5620971	FALSE
1550	CASP-3_0	Pyroptosis_1	2	0	1	0.0105505	0.0718987	0.020092	0.0910032	0.135977	0.026921	0.00927682	0.036959	0.0292988	0.00982097	0.0441798	0.0400861	0.0441798	P42574	R-HSA-5620971	FALSE
1551	LIF-R_0	Transcriptional regulation by RUNX1_1	0	0	1	0.0157506	0.0084931	0.030501	0.0460716	0.0199822	0.0352796	0.0141913	0.026948	0.086922	0.00994274	0.0294082	0.0222497	0.0294082	P42702	R-HSA-8878171	FALSE
1552	LIF-R_0	Transcriptional regulation by RUNX1_1	1	0	1	0.118792	0.0715811	0.0355337	0.0480126	0.0419884	0.0122689	0.00389464	0.0149234	0.04364	0.00957649	0.0400211	0.0330665	0.0400211	P42702	R-HSA-8878171	FALSE
1553	LIF-R_0	Transcriptional regulation by RUNX1_1	2	0	1	0.0745399	0.0412009	0.0426865	0.103506	0.129924	0.0147871	0.0169464	0.0253321	0.0280418	0.0547921	0.0531757	0.0365092	0.0531757	P42702	R-HSA-8878171	FALSE
1554	LIF-R_0	Interleukin-6 family signaling_1	0	0	1	0.0157506	0.0084931	0.030501	0.0460716	0.0199822	0.0352796	0.0141913	0.026948	0.086922	0.00994274	0.0294082	0.0222497	0.0294082	P42702	R-HSA-6783589	FALSE
1555	LIF-R_0	Interleukin-6 family signaling_1	1	0	1	0.118792	0.0715811	0.0355337	0.0480126	0.0419884	0.0122689	0.00389464	0.0149234	0.04364	0.00957649	0.0400211	0.0330665	0.0400211	P42702	R-HSA-6783589	FALSE
1556	LIF-R_0	Interleukin-6 family signaling_1	2	0	1	0.0745399	0.0412009	0.0426865	0.103506	0.129924	0.0147871	0.0169464	0.0253321	0.0280418	0.0547921	0.0531757	0.0365092	0.0531757	P42702	R-HSA-6783589	FALSE
1557	CXCL5_0	Class A/1 (Rhodopsin-like receptors)_1	0	0	1	0.0028257	0.00525083	0.0157556	0.0493525	0.0562007	0.0304635	0.0344791	0.0656265	0.0561727	0.0212816	0.0337409	0.0212732	0.0337409	P42830	R-HSA-373076	FALSE
1558	CXCL5_0	Class A/1 (Rhodopsin-like receptors)_1	1	0	1	0.0104631	0.00610959	0.00698032	0.0768771	0.0407298	0.0256969	0.124523	0.0576676	0.0744733	0.0283659	0.0451887	0.0363142	0.0451887	P42830	R-HSA-373076	FALSE
1559	CXCL5_0	Class A/1 (Rhodopsin-like receptors)_1	2	0	1	0.00842665	0.0002257	0.00349406	0.0401846	0.0244052	0.0065053	0.0668706	0.00281851	0.0382233	0.00743806	0.0198592	0.0209478	0.0198592	P42830	R-HSA-373076	FALSE
1560	CXCL5_0	G alpha (i) signalling events_1	0	0	1	0.0028257	0.00525083	0.0157556	0.0493525	0.0562007	0.0304635	0.0344791	0.0656265	0.0561727	0.0212816	0.0337409	0.0212732	0.0337409	P42830	R-HSA-418594	FALSE
1561	CXCL5_0	G alpha (i) signalling events_1	1	0	1	0.0104631	0.00610959	0.00698032	0.0768771	0.0407298	0.0256969	0.124523	0.0576676	0.0744733	0.0283659	0.0451887	0.0363142	0.0451887	P42830	R-HSA-418594	FALSE
1562	CXCL5_0	G alpha (i) signalling events_1	2	0	1	0.00842665	0.0002257	0.00349406	0.0401846	0.0244052	0.0065053	0.0668706	0.00281851	0.0382233	0.00743806	0.0198592	0.0209478	0.0198592	P42830	R-HSA-418594	FALSE
1563	XCL1_0	Class A/1 (Rhodopsin-like receptors)_1	0	0	1	0.00288808	0.0383347	0.0489725	0.05644	0.101701	0.0474391	0.0194336	0.0717263	0.0458817	0.0436489	0.0476466	0.0254676	0.0476466	P47992	R-HSA-373076	FALSE
1564	XCL1_0	Class A/1 (Rhodopsin-like receptors)_1	1	0	1	0.0106941	0.0446042	0.0216966	0.0879175	0.0737051	0.0400163	0.0701856	0.0630276	0.0608296	0.058179	0.0530856	0.022673	0.0530856	P47992	R-HSA-373076	FALSE
1565	XCL1_0	Class A/1 (Rhodopsin-like receptors)_1	2	0	1	0.00861267	0.00164777	0.0108604	0.0459555	0.0441639	0.0101303	0.0376905	0.00308048	0.0312207	0.0152556	0.0208618	0.0162641	0.0208618	P47992	R-HSA-373076	FALSE
1566	XCL1_0	G alpha (q) signalling events_1	0	0	1	0.00288808	0.0383347	0.0489725	0.05644	0.101701	0.0474391	0.0194336	0.0717263	0.0458817	0.0436489	0.0476466	0.0254676	0.0476466	P47992	R-HSA-416476	FALSE
1567	XCL1_0	G alpha (q) signalling events_1	1	0	1	0.0106941	0.0446042	0.0216966	0.0879175	0.0737051	0.0400163	0.0701856	0.0630276	0.0608296	0.058179	0.0530856	0.022673	0.0530856	P47992	R-HSA-416476	FALSE
1568	XCL1_0	G alpha (q) signalling events_1	2	0	1	0.00861267	0.00164777	0.0108604	0.0459555	0.0441639	0.0101303	0.0376905	0.00308048	0.0312207	0.0152556	0.0208618	0.0162641	0.0208618	P47992	R-HSA-416476	FALSE
1569	PGF_0	VEGF ligand-receptor interactions_1	0	0	1	8.27359e-05	0.00031915	2.12682e-05	0.00143001	2.14148e-06	4.05574e-05	1.90974e-06	1.59472e-05	0.000468759	0.00457183	0.000695432	0.00135798	0.000695432	P49763	R-HSA-194313	FALSE
1570	PGF_0	VEGF ligand-receptor interactions_1	1	0	1	0.000306357	0.000371346	9.42257e-06	0.00222756	1.55197e-06	3.42115e-05	6.89713e-06	1.40132e-05	0.000621477	0.00609373	0.000968656	0.00182571	0.000968656	P49763	R-HSA-194313	FALSE
1571	PGF_0	VEGF ligand-receptor interactions_1	2	0	1	0.000246731	1.37182e-05	4.71655e-06	0.00116437	9.29938e-07	8.6608e-06	3.70385e-06	6.84897e-07	0.000318972	0.00159789	0.000336038	0.000542468	0.000336038	P49763	R-HSA-194313	FALSE
1572	Flt3L_0	Negative regulation of the PI3K/AKT network_1	0	0	1	0.00867484	0.0612449	0.0295791	0.0247623	0.103262	0.0204305	0.0377218	0.0155073	0.0175487	0.0119852	0.0330717	0.027518	0.0330717	P49771	R-HSA-199418	FALSE
1573	Flt3L_0	Negative regulation of the PI3K/AKT network_1	1	0	1	0.011978	0.0598282	0.0238611	0.0222505	0.0344268	0.00959039	0.00788478	0.015602	0.0299892	0.0173252	0.0232736	0.0146731	0.0232736	P49771	R-HSA-199418	FALSE
1574	Flt3L_0	Negative regulation of the PI3K/AKT network_1	2	0	1	0.00486245	0.0238896	0.0135263	0.0398184	0.091121	0.0317267	0.0122407	0.024503	0.0205019	0.0465219	0.0308712	0.023403	0.0308712	P49771	R-HSA-199418	FALSE
1575	Flt3L_0	Constitutive Signaling by Aberrant PI3K in Cancer_1	0	0	1	0.00867484	0.0612449	0.0295791	0.0247623	0.103262	0.0204305	0.0377218	0.0155073	0.0175487	0.0119852	0.0330717	0.027518	0.0330717	P49771	R-HSA-2219530	FALSE
1576	Flt3L_0	Constitutive Signaling by Aberrant PI3K in Cancer_1	1	0	1	0.011978	0.0598282	0.0238611	0.0222505	0.0344268	0.00959039	0.00788478	0.015602	0.0299892	0.0173252	0.0232736	0.0146731	0.0232736	P49771	R-HSA-2219530	FALSE
1577	Flt3L_0	Constitutive Signaling by Aberrant PI3K in Cancer_1	2	0	1	0.00486245	0.0238896	0.0135263	0.0398184	0.091121	0.0317267	0.0122407	0.024503	0.0205019	0.0465219	0.0308712	0.023403	0.0308712	P49771	R-HSA-2219530	FALSE
1578	Flt3L_0	IGF1R signaling cascade_1	0	0	1	0.00867484	0.0612449	0.0295791	0.0247623	0.103262	0.0204305	0.0377218	0.0155073	0.0175487	0.0119852	0.0330717	0.027518	0.0330717	P49771	R-HSA-2428924	FALSE
1579	Flt3L_0	IGF1R signaling cascade_1	1	0	1	0.011978	0.0598282	0.0238611	0.0222505	0.0344268	0.00959039	0.00788478	0.015602	0.0299892	0.0173252	0.0232736	0.0146731	0.0232736	P49771	R-HSA-2428924	FALSE
1580	Flt3L_0	IGF1R signaling cascade_1	2	0	1	0.00486245	0.0238896	0.0135263	0.0398184	0.091121	0.0317267	0.0122407	0.024503	0.0205019	0.0465219	0.0308712	0.023403	0.0308712	P49771	R-HSA-2428924	FALSE
1581	Flt3L_0	RAF/MAP kinase cascade_1	0	0	1	0.00867484	0.0612449	0.0295791	0.0247623	0.103262	0.0204305	0.0377218	0.0155073	0.0175487	0.0119852	0.0330717	0.027518	0.0330717	P49771	R-HSA-5673001	FALSE
1582	Flt3L_0	RAF/MAP kinase cascade_1	1	0	1	0.011978	0.0598282	0.0238611	0.0222505	0.0344268	0.00959039	0.00788478	0.015602	0.0299892	0.0173252	0.0232736	0.0146731	0.0232736	P49771	R-HSA-5673001	FALSE
1583	Flt3L_0	RAF/MAP kinase cascade_1	2	0	1	0.00486245	0.0238896	0.0135263	0.0398184	0.091121	0.0317267	0.0122407	0.024503	0.0205019	0.0465219	0.0308712	0.023403	0.0308712	P49771	R-HSA-5673001	FALSE
1584	Flt3L_0	Insulin receptor signalling cascade_1	0	0	1	0.00867484	0.0612449	0.0295791	0.0247623	0.103262	0.0204305	0.0377218	0.0155073	0.0175487	0.0119852	0.0330717	0.027518	0.0330717	P49771	R-HSA-74751	FALSE
1585	Flt3L_0	Insulin receptor signalling cascade_1	1	0	1	0.011978	0.0598282	0.0238611	0.0222505	0.0344268	0.00959039	0.00788478	0.015602	0.0299892	0.0173252	0.0232736	0.0146731	0.0232736	P49771	R-HSA-74751	FALSE
1586	Flt3L_0	Insulin receptor signalling cascade_1	2	0	1	0.00486245	0.0238896	0.0135263	0.0398184	0.091121	0.0317267	0.0122407	0.024503	0.0205019	0.0465219	0.0308712	0.023403	0.0308712	P49771	R-HSA-74751	FALSE
1587	Flt3L_0	STAT5 Activation_1	0	0	1	0.00867484	0.0612449	0.0295791	0.0247623	0.103262	0.0204305	0.0377218	0.0155073	0.0175487	0.0119852	0.0330717	0.027518	0.0330717	P49771	R-HSA-9645135	FALSE
1588	Flt3L_0	STAT5 Activation_1	1	0	1	0.011978	0.0598282	0.0238611	0.0222505	0.0344268	0.00959039	0.00788478	0.015602	0.0299892	0.0173252	0.0232736	0.0146731	0.0232736	P49771	R-HSA-9645135	FALSE
1589	Flt3L_0	STAT5 Activation_1	2	0	1	0.00486245	0.0238896	0.0135263	0.0398184	0.091121	0.0317267	0.0122407	0.024503	0.0205019	0.0465219	0.0308712	0.023403	0.0308712	P49771	R-HSA-9645135	FALSE
1590	Flt3L_0	Negative regulation of FLT3_1	0	0	1	0.00867484	0.0612449	0.0295791	0.0247623	0.103262	0.0204305	0.0377218	0.0155073	0.0175487	0.0119852	0.0330717	0.027518	0.0330717	P49771	R-HSA-9706369	FALSE
1591	Flt3L_0	Negative regulation of FLT3_1	1	0	1	0.011978	0.0598282	0.0238611	0.0222505	0.0344268	0.00959039	0.00788478	0.015602	0.0299892	0.0173252	0.0232736	0.0146731	0.0232736	P49771	R-HSA-9706369	FALSE
1592	Flt3L_0	Negative regulation of FLT3_1	2	0	1	0.00486245	0.0238896	0.0135263	0.0398184	0.091121	0.0317267	0.0122407	0.024503	0.0205019	0.0465219	0.0308712	0.023403	0.0308712	P49771	R-HSA-9706369	FALSE
1593	Flt3L_0	FLT3 signaling through SRC family kinases_1	0	0	1	0.00867484	0.0612449	0.0295791	0.0247623	0.103262	0.0204305	0.0377218	0.0155073	0.0175487	0.0119852	0.0330717	0.027518	0.0330717	P49771	R-HSA-9706374	FALSE
1594	Flt3L_0	FLT3 signaling through SRC family kinases_1	1	0	1	0.011978	0.0598282	0.0238611	0.0222505	0.0344268	0.00959039	0.00788478	0.015602	0.0299892	0.0173252	0.0232736	0.0146731	0.0232736	P49771	R-HSA-9706374	FALSE
1595	Flt3L_0	FLT3 signaling through SRC family kinases_1	2	0	1	0.00486245	0.0238896	0.0135263	0.0398184	0.091121	0.0317267	0.0122407	0.024503	0.0205019	0.0465219	0.0308712	0.023403	0.0308712	P49771	R-HSA-9706374	FALSE
1596	Flt3L_0	FLT3 signaling by CBL mutants_1	0	0	1	0.00867484	0.0612449	0.0295791	0.0247623	0.103262	0.0204305	0.0377218	0.0155073	0.0175487	0.0119852	0.0330717	0.027518	0.0330717	P49771	R-HSA-9706377	FALSE
1597	Flt3L_0	FLT3 signaling by CBL mutants_1	1	0	1	0.011978	0.0598282	0.0238611	0.0222505	0.0344268	0.00959039	0.00788478	0.015602	0.0299892	0.0173252	0.0232736	0.0146731	0.0232736	P49771	R-HSA-9706377	FALSE
1598	Flt3L_0	FLT3 signaling by CBL mutants_1	2	0	1	0.00486245	0.0238896	0.0135263	0.0398184	0.091121	0.0317267	0.0122407	0.024503	0.0205019	0.0465219	0.0308712	0.023403	0.0308712	P49771	R-HSA-9706377	FALSE
1599	ST1A1_0	Cytosolic sulfonation of small molecules_1	0	0	1	0.0792723	0.261745	0.0119143	0.0202262	0.0697994	0.109279	0.0698226	0.0717093	0.0548793	0.167169	0.0915817	0.0701869	0.0915817	P50225	R-HSA-156584	FALSE
1600	ST1A1_0	Cytosolic sulfonation of small molecules_1	1	0	1	0.0169615	0.0819362	0.162553	0.104797	0.00362566	0.0489354	0.0945763	0.088394	0.00537948	0.085573	0.0692732	0.0478926	0.0692732	P50225	R-HSA-156584	FALSE
1601	ST1A1_0	Cytosolic sulfonation of small molecules_1	2	0	1	0.00563471	0.00291328	0.0947826	0.0828986	0.0594367	0.000997137	0.0275682	0.113457	0.0525873	0.0110181	0.0451293	0.0394747	0.0451293	P50225	R-HSA-156584	FALSE
1602	ST1A1_0	Paracetamol ADME_1	0	0	1	0.0792723	0.261745	0.0119143	0.0202262	0.0697994	0.109279	0.0698226	0.0717093	0.0548793	0.167169	0.0915817	0.0701869	0.0915817	P50225	R-HSA-9753281	FALSE
1603	ST1A1_0	Paracetamol ADME_1	1	0	1	0.0169615	0.0819362	0.162553	0.104797	0.00362566	0.0489354	0.0945763	0.088394	0.00537948	0.085573	0.0692732	0.0478926	0.0692732	P50225	R-HSA-9753281	FALSE
1604	ST1A1_0	Paracetamol ADME_1	2	0	1	0.00563471	0.00291328	0.0947826	0.0828986	0.0594367	0.000997137	0.0275682	0.113457	0.0525873	0.0110181	0.0451293	0.0394747	0.0451293	P50225	R-HSA-9753281	FALSE
1605	TRAIL_0	Caspase activation via Death Receptors in the presence of ligand_1	0	0	1	0.269903	0.152076	0.204956	0.137979	0.179104	0.249602	0.207627	0.281566	0.00378685	0.109345	0.179594	0.0795088	0.179594	P50591	R-HSA-140534	FALSE
1606	TRAIL_0	Caspase activation via Death Receptors in the presence of ligand_1	1	0	1	0.215997	0.195597	0.155403	0.12512	0.264452	0.282595	0.327251	0.203698	0.00353255	0.188714	0.196236	0.085813	0.196236	P50591	R-HSA-140534	FALSE
1607	TRAIL_0	Caspase activation via Death Receptors in the presence of ligand_1	2	0	1	0.0141005	0.146896	0.0315217	0.0529436	0.13503	0.0136741	0.0565381	0.0259758	0.00559649	0.0165682	0.0498845	0.0482561	0.0498845	P50591	R-HSA-140534	FALSE
1608	TRAIL_0	Regulation of necroptotic cell death_1	0	0	1	0.269903	0.152076	0.204956	0.137979	0.179104	0.249602	0.207627	0.281566	0.00378685	0.109345	0.179594	0.0795088	0.179594	P50591	R-HSA-5675482	FALSE
1609	TRAIL_0	Regulation of necroptotic cell death_1	1	0	1	0.215997	0.195597	0.155403	0.12512	0.264452	0.282595	0.327251	0.203698	0.00353255	0.188714	0.196236	0.085813	0.196236	P50591	R-HSA-5675482	FALSE
1610	TRAIL_0	Regulation of necroptotic cell death_1	2	0	1	0.0141005	0.146896	0.0315217	0.0529436	0.13503	0.0136741	0.0565381	0.0259758	0.00559649	0.0165682	0.0498845	0.0482561	0.0498845	P50591	R-HSA-5675482	FALSE
1611	TRAIL_0	TRAIL signaling_1	0	0	1	0.269903	0.152076	0.204956	0.137979	0.179104	0.249602	0.207627	0.281566	0.00378685	0.109345	0.179594	0.0795088	0.179594	P50591	R-HSA-75158	FALSE
1612	TRAIL_0	TRAIL signaling_1	1	0	1	0.215997	0.195597	0.155403	0.12512	0.264452	0.282595	0.327251	0.203698	0.00353255	0.188714	0.196236	0.085813	0.196236	P50591	R-HSA-75158	FALSE
1613	TRAIL_0	TRAIL signaling_1	2	0	1	0.0141005	0.146896	0.0315217	0.0529436	0.13503	0.0136741	0.0565381	0.0259758	0.00559649	0.0165682	0.0498845	0.0482561	0.0498845	P50591	R-HSA-75158	FALSE
1614	GT_0	Bile acid and bile salt metabolism_1	0	0	1	0.00874253	0.0143752	0.0150821	0.0152056	0.0204792	0.0447219	0.00830291	0.000466008	0.0405723	0.0524761	0.0220424	0.016648	0.0220424	P51161	R-HSA-194068	FALSE
1615	GT_0	Bile acid and bile salt metabolism_1	1	0	1	0.00293055	0.0138389	0.00786014	0.0160308	0.0628872	0.0282817	0.0247815	0.000780331	0.0479149	0.0627728	0.0268079	0.0222214	0.0268079	P51161	R-HSA-194068	FALSE
1616	GT_0	Bile acid and bile salt metabolism_1	2	0	1	0.000220552	0.000536607	0.00155135	0.00492201	0.00133996	0.00771499	0.010549	6.18937e-06	0.00526683	0.0227754	0.00548828	0.00666941	0.00548828	P51161	R-HSA-194068	FALSE
1617	GT_0	Triglyceride catabolism_1	0	0	1	0.00874253	0.0143752	0.0150821	0.0152056	0.0204792	0.0447219	0.00830291	0.000466008	0.0405723	0.0524761	0.0220424	0.016648	0.0220424	P51161	R-HSA-163560	FALSE
1618	GT_0	Triglyceride catabolism_1	1	0	1	0.00293055	0.0138389	0.00786014	0.0160308	0.0628872	0.0282817	0.0247815	0.000780331	0.0479149	0.0627728	0.0268079	0.0222214	0.0268079	P51161	R-HSA-163560	FALSE
1619	GT_0	Triglyceride catabolism_1	2	0	1	0.000220552	0.000536607	0.00155135	0.00492201	0.00133996	0.00771499	0.010549	6.18937e-06	0.00526683	0.0227754	0.00548828	0.00666941	0.00548828	P51161	R-HSA-163560	FALSE
1620	GT_0	NR1H2 & NR1H3 regulate gene expression to control bile acid homeostasis_1	0	0	1	0.00874253	0.0143752	0.0150821	0.0152056	0.0204792	0.0447219	0.00830291	0.000466008	0.0405723	0.0524761	0.0220424	0.016648	0.0220424	P51161	R-HSA-9623433	FALSE
1621	GT_0	NR1H2 & NR1H3 regulate gene expression to control bile acid homeostasis_1	1	0	1	0.00293055	0.0138389	0.00786014	0.0160308	0.0628872	0.0282817	0.0247815	0.000780331	0.0479149	0.0627728	0.0268079	0.0222214	0.0268079	P51161	R-HSA-9623433	FALSE
1622	GT_0	NR1H2 & NR1H3 regulate gene expression to control bile acid homeostasis_1	2	0	1	0.000220552	0.000536607	0.00155135	0.00492201	0.00133996	0.00771499	0.010549	6.18937e-06	0.00526683	0.0227754	0.00548828	0.00666941	0.00548828	P51161	R-HSA-9623433	FALSE
1623	CCL11_0	Class A/1 (Rhodopsin-like receptors)_1	0	0	1	0.00240851	0.0102351	0.0229395	0.00923866	0.00956862	0.00485252	0.00707453	0.00284896	0.0131261	0.0127755	0.00950681	0.00571943	0.00950681	P51671	R-HSA-373076	FALSE
1624	CCL11_0	Class A/1 (Rhodopsin-like receptors)_1	1	0	1	0.00178831	0.0168249	0.0165592	0.0295616	0.0165215	0.00382563	0.0284698	0.00250542	0.0174733	0.0177307	0.015126	0.00933005	0.015126	P51671	R-HSA-373076	FALSE
1625	CCL11_0	Class A/1 (Rhodopsin-like receptors)_1	2	0	1	0.00418875	0.00524128	0.00418796	0.00821134	0.0272131	0.0084885	0.0146975	0.000126841	0.00892469	0.00826657	0.00895465	0.00710457	0.00895465	P51671	R-HSA-373076	FALSE
1626	CCL11_0	Interleukin-4 and Interleukin-13 signaling_1	0	0	1	0.00240851	0.0102351	0.0229395	0.00923866	0.00956862	0.00485252	0.00707453	0.00284896	0.0131261	0.0127755	0.00950681	0.00571943	0.00950681	P51671	R-HSA-6785807	FALSE
1627	CCL11_0	Interleukin-4 and Interleukin-13 signaling_1	1	0	1	0.00178831	0.0168249	0.0165592	0.0295616	0.0165215	0.00382563	0.0284698	0.00250542	0.0174733	0.0177307	0.015126	0.00933005	0.015126	P51671	R-HSA-6785807	FALSE
1628	CCL11_0	Interleukin-4 and Interleukin-13 signaling_1	2	0	1	0.00418875	0.00524128	0.00418796	0.00821134	0.0272131	0.0084885	0.0146975	0.000126841	0.00892469	0.00826657	0.00895465	0.00710457	0.00895465	P51671	R-HSA-6785807	FALSE
1629	PRELP_0	Keratan sulfate/keratin metabolism_1	0	0	1	0.104304	0.078597	0.0082097	0.0340079	0.0255217	0.0889525	0.0571995	0.0323499	0.0478048	0.00629799	0.0483245	0.0318361	0.0483245	P51888	R-HSA-1638074	FALSE
1630	PRELP_0	Keratan sulfate/keratin metabolism_1	1	0	1	0.0346395	0.0642296	0.0121567	0.0338465	0.0189728	0.0160208	0.0428466	0.124626	0.05011	0.0640746	0.0461523	0.0314944	0.0461523	P51888	R-HSA-1638074	FALSE
1631	PRELP_0	Keratan sulfate/keratin metabolism_1	2	0	1	0.0203399	0.00403462	0.0130079	0.0413538	0.0119985	0.0573509	0.0149421	0.0187653	0.00592241	0.0320566	0.0219772	0.0159704	0.0219772	P51888	R-HSA-1638074	FALSE
1632	PRELP_0	Diseases associated with glycosaminoglycan metabolism_1	0	0	1	0.104304	0.078597	0.0082097	0.0340079	0.0255217	0.0889525	0.0571995	0.0323499	0.0478048	0.00629799	0.0483245	0.0318361	0.0483245	P51888	R-HSA-3560782	FALSE
1633	PRELP_0	Diseases associated with glycosaminoglycan metabolism_1	1	0	1	0.0346395	0.0642296	0.0121567	0.0338465	0.0189728	0.0160208	0.0428466	0.124626	0.05011	0.0640746	0.0461523	0.0314944	0.0461523	P51888	R-HSA-3560782	FALSE
1634	PRELP_0	Diseases associated with glycosaminoglycan metabolism_1	2	0	1	0.0203399	0.00403462	0.0130079	0.0413538	0.0119985	0.0573509	0.0149421	0.0187653	0.00592241	0.0320566	0.0219772	0.0159704	0.0219772	P51888	R-HSA-3560782	FALSE
1635	EPHB4_0	EPH-Ephrin signaling_1	0	0	1	0.000272395	2.08856e-05	0.00942468	0.00741207	0.0171718	0.00437866	0.00169608	0.00577665	0.00159536	0.00228661	0.00500352	0.00501546	0.00500352	P54760	R-HSA-2682334	FALSE
1636	EPHB4_0	EPH-Ephrin signaling_1	1	0	1	0.00581998	1.48469e-05	0.00159165	0.00196922	0.00177178	0.0026845	0.00285492	0.0010261	0.000122435	0.0024517	0.00203071	0.0015691	0.00203071	P54760	R-HSA-2682334	FALSE
1637	EPHB4_0	EPH-Ephrin signaling_1	2	0	1	0.000859014	4.35793e-05	0.000429462	0.00447431	0.0117586	0.0136349	0.000324608	0.012495	0.00070113	0.00131552	0.00460361	0.00540036	0.00460361	P54760	R-HSA-2682334	FALSE
1638	IL2_0	Transcriptional regulation by RUNX1_1	0	0	1	0.0143797	0.0199825	0.0192071	0.00322228	0.0136366	0.00379927	0.00143852	0.0238594	0.00542304	0.0203889	0.0125337	0.00794529	0.0125337	P60568	R-HSA-8878171	FALSE
1639	IL2_0	Transcriptional regulation by RUNX1_1	1	0	1	0.0539891	0.0491068	0.0338252	0.0122129	0.0130765	0.00145262	0.00466016	0.0207575	0.00392013	0.00437847	0.0197379	0.0183956	0.0197379	P60568	R-HSA-8878171	FALSE
1640	IL2_0	Transcriptional regulation by RUNX1_1	2	0	1	0.00769408	0.0105889	0.0614845	0.00276495	0.0281054	0.00117655	0.00211677	0.00072513	0.0118962	0.0108563	0.0137409	0.017683	0.0137409	P60568	R-HSA-8878171	FALSE
1641	IL2_0	Interleukin-2 family signaling_1	0	0	1	0.0143797	0.0199825	0.0192071	0.00322228	0.0136366	0.00379927	0.00143852	0.0238594	0.00542304	0.0203889	0.0125337	0.00794529	0.0125337	P60568	R-HSA-451927	FALSE
1642	IL2_0	Interleukin-2 family signaling_1	1	0	1	0.0539891	0.0491068	0.0338252	0.0122129	0.0130765	0.00145262	0.00466016	0.0207575	0.00392013	0.00437847	0.0197379	0.0183956	0.0197379	P60568	R-HSA-451927	FALSE
1643	IL2_0	Interleukin-2 family signaling_1	2	0	1	0.00769408	0.0105889	0.0614845	0.00276495	0.0281054	0.00117655	0.00211677	0.00072513	0.0118962	0.0108563	0.0137409	0.017683	0.0137409	P60568	R-HSA-451927	FALSE
1644	IL2_0	Interleukin-3, Interleukin-5 and GM-CSF signaling_1	0	0	1	0.0143797	0.0199825	0.0192071	0.00322228	0.0136366	0.00379927	0.00143852	0.0238594	0.00542304	0.0203889	0.0125337	0.00794529	0.0125337	P60568	R-HSA-512988	FALSE
1645	IL2_0	Interleukin-3, Interleukin-5 and GM-CSF signaling_1	1	0	1	0.0539891	0.0491068	0.0338252	0.0122129	0.0130765	0.00145262	0.00466016	0.0207575	0.00392013	0.00437847	0.0197379	0.0183956	0.0197379	P60568	R-HSA-512988	FALSE
1646	IL2_0	Interleukin-3, Interleukin-5 and GM-CSF signaling_1	2	0	1	0.00769408	0.0105889	0.0614845	0.00276495	0.0281054	0.00117655	0.00211677	0.00072513	0.0118962	0.0108563	0.0137409	0.017683	0.0137409	P60568	R-HSA-512988	FALSE
1647	IL2_0	RAF/MAP kinase cascade_1	0	0	1	0.0143797	0.0199825	0.0192071	0.00322228	0.0136366	0.00379927	0.00143852	0.0238594	0.00542304	0.0203889	0.0125337	0.00794529	0.0125337	P60568	R-HSA-5673001	FALSE
1648	IL2_0	RAF/MAP kinase cascade_1	1	0	1	0.0539891	0.0491068	0.0338252	0.0122129	0.0130765	0.00145262	0.00466016	0.0207575	0.00392013	0.00437847	0.0197379	0.0183956	0.0197379	P60568	R-HSA-5673001	FALSE
1649	IL2_0	RAF/MAP kinase cascade_1	2	0	1	0.00769408	0.0105889	0.0614845	0.00276495	0.0281054	0.00117655	0.00211677	0.00072513	0.0118962	0.0108563	0.0137409	0.017683	0.0137409	P60568	R-HSA-5673001	FALSE
1650	SHPS-1_0	Signal regulatory protein family interactions_1	0	0	1	0.053198	0.0156119	0.0191438	0.0467874	0.0623363	0.0252003	0.0123047	0.000487316	0.00292126	0.0149086	0.02529	0.0203391	0.02529	P78324	R-HSA-391160	FALSE
1651	SHPS-1_0	Signal regulatory protein family interactions_1	1	0	1	0.0457624	0.00429811	0.0760963	0.0074916	0.000979331	0.0568914	0.00174349	0.0192956	0.00145151	0.0144601	0.022847	0.0256198	0.022847	P78324	R-HSA-391160	FALSE
1652	SHPS-1_0	Signal regulatory protein family interactions_1	2	0	1	0.0697237	0.0599464	0.0743148	0.0416061	0.139247	0.0418431	0.00984468	0.0165919	0.00153072	0.01399	0.0468638	0.0393158	0.0468638	P78324	R-HSA-391160	FALSE
1653	SHPS-1_0	Neutrophil degranulation_1	0	0	1	0.053198	0.0156119	0.0191438	0.0467874	0.0623363	0.0252003	0.0123047	0.000487316	0.00292126	0.0149086	0.02529	0.0203391	0.02529	P78324	R-HSA-6798695	FALSE
1654	SHPS-1_0	Neutrophil degranulation_1	1	0	1	0.0457624	0.00429811	0.0760963	0.0074916	0.000979331	0.0568914	0.00174349	0.0192956	0.00145151	0.0144601	0.022847	0.0256198	0.022847	P78324	R-HSA-6798695	FALSE
1655	SHPS-1_0	Neutrophil degranulation_1	2	0	1	0.0697237	0.0599464	0.0743148	0.0416061	0.139247	0.0418431	0.00984468	0.0165919	0.00153072	0.01399	0.0468638	0.0393158	0.0468638	P78324	R-HSA-6798695	FALSE
1656	LOX-1_0	Neutrophil degranulation_1	0	0	1	0.021255	0.0268842	0.00173102	0.0344469	0.0618372	0.00419512	0.000837568	0.000122888	7.60623e-05	0.000310579	0.0151697	0.0197616	0.0151697	P78380	R-HSA-6798695	FALSE
1657	LOX-1_0	Neutrophil degranulation_1	1	0	1	0.0109727	0.00757132	0.0244745	0.00318645	0.00194004	0.00251865	0.000151122	4.41865e-05	4.85483e-06	8.56408e-05	0.00509495	0.00733101	0.00509495	P78380	R-HSA-6798695	FALSE
1658	LOX-1_0	Neutrophil degranulation_1	2	0	1	0.031858	0.0453067	0.0320717	0.0540498	0.132165	0.00251519	0.000662968	0.000140017	6.23132e-05	0.00259136	0.0301423	0.0392596	0.0301423	P78380	R-HSA-6798695	FALSE
1659	CX3CL1_0	Class A/1 (Rhodopsin-like receptors)_1	0	0	1	0.00166767	0.0292163	0.0199919	0.00603528	0.0373959	0.0504863	0.0425038	0.0925537	0.103233	0.115875	0.0498959	0.0384716	0.0498959	P78423	R-HSA-373076	FALSE
1660	CX3CL1_0	Class A/1 (Rhodopsin-like receptors)_1	1	0	1	0.0061751	0.0339945	0.00885716	0.00940125	0.0271016	0.0425868	0.153505	0.0813292	0.136866	0.154448	0.0654264	0.0581955	0.0654264	P78423	R-HSA-373076	FALSE
1661	CX3CL1_0	Class A/1 (Rhodopsin-like receptors)_1	2	0	1	0.00497324	0.00125582	0.00443353	0.00491415	0.0162392	0.0107811	0.082434	0.00397497	0.0702462	0.0404991	0.0239751	0.0284392	0.0239751	P78423	R-HSA-373076	FALSE
1662	CX3CL1_0	G alpha (i) signalling events_1	0	0	1	0.00166767	0.0292163	0.0199919	0.00603528	0.0373959	0.0504863	0.0425038	0.0925537	0.103233	0.115875	0.0498959	0.0384716	0.0498959	P78423	R-HSA-418594	FALSE
1663	CX3CL1_0	G alpha (i) signalling events_1	1	0	1	0.0061751	0.0339945	0.00885716	0.00940125	0.0271016	0.0425868	0.153505	0.0813292	0.136866	0.154448	0.0654264	0.0581955	0.0654264	P78423	R-HSA-418594	FALSE
1664	CX3CL1_0	G alpha (i) signalling events_1	2	0	1	0.00497324	0.00125582	0.00443353	0.00491415	0.0162392	0.0107811	0.082434	0.00397497	0.0702462	0.0404991	0.0239751	0.0284392	0.0239751	P78423	R-HSA-418594	FALSE
1665	CCL20_0	Class A/1 (Rhodopsin-like receptors)_1	0	0	1	0.00167503	0.0491917	0.131374	0.151441	0.200967	0.108422	0.0651747	0.104754	0.132239	0.101069	0.104631	0.0531097	0.104631	P78556	R-HSA-373076	FALSE
1666	CCL20_0	Class A/1 (Rhodopsin-like receptors)_1	1	0	1	0.00447127	0.0572621	0.0579335	0.233705	0.145645	0.0914389	0.235661	0.0911711	0.175298	0.134708	0.122729	0.0727638	0.122729	P78556	R-HSA-373076	FALSE
1667	CCL20_0	Class A/1 (Rhodopsin-like receptors)_1	2	0	1	0.00315664	0.00208572	0.0295037	0.124314	0.0872683	0.0230905	0.126496	0.00251685	0.0899856	0.0352949	0.0523713	0.0473403	0.0523713	P78556	R-HSA-373076	FALSE
1668	CCL20_0	G alpha (i) signalling events_1	0	0	1	0.00167503	0.0491917	0.131374	0.151441	0.200967	0.108422	0.0651747	0.104754	0.132239	0.101069	0.104631	0.0531097	0.104631	P78556	R-HSA-418594	FALSE
1669	CCL20_0	G alpha (i) signalling events_1	1	0	1	0.00447127	0.0572621	0.0579335	0.233705	0.145645	0.0914389	0.235661	0.0911711	0.175298	0.134708	0.122729	0.0727638	0.122729	P78556	R-HSA-418594	FALSE
1670	CCL20_0	G alpha (i) signalling events_1	2	0	1	0.00315664	0.00208572	0.0295037	0.124314	0.0872683	0.0230905	0.126496	0.00251685	0.0899856	0.0352949	0.0523713	0.0473403	0.0523713	P78556	R-HSA-418594	FALSE
1671	CCL20_0	Interleukin-10 signaling_1	0	0	1	0.00167503	0.0491917	0.131374	0.151441	0.200967	0.108422	0.0651747	0.104754	0.132239	0.101069	0.104631	0.0531097	0.104631	P78556	R-HSA-6783783	FALSE
1672	CCL20_0	Interleukin-10 signaling_1	1	0	1	0.00447127	0.0572621	0.0579335	0.233705	0.145645	0.0914389	0.235661	0.0911711	0.175298	0.134708	0.122729	0.0727638	0.122729	P78556	R-HSA-6783783	FALSE
1673	CCL20_0	Interleukin-10 signaling_1	2	0	1	0.00315664	0.00208572	0.0295037	0.124314	0.0872683	0.0230905	0.126496	0.00251685	0.0899856	0.0352949	0.0523713	0.0473403	0.0523713	P78556	R-HSA-6783783	FALSE
1674	MCP-3_0	Class A/1 (Rhodopsin-like receptors)_1	0	0	1	0.00262316	0.0250388	0.00696307	0.00706957	0.02295	0.0393046	0.00859079	0.0125761	0.00400031	0.000848585	0.0129965	0.0116766	0.0129965	P80098	R-HSA-373076	FALSE
1675	MCP-3_0	Class A/1 (Rhodopsin-like receptors)_1	1	0	1	0.00971314	0.0291337	0.0030849	0.0110124	0.0166324	0.0331547	0.0310261	0.0110509	0.00530358	0.00113107	0.0151243	0.0112982	0.0151243	P80098	R-HSA-373076	FALSE
1676	MCP-3_0	Class A/1 (Rhodopsin-like receptors)_1	2	0	1	0.00782267	0.00107626	0.00154417	0.00575631	0.00996607	0.00839327	0.0166614	0.000540114	0.00272205	0.000296586	0.00547789	0.00502952	0.00547789	P80098	R-HSA-373076	FALSE
1677	CXCL6_0	Class A/1 (Rhodopsin-like receptors)_1	0	0	1	0.00542061	0.0919522	0.148757	0.140717	0.230773	0.140907	0.096229	0.187161	0.209271	0.172009	0.14232	0.0621669	0.14232	P80162	R-HSA-373076	FALSE
1678	CXCL6_0	Class A/1 (Rhodopsin-like receptors)_1	1	0	1	0.0200716	0.106991	0.0659048	0.219197	0.167246	0.118859	0.347537	0.164463	0.277449	0.229269	0.171699	0.0942905	0.171699	P80162	R-HSA-373076	FALSE
1679	CXCL6_0	Class A/1 (Rhodopsin-like receptors)_1	2	0	1	0.0161651	0.00395244	0.0329892	0.114577	0.100213	0.0300899	0.186631	0.00803813	0.1424	0.0601185	0.0695175	0.0599186	0.0695175	P80162	R-HSA-373076	FALSE
1680	CXCL6_0	G alpha (i) signalling events_1	0	0	1	0.00542061	0.0919522	0.148757	0.140717	0.230773	0.140907	0.096229	0.187161	0.209271	0.172009	0.14232	0.0621669	0.14232	P80162	R-HSA-418594	FALSE
1681	CXCL6_0	G alpha (i) signalling events_1	1	0	1	0.0200716	0.106991	0.0659048	0.219197	0.167246	0.118859	0.347537	0.164463	0.277449	0.229269	0.171699	0.0942905	0.171699	P80162	R-HSA-418594	FALSE
1682	CXCL6_0	G alpha (i) signalling events_1	2	0	1	0.0161651	0.00395244	0.0329892	0.114577	0.100213	0.0300899	0.186631	0.00803813	0.1424	0.0601185	0.0695175	0.0599186	0.0695175	P80162	R-HSA-418594	FALSE
1683	DLK-1_0	Activated NOTCH1 Transmits Signal to the Nucleus_1	0	0	1	3.35343e-08	0.00139707	0.0657573	0.0140993	0.00188801	0.00171776	0.000260155	0.00557021	0.00514078	0.00368386	0.00995144	0.0190054	0.00995144	P80370	R-HSA-2122948	FALSE
1684	DLK-1_0	Activated NOTCH1 Transmits Signal to the Nucleus_1	1	0	1	1.24172e-07	0.00162555	0.0291329	0.0219626	0.00136828	0.00144898	0.000939566	0.00489467	0.0068156	0.00491017	0.00730985	0.0094803	0.00730985	P80370	R-HSA-2122948	FALSE
1685	DLK-1_0	Activated NOTCH1 Transmits Signal to the Nucleus_1	2	0	1	1.00004e-07	6.0051e-05	0.0145827	0.0114801	0.000819871	0.000366817	0.000504558	0.000239228	0.00349809	0.00128754	0.00328391	0.00501623	0.00328391	P80370	R-HSA-2122948	FALSE
1686	EN-RAGE_0	Toll Like Receptor 4 (TLR4) Cascade_1	0	0	1	0.051236	0.0441685	0.00398459	0.0360942	0.0387937	0.0595153	0.00760225	0.012246	0.0286461	0.000816784	0.0283103	0.0198895	0.0283103	P80511	R-HSA-166016	FALSE
1687	EN-RAGE_0	Toll Like Receptor 4 (TLR4) Cascade_1	1	0	1	0.0264502	0.012439	0.0563374	0.00333883	0.00121709	0.0357315	0.00137167	0.00440328	0.0018284	0.000225225	0.0143343	0.0181317	0.0143343	P80511	R-HSA-166016	FALSE
1688	EN-RAGE_0	Toll Like Receptor 4 (TLR4) Cascade_1	2	0	1	0.0767949	0.074435	0.0738253	0.0566344	0.0829142	0.0356825	0.00601748	0.0139529	0.023468	0.00681496	0.045054	0.0296195	0.045054	P80511	R-HSA-166016	FALSE
1689	EN-RAGE_0	Toll Like Receptor 9 (TLR9) Cascade_1	0	0	1	0.051236	0.0441685	0.00398459	0.0360942	0.0387937	0.0595153	0.00760225	0.012246	0.0286461	0.000816784	0.0283103	0.0198895	0.0283103	P80511	R-HSA-168138	FALSE
1690	EN-RAGE_0	Toll Like Receptor 9 (TLR9) Cascade_1	1	0	1	0.0264502	0.012439	0.0563374	0.00333883	0.00121709	0.0357315	0.00137167	0.00440328	0.0018284	0.000225225	0.0143343	0.0181317	0.0143343	P80511	R-HSA-168138	FALSE
1691	EN-RAGE_0	Toll Like Receptor 9 (TLR9) Cascade_1	2	0	1	0.0767949	0.074435	0.0738253	0.0566344	0.0829142	0.0356825	0.00601748	0.0139529	0.023468	0.00681496	0.045054	0.0296195	0.045054	P80511	R-HSA-168138	FALSE
1692	EN-RAGE_0	Toll Like Receptor 10 (TLR10) Cascade_1	0	0	1	0.051236	0.0441685	0.00398459	0.0360942	0.0387937	0.0595153	0.00760225	0.012246	0.0286461	0.000816784	0.0283103	0.0198895	0.0283103	P80511	R-HSA-168142	FALSE
1693	EN-RAGE_0	Toll Like Receptor 10 (TLR10) Cascade_1	1	0	1	0.0264502	0.012439	0.0563374	0.00333883	0.00121709	0.0357315	0.00137167	0.00440328	0.0018284	0.000225225	0.0143343	0.0181317	0.0143343	P80511	R-HSA-168142	FALSE
1694	EN-RAGE_0	Toll Like Receptor 10 (TLR10) Cascade_1	2	0	1	0.0767949	0.074435	0.0738253	0.0566344	0.0829142	0.0356825	0.00601748	0.0139529	0.023468	0.00681496	0.045054	0.0296195	0.045054	P80511	R-HSA-168142	FALSE
1695	EN-RAGE_0	Toll Like Receptor 3 (TLR3) Cascade_1	0	0	1	0.051236	0.0441685	0.00398459	0.0360942	0.0387937	0.0595153	0.00760225	0.012246	0.0286461	0.000816784	0.0283103	0.0198895	0.0283103	P80511	R-HSA-168164	FALSE
1696	EN-RAGE_0	Toll Like Receptor 3 (TLR3) Cascade_1	1	0	1	0.0264502	0.012439	0.0563374	0.00333883	0.00121709	0.0357315	0.00137167	0.00440328	0.0018284	0.000225225	0.0143343	0.0181317	0.0143343	P80511	R-HSA-168164	FALSE
1697	EN-RAGE_0	Toll Like Receptor 3 (TLR3) Cascade_1	2	0	1	0.0767949	0.074435	0.0738253	0.0566344	0.0829142	0.0356825	0.00601748	0.0139529	0.023468	0.00681496	0.045054	0.0296195	0.045054	P80511	R-HSA-168164	FALSE
1698	EN-RAGE_0	Toll Like Receptor 5 (TLR5) Cascade_1	0	0	1	0.051236	0.0441685	0.00398459	0.0360942	0.0387937	0.0595153	0.00760225	0.012246	0.0286461	0.000816784	0.0283103	0.0198895	0.0283103	P80511	R-HSA-168176	FALSE
1699	EN-RAGE_0	Toll Like Receptor 5 (TLR5) Cascade_1	1	0	1	0.0264502	0.012439	0.0563374	0.00333883	0.00121709	0.0357315	0.00137167	0.00440328	0.0018284	0.000225225	0.0143343	0.0181317	0.0143343	P80511	R-HSA-168176	FALSE
1700	EN-RAGE_0	Toll Like Receptor 5 (TLR5) Cascade_1	2	0	1	0.0767949	0.074435	0.0738253	0.0566344	0.0829142	0.0356825	0.00601748	0.0139529	0.023468	0.00681496	0.045054	0.0296195	0.045054	P80511	R-HSA-168176	FALSE
1701	EN-RAGE_0	Toll Like Receptor 7/8 (TLR7/8) Cascade_1	0	0	1	0.051236	0.0441685	0.00398459	0.0360942	0.0387937	0.0595153	0.00760225	0.012246	0.0286461	0.000816784	0.0283103	0.0198895	0.0283103	P80511	R-HSA-168181	FALSE
1702	EN-RAGE_0	Toll Like Receptor 7/8 (TLR7/8) Cascade_1	1	0	1	0.0264502	0.012439	0.0563374	0.00333883	0.00121709	0.0357315	0.00137167	0.00440328	0.0018284	0.000225225	0.0143343	0.0181317	0.0143343	P80511	R-HSA-168181	FALSE
1703	EN-RAGE_0	Toll Like Receptor 7/8 (TLR7/8) Cascade_1	2	0	1	0.0767949	0.074435	0.0738253	0.0566344	0.0829142	0.0356825	0.00601748	0.0139529	0.023468	0.00681496	0.045054	0.0296195	0.045054	P80511	R-HSA-168181	FALSE
1704	EN-RAGE_0	Toll Like Receptor 2 (TLR2) Cascade_1	0	0	1	0.051236	0.0441685	0.00398459	0.0360942	0.0387937	0.0595153	0.00760225	0.012246	0.0286461	0.000816784	0.0283103	0.0198895	0.0283103	P80511	R-HSA-181438	FALSE
1705	EN-RAGE_0	Toll Like Receptor 2 (TLR2) Cascade_1	1	0	1	0.0264502	0.012439	0.0563374	0.00333883	0.00121709	0.0357315	0.00137167	0.00440328	0.0018284	0.000225225	0.0143343	0.0181317	0.0143343	P80511	R-HSA-181438	FALSE
1706	EN-RAGE_0	Toll Like Receptor 2 (TLR2) Cascade_1	2	0	1	0.0767949	0.074435	0.0738253	0.0566344	0.0829142	0.0356825	0.00601748	0.0139529	0.023468	0.00681496	0.045054	0.0296195	0.045054	P80511	R-HSA-181438	FALSE
1707	EN-RAGE_0	TRAF6 mediated NF-kB activation_1	0	0	1	0.051236	0.0441685	0.00398459	0.0360942	0.0387937	0.0595153	0.00760225	0.012246	0.0286461	0.000816784	0.0283103	0.0198895	0.0283103	P80511	R-HSA-933542	FALSE
1708	EN-RAGE_0	TRAF6 mediated NF-kB activation_1	1	0	1	0.0264502	0.012439	0.0563374	0.00333883	0.00121709	0.0357315	0.00137167	0.00440328	0.0018284	0.000225225	0.0143343	0.0181317	0.0143343	P80511	R-HSA-933542	FALSE
1709	EN-RAGE_0	TRAF6 mediated NF-kB activation_1	2	0	1	0.0767949	0.074435	0.0738253	0.0566344	0.0829142	0.0356825	0.00601748	0.0139529	0.023468	0.00681496	0.045054	0.0296195	0.045054	P80511	R-HSA-933542	FALSE
1710	EN-RAGE_0	Interleukin-1 family signaling_1	0	0	1	0.051236	0.0441685	0.00398459	0.0360942	0.0387937	0.0595153	0.00760225	0.012246	0.0286461	0.000816784	0.0283103	0.0198895	0.0283103	P80511	R-HSA-446652	FALSE
1711	EN-RAGE_0	Interleukin-1 family signaling_1	1	0	1	0.0264502	0.012439	0.0563374	0.00333883	0.00121709	0.0357315	0.00137167	0.00440328	0.0018284	0.000225225	0.0143343	0.0181317	0.0143343	P80511	R-HSA-446652	FALSE
1712	EN-RAGE_0	Interleukin-1 family signaling_1	2	0	1	0.0767949	0.074435	0.0738253	0.0566344	0.0829142	0.0356825	0.00601748	0.0139529	0.023468	0.00681496	0.045054	0.0296195	0.045054	P80511	R-HSA-446652	FALSE
1713	EN-RAGE_0	Neutrophil degranulation_1	0	0	1	0.051236	0.0441685	0.00398459	0.0360942	0.0387937	0.0595153	0.00760225	0.012246	0.0286461	0.000816784	0.0283103	0.0198895	0.0283103	P80511	R-HSA-6798695	FALSE
1714	EN-RAGE_0	Neutrophil degranulation_1	1	0	1	0.0264502	0.012439	0.0563374	0.00333883	0.00121709	0.0357315	0.00137167	0.00440328	0.0018284	0.000225225	0.0143343	0.0181317	0.0143343	P80511	R-HSA-6798695	FALSE
1715	EN-RAGE_0	Neutrophil degranulation_1	2	0	1	0.0767949	0.074435	0.0738253	0.0566344	0.0829142	0.0356825	0.00601748	0.0139529	0.023468	0.00681496	0.045054	0.0296195	0.045054	P80511	R-HSA-6798695	FALSE
1716	EN-RAGE_0	Advanced glycosylation endproduct receptor signaling_1	0	0	1	0.051236	0.0441685	0.00398459	0.0360942	0.0387937	0.0595153	0.00760225	0.012246	0.0286461	0.000816784	0.0283103	0.0198895	0.0283103	P80511	R-HSA-879415	FALSE
1717	EN-RAGE_0	Advanced glycosylation endproduct receptor signaling_1	1	0	1	0.0264502	0.012439	0.0563374	0.00333883	0.00121709	0.0357315	0.00137167	0.00440328	0.0018284	0.000225225	0.0143343	0.0181317	0.0143343	P80511	R-HSA-879415	FALSE
1718	EN-RAGE_0	Advanced glycosylation endproduct receptor signaling_1	2	0	1	0.0767949	0.074435	0.0738253	0.0566344	0.0829142	0.0356825	0.00601748	0.0139529	0.023468	0.00681496	0.045054	0.0296195	0.045054	P80511	R-HSA-879415	FALSE
1719	PLC_0	Heparan sulfate/heparin (HS-GAG) metabolism_1	0	0	1	0.339585	0.331235	0.307237	0.295385	0.20073	0.32307	0.133206	0.0811052	0.333197	0.0698724	0.241462	0.104179	0.241462	P98160	R-HSA-1638091	FALSE
1720	PLC_0	Heparan sulfate/heparin (HS-GAG) metabolism_1	1	0	1	0.0444568	0.0490055	0.0901791	0.157036	0.0981076	0.0436325	0.0877324	0.0381602	0.0931219	0.17031	0.0871742	0.0441999	0.0871742	P98160	R-HSA-1638091	FALSE
1721	PLC_0	Heparan sulfate/heparin (HS-GAG) metabolism_1	2	0	1	0.457553	0.490571	0.216406	0.286929	0.103121	0.179381	0.00948454	0.104437	0.241161	0.375819	0.246486	0.149942	0.246486	P98160	R-HSA-1638091	FALSE
1722	PLC_0	Chondroitin sulfate/dermatan sulfate metabolism_1	0	0	1	0.339585	0.331235	0.307237	0.295385	0.20073	0.32307	0.133206	0.0811052	0.333197	0.0698724	0.241462	0.104179	0.241462	P98160	R-HSA-1793185	FALSE
1723	PLC_0	Chondroitin sulfate/dermatan sulfate metabolism_1	1	0	1	0.0444568	0.0490055	0.0901791	0.157036	0.0981076	0.0436325	0.0877324	0.0381602	0.0931219	0.17031	0.0871742	0.0441999	0.0871742	P98160	R-HSA-1793185	FALSE
1724	PLC_0	Chondroitin sulfate/dermatan sulfate metabolism_1	2	0	1	0.457553	0.490571	0.216406	0.286929	0.103121	0.179381	0.00948454	0.104437	0.241161	0.375819	0.246486	0.149942	0.246486	P98160	R-HSA-1793185	FALSE
1725	PLC_0	Diseases associated with glycosaminoglycan metabolism_1	0	0	1	0.339585	0.331235	0.307237	0.295385	0.20073	0.32307	0.133206	0.0811052	0.333197	0.0698724	0.241462	0.104179	0.241462	P98160	R-HSA-3560782	FALSE
1726	PLC_0	Diseases associated with glycosaminoglycan metabolism_1	1	0	1	0.0444568	0.0490055	0.0901791	0.157036	0.0981076	0.0436325	0.0877324	0.0381602	0.0931219	0.17031	0.0871742	0.0441999	0.0871742	P98160	R-HSA-3560782	FALSE
1727	PLC_0	Diseases associated with glycosaminoglycan metabolism_1	2	0	1	0.457553	0.490571	0.216406	0.286929	0.103121	0.179381	0.00948454	0.104437	0.241161	0.375819	0.246486	0.149942	0.246486	P98160	R-HSA-3560782	FALSE
1728	PLC_0	SARS-CoV-2 Infection_1	0	0	1	0.339585	0.331235	0.307237	0.295385	0.20073	0.32307	0.133206	0.0811052	0.333197	0.0698724	0.241462	0.104179	0.241462	P98160	R-HSA-9694516	FALSE
1729	PLC_0	SARS-CoV-2 Infection_1	1	0	1	0.0444568	0.0490055	0.0901791	0.157036	0.0981076	0.0436325	0.0877324	0.0381602	0.0931219	0.17031	0.0871742	0.0441999	0.0871742	P98160	R-HSA-9694516	FALSE
1730	PLC_0	SARS-CoV-2 Infection_1	2	0	1	0.457553	0.490571	0.216406	0.286929	0.103121	0.179381	0.00948454	0.104437	0.241161	0.375819	0.246486	0.149942	0.246486	P98160	R-HSA-9694516	FALSE
1731	PLC_0	Integrin cell surface interactions_1	0	0	1	0.339585	0.331235	0.307237	0.295385	0.20073	0.32307	0.133206	0.0811052	0.333197	0.0698724	0.241462	0.104179	0.241462	P98160	R-HSA-216083	FALSE
1732	PLC_0	Integrin cell surface interactions_1	1	0	1	0.0444568	0.0490055	0.0901791	0.157036	0.0981076	0.0436325	0.0877324	0.0381602	0.0931219	0.17031	0.0871742	0.0441999	0.0871742	P98160	R-HSA-216083	FALSE
1733	PLC_0	Integrin cell surface interactions_1	2	0	1	0.457553	0.490571	0.216406	0.286929	0.103121	0.179381	0.00948454	0.104437	0.241161	0.375819	0.246486	0.149942	0.246486	P98160	R-HSA-216083	FALSE
1734	PLC_0	Laminin interactions_1	0	0	1	0.339585	0.331235	0.307237	0.295385	0.20073	0.32307	0.133206	0.0811052	0.333197	0.0698724	0.241462	0.104179	0.241462	P98160	R-HSA-3000157	FALSE
1735	PLC_0	Laminin interactions_1	1	0	1	0.0444568	0.0490055	0.0901791	0.157036	0.0981076	0.0436325	0.0877324	0.0381602	0.0931219	0.17031	0.0871742	0.0441999	0.0871742	P98160	R-HSA-3000157	FALSE
1736	PLC_0	Laminin interactions_1	2	0	1	0.457553	0.490571	0.216406	0.286929	0.103121	0.179381	0.00948454	0.104437	0.241161	0.375819	0.246486	0.149942	0.246486	P98160	R-HSA-3000157	FALSE
1737	PLC_0	ECM proteoglycans_1	0	0	1	0.339585	0.331235	0.307237	0.295385	0.20073	0.32307	0.133206	0.0811052	0.333197	0.0698724	0.241462	0.104179	0.241462	P98160	R-HSA-3000178	FALSE
1738	PLC_0	ECM proteoglycans_1	1	0	1	0.0444568	0.0490055	0.0901791	0.157036	0.0981076	0.0436325	0.0877324	0.0381602	0.0931219	0.17031	0.0871742	0.0441999	0.0871742	P98160	R-HSA-3000178	FALSE
1739	PLC_0	ECM proteoglycans_1	2	0	1	0.457553	0.490571	0.216406	0.286929	0.103121	0.179381	0.00948454	0.104437	0.241161	0.375819	0.246486	0.149942	0.246486	P98160	R-HSA-3000178	FALSE
1740	PLC_0	Retinoid metabolism and transport_1	0	0	1	0.339585	0.331235	0.307237	0.295385	0.20073	0.32307	0.133206	0.0811052	0.333197	0.0698724	0.241462	0.104179	0.241462	P98160	R-HSA-975634	FALSE
1741	PLC_0	Retinoid metabolism and transport_1	1	0	1	0.0444568	0.0490055	0.0901791	0.157036	0.0981076	0.0436325	0.0877324	0.0381602	0.0931219	0.17031	0.0871742	0.0441999	0.0871742	P98160	R-HSA-975634	FALSE
1742	PLC_0	Retinoid metabolism and transport_1	2	0	1	0.457553	0.490571	0.216406	0.286929	0.103121	0.179381	0.00948454	0.104437	0.241161	0.375819	0.246486	0.149942	0.246486	P98160	R-HSA-975634	FALSE
1743	PLC_0	Amyloid fiber formation_1	0	0	1	0.339585	0.331235	0.307237	0.295385	0.20073	0.32307	0.133206	0.0811052	0.333197	0.0698724	0.241462	0.104179	0.241462	P98160	R-HSA-977225	FALSE
1744	PLC_0	Amyloid fiber formation_1	1	0	1	0.0444568	0.0490055	0.0901791	0.157036	0.0981076	0.0436325	0.0877324	0.0381602	0.0931219	0.17031	0.0871742	0.0441999	0.0871742	P98160	R-HSA-977225	FALSE
1745	PLC_0	Amyloid fiber formation_1	2	0	1	0.457553	0.490571	0.216406	0.286929	0.103121	0.179381	0.00948454	0.104437	0.241161	0.375819	0.246486	0.149942	0.246486	P98160	R-HSA-977225	FALSE
1746	ST2_0	Negative regulation of the PI3K/AKT network_1	0	0	1	0.00719981	0.00767151	0.0337338	0.0221883	0.00584382	0.0610762	0.021696	0.00457441	0.0450559	0.0460892	0.0255129	0.0190847	0.0255129	Q01638	R-HSA-199418	FALSE
1747	ST2_0	Negative regulation of the PI3K/AKT network_1	1	0	1	0.0044863	0.00988008	0.0420433	0.0364715	0.00411343	0.0511874	0.0801864	0.00422542	0.059775	0.0614203	0.0353789	0.0267005	0.0353789	Q01638	R-HSA-199418	FALSE
1748	ST2_0	Negative regulation of the PI3K/AKT network_1	2	0	1	0.0116086	0.0214116	0.0299114	0.017194	0.00281182	0.0119314	0.0426906	0.000669017	0.0306547	0.0160469	0.018493	0.0123856	0.018493	Q01638	R-HSA-199418	FALSE
1749	ST2_0	Interleukin-1 family signaling_1	0	0	1	0.00719981	0.00767151	0.0337338	0.0221883	0.00584382	0.0610762	0.021696	0.00457441	0.0450559	0.0460892	0.0255129	0.0190847	0.0255129	Q01638	R-HSA-446652	FALSE
1750	ST2_0	Interleukin-1 family signaling_1	1	0	1	0.0044863	0.00988008	0.0420433	0.0364715	0.00411343	0.0511874	0.0801864	0.00422542	0.059775	0.0614203	0.0353789	0.0267005	0.0353789	Q01638	R-HSA-446652	FALSE
1751	ST2_0	Interleukin-1 family signaling_1	2	0	1	0.0116086	0.0214116	0.0299114	0.017194	0.00281182	0.0119314	0.0426906	0.000669017	0.0306547	0.0160469	0.018493	0.0123856	0.018493	Q01638	R-HSA-446652	FALSE
1752	TIE2_0	RAF/MAP kinase cascade_1	0	0	1	0.00104975	0.00560623	0.0437765	0.00759751	0.00198023	0.00203285	0.0115071	0.0243403	0.00795275	0.0137692	0.0119612	0.0124967	0.0119612	Q02763	R-HSA-5673001	FALSE
1753	TIE2_0	RAF/MAP kinase cascade_1	1	0	1	0.00388706	0.00652054	0.0193305	0.0119533	0.00132691	0.011458	0.0316205	0.00976895	0.0099089	0.017746	0.0123521	0.00830593	0.0123521	Q02763	R-HSA-5673001	FALSE
1754	TIE2_0	RAF/MAP kinase cascade_1	2	0	1	0.00313052	0.000251368	0.0134483	0.00618831	0.00111044	0.013427	0.0283219	0.00830632	0.0882835	0.00487953	0.0167347	0.0250977	0.0167347	Q02763	R-HSA-5673001	FALSE
1755	TIE2_0	Tie2 Signaling_1	0	0	1	0.00104975	0.00560623	0.0437765	0.00759751	0.00198023	0.00203285	0.0115071	0.0243403	0.00795275	0.0137692	0.0119612	0.0124967	0.0119612	Q02763	R-HSA-210993	FALSE
1756	TIE2_0	Tie2 Signaling_1	1	0	1	0.00388706	0.00652054	0.0193305	0.0119533	0.00132691	0.011458	0.0316205	0.00976895	0.0099089	0.017746	0.0123521	0.00830593	0.0123521	Q02763	R-HSA-210993	FALSE
1757	TIE2_0	Tie2 Signaling_1	2	0	1	0.00313052	0.000251368	0.0134483	0.00618831	0.00111044	0.013427	0.0283219	0.00830632	0.0882835	0.00487953	0.0167347	0.0250977	0.0167347	Q02763	R-HSA-210993	FALSE
1758	U-PAR_0	Attachment of GPI anchor to uPAR_1	0	0	1	0.524917	0.13757	0.0423527	0.382185	0.171257	0.236137	0.240133	0.294949	0.0637897	0.136307	0.22296	0.140574	0.22296	Q03405	R-HSA-162791	FALSE
1759	U-PAR_0	Attachment of GPI anchor to uPAR_1	1	0	1	0.322799	0.140034	0.151921	0.145984	0.223211	0.202057	0.0818903	0.0348331	0.158462	0.132174	0.159337	0.0744772	0.159337	Q03405	R-HSA-162791	FALSE
1760	U-PAR_0	Attachment of GPI anchor to uPAR_1	2	0	1	0.0750109	0.0845549	0.0601825	0.0479074	0.165027	0.042423	0.152896	0.0379515	0.0947229	0.0633241	0.0824	0.041987	0.0824	Q03405	R-HSA-162791	FALSE
1761	U-PAR_0	Dissolution of Fibrin Clot_1	0	0	1	0.524917	0.13757	0.0423527	0.382185	0.171257	0.236137	0.240133	0.294949	0.0637897	0.136307	0.22296	0.140574	0.22296	Q03405	R-HSA-75205	FALSE
1762	U-PAR_0	Dissolution of Fibrin Clot_1	1	0	1	0.322799	0.140034	0.151921	0.145984	0.223211	0.202057	0.0818903	0.0348331	0.158462	0.132174	0.159337	0.0744772	0.159337	Q03405	R-HSA-75205	FALSE
1763	U-PAR_0	Dissolution of Fibrin Clot_1	2	0	1	0.0750109	0.0845549	0.0601825	0.0479074	0.165027	0.042423	0.152896	0.0379515	0.0947229	0.0633241	0.0824	0.041987	0.0824	Q03405	R-HSA-75205	FALSE
1764	U-PAR_0	Neutrophil degranulation_1	0	0	1	0.524917	0.13757	0.0423527	0.382185	0.171257	0.236137	0.240133	0.294949	0.0637897	0.136307	0.22296	0.140574	0.22296	Q03405	R-HSA-6798695	FALSE
1765	U-PAR_0	Neutrophil degranulation_1	1	0	1	0.322799	0.140034	0.151921	0.145984	0.223211	0.202057	0.0818903	0.0348331	0.158462	0.132174	0.159337	0.0744772	0.159337	Q03405	R-HSA-6798695	FALSE
1766	U-PAR_0	Neutrophil degranulation_1	2	0	1	0.0750109	0.0845549	0.0601825	0.0479074	0.165027	0.042423	0.152896	0.0379515	0.0947229	0.0633241	0.0824	0.041987	0.0824	Q03405	R-HSA-6798695	FALSE
1767	GLO1_0	Pyruvate metabolism_1	0	0	1	0.0463377	0.0334074	0.0253448	0.00792812	0.00798096	0.00495006	0.0082813	1.73301e-05	0.000180831	0.00370956	0.0138138	0.0149359	0.0138138	Q04760	R-HSA-70268	FALSE
1768	GLO1_0	Pyruvate metabolism_1	1	0	1	0.0105412	0.0244456	0.00625389	0.00456492	0.0247943	0.0326415	0.012149	0.00102521	0.000196147	0.0377139	0.0154326	0.0127995	0.0154326	Q04760	R-HSA-70268	FALSE
1769	GLO1_0	Pyruvate metabolism_1	2	0	1	0.00540773	0.00102982	0.0161594	0.00114806	0.000583219	0.00658028	0.00294845	4.08843e-05	4.48131e-05	0.0189031	0.00528458	0.00650497	0.00528458	Q04760	R-HSA-70268	FALSE
1770	TNFRSF9_0	TNFs bind their physiological receptors_1	0	0	1	0.0010128	0.000425869	0.000793927	0.00106526	0.00163422	0.00445933	0.0135313	0.000963821	0.026035	0.00949881	0.00594203	0.00790268	0.00594203	Q07011	R-HSA-5669034	FALSE
1771	TNFRSF9_0	TNFs bind their physiological receptors_1	1	0	1	0.00052285	0.000119936	0.0112252	9.85402e-05	5.12708e-05	0.00267727	0.00244145	0.00034656	0.00166173	0.00261926	0.00217641	0.00319074	0.00217641	Q07011	R-HSA-5669034	FALSE
1772	TNFRSF9_0	TNFs bind their physiological receptors_1	2	0	1	0.00151803	0.000717697	0.0147096	0.00167148	0.00349282	0.0026736	0.0107106	0.00109816	0.0213289	0.0792547	0.0137176	0.0228293	0.0137176	Q07011	R-HSA-5669034	FALSE
1773	CXCL9_0	Class A/1 (Rhodopsin-like receptors)_1	0	0	1	0.00142775	0.00263001	0.00414524	0.0213732	0.0197961	0.0444839	0.00127078	0.0131426	0.00482849	0.0142683	0.0127366	0.0127776	0.0127366	Q07325	R-HSA-373076	FALSE
1774	CXCL9_0	Class A/1 (Rhodopsin-like receptors)_1	1	0	1	0.00528671	0.00306014	0.00183649	0.0332934	0.0143467	0.0375236	0.0045895	0.0115487	0.00640157	0.019018	0.0136905	0.0120241	0.0136905	Q07325	R-HSA-373076	FALSE
1775	CXCL9_0	Class A/1 (Rhodopsin-like receptors)_1	2	0	1	0.00425775	0.000113047	0.000919273	0.0174028	0.00859648	0.00949928	0.00246462	0.000564446	0.0032856	0.00498686	0.00520902	0.00506655	0.00520902	Q07325	R-HSA-373076	FALSE
1776	CXCL9_0	G alpha (i) signalling events_1	0	0	1	0.00142775	0.00263001	0.00414524	0.0213732	0.0197961	0.0444839	0.00127078	0.0131426	0.00482849	0.0142683	0.0127366	0.0127776	0.0127366	Q07325	R-HSA-418594	FALSE
1777	CXCL9_0	G alpha (i) signalling events_1	1	0	1	0.00528671	0.00306014	0.00183649	0.0332934	0.0143467	0.0375236	0.0045895	0.0115487	0.00640157	0.019018	0.0136905	0.0120241	0.0136905	Q07325	R-HSA-418594	FALSE
1778	CXCL9_0	G alpha (i) signalling events_1	2	0	1	0.00425775	0.000113047	0.000919273	0.0174028	0.00859648	0.00949928	0.00246462	0.000564446	0.0032856	0.00498686	0.00520902	0.00506655	0.00520902	Q07325	R-HSA-418594	FALSE
1779	TFF3_0	Estrogen-dependent gene expression_1	0	0	1	0.000591515	0.0165542	0.00181313	0.0024425	0.0265106	0.000864232	0.0152779	0.00684146	0.000149542	0.000172853	0.0071218	0.00871938	0.0071218	Q07654	R-HSA-9018519	FALSE
1780	TFF3_0	Estrogen-dependent gene expression_1	1	0	1	0.00219028	0.0192616	0.000803283	0.00380472	0.0192128	0.000729006	0.0551771	0.00601175	0.000198261	0.000230394	0.0107619	0.0163803	0.0107619	Q07654	R-HSA-9018519	FALSE
1781	TFF3_0	Estrogen-dependent gene expression_1	2	0	1	0.00176399	0.000711561	0.000402091	0.00198877	0.0115122	0.000184552	0.0296308	0.000293825	0.000101757	6.04134e-05	0.004665	0.00894853	0.004665	Q07654	R-HSA-9018519	FALSE
1782	IL-10RB_0	Other interleukin signaling_1	0	0	1	0.00492154	0.00162877	6.43234e-05	0.000601078	0.00678389	0.000432305	0.00142149	0.000136832	0.000425014	9.82138e-05	0.00165135	0.00220018	0.00165135	Q08334	R-HSA-449836	FALSE
1783	IL-10RB_0	Other interleukin signaling_1	1	0	1	0.00254071	0.000458706	0.000909457	5.56016e-05	0.000212833	0.000259546	0.000256478	4.92005e-05	2.71274e-05	2.70821e-05	0.000479674	0.000733298	0.000479674	Q08334	R-HSA-449836	FALSE
1784	IL-10RB_0	Other interleukin signaling_1	2	0	1	0.00737663	0.00274489	0.00119176	0.000943135	0.0144993	0.000259189	0.00112516	0.000155905	0.000348188	0.000819461	0.00294636	0.00435692	0.00294636	Q08334	R-HSA-449836	FALSE
1785	IL-10RB_0	Interleukin-10 signaling_1	0	0	1	0.00492154	0.00162877	6.43234e-05	0.000601078	0.00678389	0.000432305	0.00142149	0.000136832	0.000425014	9.82138e-05	0.00165135	0.00220018	0.00165135	Q08334	R-HSA-6783783	FALSE
1786	IL-10RB_0	Interleukin-10 signaling_1	1	0	1	0.00254071	0.000458706	0.000909457	5.56016e-05	0.000212833	0.000259546	0.000256478	4.92005e-05	2.71274e-05	2.70821e-05	0.000479674	0.000733298	0.000479674	Q08334	R-HSA-6783783	FALSE
1787	IL-10RB_0	Interleukin-10 signaling_1	2	0	1	0.00737663	0.00274489	0.00119176	0.000943135	0.0144993	0.000259189	0.00112516	0.000155905	0.000348188	0.000819461	0.00294636	0.00435692	0.00294636	Q08334	R-HSA-6783783	FALSE
1788	IL-10RB_0	Interleukin-20 family signaling_1	0	0	1	0.00492154	0.00162877	6.43234e-05	0.000601078	0.00678389	0.000432305	0.00142149	0.000136832	0.000425014	9.82138e-05	0.00165135	0.00220018	0.00165135	Q08334	R-HSA-8854691	FALSE
1789	IL-10RB_0	Interleukin-20 family signaling_1	1	0	1	0.00254071	0.000458706	0.000909457	5.56016e-05	0.000212833	0.000259546	0.000256478	4.92005e-05	2.71274e-05	2.70821e-05	0.000479674	0.000733298	0.000479674	Q08334	R-HSA-8854691	FALSE
1790	IL-10RB_0	Interleukin-20 family signaling_1	2	0	1	0.00737663	0.00274489	0.00119176	0.000943135	0.0144993	0.000259189	0.00112516	0.000155905	0.000348188	0.000819461	0.00294636	0.00435692	0.00294636	Q08334	R-HSA-8854691	FALSE
1791	CNTN1_0	Activated NOTCH1 Transmits Signal to the Nucleus_1	0	0	1	7.47739e-05	0.00486999	0.0380274	0.00341713	0.0309309	0.0227803	0.0012105	0.000977692	0.026768	0.00474655	0.0133803	0.0138141	0.0133803	Q12860	R-HSA-2122948	FALSE
1792	CNTN1_0	Activated NOTCH1 Transmits Signal to the Nucleus_1	1	0	1	0.0015983	0.00566713	0.0155744	0.00224194	0.0206293	0.0188619	0.00569839	0.0022635	0.0355589	0.00632659	0.011442	0.0104712	0.011442	Q12860	R-HSA-2122948	FALSE
1793	CNTN1_0	Activated NOTCH1 Transmits Signal to the Nucleus_1	2	0	1	0.00023604	0.000206271	0.00761497	0.00162172	0.014152	0.00108198	0.00381687	0.00671644	0.0182281	0.00165885	0.00553333	0.00592186	0.00553333	Q12860	R-HSA-2122948	FALSE
1794	CNTN1_0	NOTCH2 Activation and Transmission of Signal to the Nucleus_1	0	0	1	7.47739e-05	0.00486999	0.0380274	0.00341713	0.0309309	0.0227803	0.0012105	0.000977692	0.026768	0.00474655	0.0133803	0.0138141	0.0133803	Q12860	R-HSA-2979096	FALSE
1795	CNTN1_0	NOTCH2 Activation and Transmission of Signal to the Nucleus_1	1	0	1	0.0015983	0.00566713	0.0155744	0.00224194	0.0206293	0.0188619	0.00569839	0.0022635	0.0355589	0.00632659	0.011442	0.0104712	0.011442	Q12860	R-HSA-2979096	FALSE
1796	CNTN1_0	NOTCH2 Activation and Transmission of Signal to the Nucleus_1	2	0	1	0.00023604	0.000206271	0.00761497	0.00162172	0.014152	0.00108198	0.00381687	0.00671644	0.0182281	0.00165885	0.00553333	0.00592186	0.00553333	Q12860	R-HSA-2979096	FALSE
1797	CNTN1_0	L1CAM interactions_1	0	0	1	7.47739e-05	0.00486999	0.0380274	0.00341713	0.0309309	0.0227803	0.0012105	0.000977692	0.026768	0.00474655	0.0133803	0.0138141	0.0133803	Q12860	R-HSA-373760	FALSE
1798	CNTN1_0	L1CAM interactions_1	1	0	1	0.0015983	0.00566713	0.0155744	0.00224194	0.0206293	0.0188619	0.00569839	0.0022635	0.0355589	0.00632659	0.011442	0.0104712	0.011442	Q12860	R-HSA-373760	FALSE
1799	CNTN1_0	L1CAM interactions_1	2	0	1	0.00023604	0.000206271	0.00761497	0.00162172	0.014152	0.00108198	0.00381687	0.00671644	0.0182281	0.00165885	0.00553333	0.00592186	0.00553333	Q12860	R-HSA-373760	FALSE
1800	IL-24_0	Interleukin-20 family signaling_1	0	0	1	0.000234685	0.00330601	2.75883e-05	2.06184e-07	0.0081506	0.000204034	0.000378263	1.31415e-06	6.24726e-05	0.000844999	0.00132102	0.00246718	0.00132102	Q13007	R-HSA-8854691	FALSE
1801	IL-24_0	Interleukin-20 family signaling_1	1	0	1	0.000121154	0.000931061	0.000390066	1.90727e-08	0.000255712	0.000122497	6.82498e-05	4.72525e-07	3.98744e-06	0.000233005	0.000212622	0.000268511	0.000212622	Q13007	R-HSA-8854691	FALSE
1802	IL-24_0	Interleukin-20 family signaling_1	2	0	1	0.000351757	0.00557147	0.000511147	3.23518e-07	0.0174203	0.000122329	0.00029941	1.49732e-06	5.118e-05	0.00705037	0.00313798	0.00535014	0.00313798	Q13007	R-HSA-8854691	FALSE
1803	STK4_0	Signaling by Hippo_1	0	0	1	0.00104254	0.14351	0.00923815	0.0167322	0.0153954	0.0258732	0.00656041	0.0639367	0.0460479	0.0387581	0.0367095	0.0401817	0.0367095	Q13043	R-HSA-2028269	FALSE
1804	STK4_0	Signaling by Hippo_1	1	0	1	0.00386036	0.166981	0.00409284	0.026064	0.0111574	0.0218248	0.0236933	0.0561827	0.0610499	0.0516601	0.0426566	0.045948	0.0426566	Q13043	R-HSA-2028269	FALSE
1805	STK4_0	Signaling by Hippo_1	2	0	1	0.00310902	0.00616858	0.00204871	0.013624	0.00668546	0.00552506	0.0127236	0.00274594	0.0313338	0.0135462	0.00975104	0.00834661	0.00975104	Q13043	R-HSA-2028269	FALSE
1806	PAPPA_0	Regulation of Insulin-like Growth Factor (IGF) transport and uptake by Insulin-like Growth Factor Binding Proteins (IGFBPs)_1	0	0	1	0.0166281	0.0018613	0.0147549	0.0170372	8.57306e-05	0.00338051	0.00496027	0.000228772	0.000264757	0.0265184	0.00857198	0.00890239	0.00857198	Q13219	R-HSA-381426	FALSE
1807	PAPPA_0	Regulation of Insulin-like Growth Factor (IGF) transport and uptake by Insulin-like Growth Factor Binding Proteins (IGFBPs)_1	1	0	1	0.00907738	0.00328005	0.060316	0.00932915	0.000284546	0.0038101	0.00453702	6.61004e-05	0.000709313	0.0242304	0.011564	0.0176175	0.011564	Q13219	R-HSA-381426	FALSE
1808	PAPPA_0	Regulation of Insulin-like Growth Factor (IGF) transport and uptake by Insulin-like Growth Factor Binding Proteins (IGFBPs)_1	2	0	1	0.00416165	0.000526428	0.00482068	0.00570049	7.09571e-05	0.00154809	0.000492024	5.93523e-05	0.000284038	0.0221962	0.00398599	0.00640194	0.00398599	Q13219	R-HSA-381426	FALSE
1809	CHIT1_0	Neutrophil degranulation_1	0	0	1	0.0520897	0.118687	0.057744	0.0863271	0.0262448	0.0180227	0.050213	0.0947757	0.0487893	0.049858	0.0602751	0.0293927	0.0602751	Q13231	R-HSA-6798695	FALSE
1810	CHIT1_0	Neutrophil degranulation_1	1	0	1	0.105795	0.112456	0.163368	0.149112	0.0282459	0.0575652	0.0442543	0.0503057	0.0901242	0.0755772	0.0876804	0.0428007	0.0876804	Q13231	R-HSA-6798695	FALSE
1811	CHIT1_0	Neutrophil degranulation_1	2	0	1	0.241493	0.142024	0.0711408	0.0351912	0.217514	0.0633909	0.105672	0.0899699	0.00120842	0.0538941	0.10215	0.0734446	0.10215	Q13231	R-HSA-6798695	FALSE
1812	CHIT1_0	Digestion of dietary carbohydrate_1	0	0	1	0.0520897	0.118687	0.057744	0.0863271	0.0262448	0.0180227	0.050213	0.0947757	0.0487893	0.049858	0.0602751	0.0293927	0.0602751	Q13231	R-HSA-189085	FALSE
1813	CHIT1_0	Digestion of dietary carbohydrate_1	1	0	1	0.105795	0.112456	0.163368	0.149112	0.0282459	0.0575652	0.0442543	0.0503057	0.0901242	0.0755772	0.0876804	0.0428007	0.0876804	Q13231	R-HSA-189085	FALSE
1814	CHIT1_0	Digestion of dietary carbohydrate_1	2	0	1	0.241493	0.142024	0.0711408	0.0351912	0.217514	0.0633909	0.105672	0.0899699	0.00120842	0.0538941	0.10215	0.0734446	0.10215	Q13231	R-HSA-189085	FALSE
1815	IL-15RA_0	Interleukin-2 family signaling_1	0	0	1	0.0286341	0.0372507	0.000982076	0.0146215	0.0128015	0.000122616	0.00372755	0.000169589	0.000268768	4.23363e-05	0.00986208	0.0127576	0.00986208	Q13261	R-HSA-451927	FALSE
1816	IL-15RA_0	Interleukin-2 family signaling_1	1	0	1	0.0147821	0.0104908	0.0138854	0.00135254	0.000401627	7.36159e-05	0.000672559	6.09788e-05	1.71546e-05	1.1674e-05	0.00417485	0.00591212	0.00417485	Q13261	R-HSA-451927	FALSE
1817	IL-15RA_0	Interleukin-2 family signaling_1	2	0	1	0.0429181	0.0627769	0.0181956	0.0229423	0.0273608	7.35148e-05	0.0029505	0.000193227	0.000220185	0.000353239	0.0177984	0.020567	0.0177984	Q13261	R-HSA-451927	FALSE
1818	IL-18R1_0	Interleukin-1 family signaling_1	0	0	1	0.0114465	0.0226952	0.00202445	0.00176038	0.000253764	0.00252905	0.00307955	0.00204416	3.26129e-07	1.52347e-06	0.00458349	0.00680684	0.00458349	Q13478	R-HSA-446652	FALSE
1819	IL-18R1_0	Interleukin-1 family signaling_1	1	0	1	0.00590915	0.00639158	0.0286234	0.000162841	7.96144e-06	0.00151838	0.000555642	0.000735014	2.08158e-08	4.20091e-07	0.00439044	0.00839935	0.00439044	Q13478	R-HSA-446652	FALSE
1820	IL-18R1_0	Interleukin-1 family signaling_1	2	0	1	0.0171565	0.0382472	0.0375084	0.00276217	0.000542373	0.00151629	0.00243759	0.00232909	2.67177e-07	1.27113e-05	0.0102513	0.0146109	0.0102513	Q13478	R-HSA-446652	FALSE
1821	4E-BP1_0	Cap-dependent Translation Initiation_1	0	0	1	0.00274704	0.00069513	0.00325745	0.00732647	0.000407088	0.000787298	0.00535793	0.0402975	0.00892935	0.0122308	0.0082036	0.0113227	0.0082036	Q13541	R-HSA-72737	FALSE
1822	4E-BP1_0	Cap-dependent Translation Initiation_1	1	0	1	0.00149989	0.00124309	0.00164453	0.00362211	0.000295126	0.000887351	0.0067888	0.0225479	0.0239296	0.0134178	0.00758763	0.00867142	0.00758763	Q13541	R-HSA-72737	FALSE
1823	4E-BP1_0	Cap-dependent Translation Initiation_1	2	0	1	0.00068775	0.000206459	0.000692186	0.0103073	0.000176729	0.000360544	0.00182047	0.00645206	0.00958864	0.00763027	0.00379225	0.00398362	0.00379225	Q13541	R-HSA-72737	FALSE
1824	4E-BP1_0	mTORC1-mediated signalling_1	0	0	1	0.00274704	0.00069513	0.00325745	0.00732647	0.000407088	0.000787298	0.00535793	0.0402975	0.00892935	0.0122308	0.0082036	0.0113227	0.0082036	Q13541	R-HSA-166208	FALSE
1825	4E-BP1_0	mTORC1-mediated signalling_1	1	0	1	0.00149989	0.00124309	0.00164453	0.00362211	0.000295126	0.000887351	0.0067888	0.0225479	0.0239296	0.0134178	0.00758763	0.00867142	0.00758763	Q13541	R-HSA-166208	FALSE
1826	4E-BP1_0	mTORC1-mediated signalling_1	2	0	1	0.00068775	0.000206459	0.000692186	0.0103073	0.000176729	0.000360544	0.00182047	0.00645206	0.00958864	0.00763027	0.00379225	0.00398362	0.00379225	Q13541	R-HSA-166208	FALSE
1827	IL-10RA_0	Interleukin-10 signaling_1	0	0	1	0.000320201	3.16096e-05	5.40023e-05	0.00149654	5.88472e-07	0.000189231	0.000303744	0.000365254	4.18911e-06	3.25002e-06	0.000276861	0.000429075	0.000276861	Q13651	R-HSA-6783783	FALSE
1828	IL-10RA_0	Interleukin-10 signaling_1	1	0	1	0.000165301	8.90211e-06	0.000763529	0.000138434	1.84623e-08	0.00011361	5.48043e-05	0.000131334	2.67378e-07	8.9618e-07	0.00013771	0.000217501	0.00013771	Q13651	R-HSA-6783783	FALSE
1829	IL-10RA_0	Interleukin-10 signaling_1	2	0	1	0.000479932	5.32702e-05	0.00100054	0.00234818	1.25775e-06	0.000113454	0.000240425	0.000416166	3.43189e-06	2.7117e-05	0.000468377	0.00069275	0.000468377	Q13651	R-HSA-6783783	FALSE
1830	ALCAM_0	L1CAM interactions_1	0	0	1	0.000322755	1.31489e-06	0.011585	0.0511053	0.00532556	9.58005e-05	0.000270429	0.00137623	5.74784e-07	9.02052e-05	0.00701732	0.0151129	0.00701732	Q13740	R-HSA-373760	FALSE
1831	ALCAM_0	L1CAM interactions_1	1	0	1	0.00689598	9.34718e-07	0.0019565	0.0135775	0.000549491	5.8734e-05	0.000455198	0.000244459	4.41117e-08	9.67179e-05	0.00238356	0.00423674	0.00238356	Q13740	R-HSA-373760	FALSE
1832	ALCAM_0	L1CAM interactions_1	2	0	1	0.00101783	2.74362e-06	0.000527904	0.0308498	0.00364675	0.000298317	5.17566e-05	0.0029768	2.52607e-07	5.18961e-05	0.00394241	0.00905459	0.00394241	Q13740	R-HSA-373760	FALSE
1833	BLM hydrolase_0	Antigen processing: Ubiquitination & Proteasome degradation_1	0	0	1	0.000950674	4.95256e-06	1.38255e-06	7.40054e-09	0.00168833	0.000342622	0.0072119	0.0207734	0.0305994	0.00156307	0.00631358	0.0101369	0.00631358	Q13867	R-HSA-983168	FALSE
1834	BLM hydrolase_0	Antigen processing: Ubiquitination & Proteasome degradation_1	1	0	1	0.000490778	1.39477e-06	1.95477e-05	6.84574e-10	5.29685e-05	0.000205702	0.00130124	0.00746945	0.00195307	0.000431009	0.00119252	0.00218063	0.00119252	Q13867	R-HSA-983168	FALSE
1835	BLM hydrolase_0	Antigen processing: Ubiquitination & Proteasome degradation_1	2	0	1	0.00142491	8.34631e-06	2.56155e-05	1.1612e-08	0.00360848	0.00020542	0.00570851	0.0236689	0.0250683	0.0130417	0.00727602	0.00936482	0.00727602	Q13867	R-HSA-983168	FALSE
1836	IL16_0	Other interleukin signaling_1	0	0	1	0.00614256	0.000581431	5.07938e-06	6.59198e-05	0.0014021	0.00126603	1.49665e-05	0.000146773	0.000486489	0.000607549	0.00107189	0.00175443	0.00107189	Q14005	R-HSA-449836	FALSE
1837	IL16_0	Other interleukin signaling_1	1	0	1	0.00317105	0.000163747	7.18165e-05	6.09779e-06	4.39885e-05	0.000760091	2.7004e-06	5.27751e-05	3.10511e-05	0.000167529	0.000447085	0.00093275	0.000447085	Q14005	R-HSA-449836	FALSE
1838	IL16_0	Other interleukin signaling_1	2	0	1	0.00920676	0.000979858	9.41092e-05	0.000103433	0.00299671	0.000759047	1.18466e-05	0.000167232	0.000398551	0.00506917	0.00197867	0.00286413	0.00197867	Q14005	R-HSA-449836	FALSE
1839	IL18_0	Interleukin-1 family signaling_1	0	0	1	0.0303478	0.00586091	0.0136311	0.107718	0.0072593	0.0140929	0.0263806	0.0175001	0.0107463	0.0021884	0.0235725	0.0292599	0.0235725	Q14116	R-HSA-446652	FALSE
1840	IL18_0	Interleukin-1 family signaling_1	1	0	1	0.00536116	0.00891138	0.007645	0.0880809	0.023955	0.00712958	0.00720809	0.00758173	0.010356	0.00905317	0.0175282	0.0240329	0.0175282	Q14116	R-HSA-446652	FALSE
1841	IL18_0	Interleukin-1 family signaling_1	2	0	1	0.00720094	0.00836837	0.0101327	0.0671631	0.00524289	0.00821048	0.00622484	0.00338811	0.0104402	0.0113803	0.0137752	0.0179486	0.0137752	Q14116	R-HSA-446652	FALSE
1842	IL18_0	Interleukin-10 signaling_1	0	0	1	0.0303478	0.00586091	0.0136311	0.107718	0.0072593	0.0140929	0.0263806	0.0175001	0.0107463	0.0021884	0.0235725	0.0292599	0.0235725	Q14116	R-HSA-6783783	FALSE
1843	IL18_0	Interleukin-10 signaling_1	1	0	1	0.00536116	0.00891138	0.007645	0.0880809	0.023955	0.00712958	0.00720809	0.00758173	0.010356	0.00905317	0.0175282	0.0240329	0.0175282	Q14116	R-HSA-6783783	FALSE
1844	IL18_0	Interleukin-10 signaling_1	2	0	1	0.00720094	0.00836837	0.0101327	0.0671631	0.00524289	0.00821048	0.00622484	0.00338811	0.0104402	0.0113803	0.0137752	0.0179486	0.0137752	Q14116	R-HSA-6783783	FALSE
1845	IL18_0	Interleukin-4 and Interleukin-13 signaling_1	0	0	1	0.0303478	0.00586091	0.0136311	0.107718	0.0072593	0.0140929	0.0263806	0.0175001	0.0107463	0.0021884	0.0235725	0.0292599	0.0235725	Q14116	R-HSA-6785807	FALSE
1846	IL18_0	Interleukin-4 and Interleukin-13 signaling_1	1	0	1	0.00536116	0.00891138	0.007645	0.0880809	0.023955	0.00712958	0.00720809	0.00758173	0.010356	0.00905317	0.0175282	0.0240329	0.0175282	Q14116	R-HSA-6785807	FALSE
1847	IL18_0	Interleukin-4 and Interleukin-13 signaling_1	2	0	1	0.00720094	0.00836837	0.0101327	0.0671631	0.00524289	0.00821048	0.00622484	0.00338811	0.0104402	0.0113803	0.0137752	0.0179486	0.0137752	Q14116	R-HSA-6785807	FALSE
1848	IL18_0	Cell recruitment (pro-inflammatory response)_1	0	0	1	0.0303478	0.00586091	0.0136311	0.107718	0.0072593	0.0140929	0.0263806	0.0175001	0.0107463	0.0021884	0.0235725	0.0292599	0.0235725	Q14116	R-HSA-9664424	FALSE
1849	IL18_0	Cell recruitment (pro-inflammatory response)_1	1	0	1	0.00536116	0.00891138	0.007645	0.0880809	0.023955	0.00712958	0.00720809	0.00758173	0.010356	0.00905317	0.0175282	0.0240329	0.0175282	Q14116	R-HSA-9664424	FALSE
1850	IL18_0	Cell recruitment (pro-inflammatory response)_1	2	0	1	0.00720094	0.00836837	0.0101327	0.0671631	0.00524289	0.00821048	0.00622484	0.00338811	0.0104402	0.0113803	0.0137752	0.0179486	0.0137752	Q14116	R-HSA-9664424	FALSE
1851	IL18_0	Pyroptosis_1	0	0	1	0.0303478	0.00586091	0.0136311	0.107718	0.0072593	0.0140929	0.0263806	0.0175001	0.0107463	0.0021884	0.0235725	0.0292599	0.0235725	Q14116	R-HSA-5620971	FALSE
1852	IL18_0	Pyroptosis_1	1	0	1	0.00536116	0.00891138	0.007645	0.0880809	0.023955	0.00712958	0.00720809	0.00758173	0.010356	0.00905317	0.0175282	0.0240329	0.0175282	Q14116	R-HSA-5620971	FALSE
[truncated: 2,383 more rows]

## Sheet: figure 6b
Fold	0	1	2
[truncated: 6 more rows]

## Sheet: Figure 6c
	Healthy	COVID	Sepsis
[truncated: 7 more rows]
